# Supplementary material for: Measuring novelty in science with word embedding
Source: PLoS One. 2021 Jul 2;16(7):e0254034. doi: 10.1371/journal.pone.0254034 (PMC8253414; doi:10.1371/journal.pone.0254034)
Supplement: S1 Dataset — (CSV) [file pone.0254034.s002.csv]

author_id	doc_id1	doc_id2	dist_citation	dist_title	dist_abstract	dist_keyword	title_length
1	131	132	.7660104	.13666177	.067899942	.064454675
1	131	142	.8411898	.63834047	.077841878		1-10
1	131	213	.78942013	.43501031	.068398952		1-10
1	131	272	.96077675	.30785668			1-10
1	131	282	.96301997	.67357802	.060605645	.30165577	1-10
1	131	399	1	.48421764			1-10
1	131	458	.951114	.73499089	.107485		1-10
1	131	485	1	.74583167	.084627271	.36660928
1	131	569	.94586682	.66981781	.17197996	.30231696
1	131	609	.9861325	.57903832	.070182979	.11542922
1	131	627	1	.61681628			1-10
1	131	631	.96526331	.24256039	.060868084	.19275916
1	131	664	.91229421	.40011287	.13620222	.2995556	1-10
1	131	669	.98936409	.68959141	.082614541		1-10
1	131	682	.98228073	.15870321	.063354194	.16169822
1	131	726	.9817121	.69135076	.14797443	.50383544
1	131	774	.95759481	.18697274	.055485904	.18603277	1-10
1	131	844	.96843851	.3241685	.12899709	.44711268
1	132	142	.80237669	.62421972	.055017054
1	132	213	.77123016	.4144848	.081172764
1	132	272	1	.36036783
1	132	282	.94886899	.68767434	.082532048	.27277321
1	132	399	1	.4637295
1	132	458	.93240696	.86682022	.13929147
1	132	485	1	.72791004	.12394005	.42728728	14-17
1	132	569	.92515188	.61796081	.18230522	.30594933
1	132	609	.94247764	.55287296	.10008794	.12886971
1	132	627	1	.55915999
1	132	631	1	.26191425	.1076299	.19827771
1	132	664	.91915476	.33789074	.14461941	.32172531
1	132	669	1	.75526738	.14844161
1	132	682	1	.17188084	.097590029	.22217923	14-17
1	132	726	.94942784	.67000222	.17203355	.50018525
1	132	774	.94136775	.20231515	.071777761	.18590432
1	132	844	.98545367	.32260448	.13050067	.43891853
1	142	213	.7049917	.35160416	.064484298		1-10
1	142	272	1	.66636872			1-10
1	142	282	.9618268	.33166331	.056442022		1-10
1	142	399	1	.82308084			1-10
1	142	458	.96215248	.85209322	.12423068		1-10
1	142	485	1	.63410914	.12226588
1	142	569	1	.4590987	.20088029
1	142	609	.9713701	.4604122	.1013484
1	142	627	1	.53246433			1-10
1	142	631	1	.6625343	.094643176
1	142	664	.93964285	.67850065	.13914013		1-10
1	142	669	1	.60125232	.15220702		1-10
1	142	682	.981709	.6529035	.10936338
1	142	726	.94336599	.55576932	.20598847
1	142	774	.94163537	.65530217	.054118812		1-10
1	142	844	.97828013	.7008388	.10327637
1	213	272	.96165174	.52095395			1-10
1	213	282	.83730215	.27726614	.028465629		1-10
1	213	399	1	.58556581			1-10
1	213	458	.91635787	.70430958	.081860185		1-10
1	213	485	1	.4200663	.11514783
1	213	569	.92061156	.27550906	.12071264
1	213	609	.9186511	.35686821	.080696702
1	213	627	1	.34919858			1-10
1	213	631	.98301911	.43905669	.085269451
1	213	664	.8666122	.48651356	.090977132		1-10
1	213	669	.98960137	.44516838	.11212397		1-10
1	213	682	.96535206	.41444105	.089476407
1	213	726	.94636011	.44831705	.16841483
1	213	774	.93090123	.46699417	.043968618		1-10
1	213	844	.96914262	.47718698	.09123975
1	272	282	.95285952	.67218339			1-10
1	272	399	1	.53229928			1-10
1	272	458	.8753646	.58082891			1-10
1	272	485	1	.87345302
1	272	569	1	.71775186
1	272	609	1	.55291367
1	272	627	1	.54548836			1-10
1	272	631	1	.41424078
1	272	664	.92546439	.50454974			1-10
1	272	669	.9728837	.61462545			1-10
1	272	682	.95482463	.26980919
1	272	726	1	.59667706
1	272	774	.9639625	.44803566			1-10
1	272	844	.97317791	.48939526
1	282	399	1	.85926467			1-10
1	282	458	.91186947	.83354759	.094688356		1-10
1	282	485	.97364771	.51672709	.091643572	.41899568
1	282	569	.93493998	.28179204	.13559645	.28442794
1	282	609	.89999998	.40113676	.074695885	.2882551
1	282	627	1	.41057277			1-10
1	282	631	.95825171	.74249333	.075462878	.32227099
1	282	664	.918015	.68812072	.09912771	.27763999	1-10
1	282	669	.96165174	.50322753	.11807692		1-10
1	282	682	.89352059	.68707407	.08526963	.34069347
1	282	726	.93406194	.43598849	.17688555	.44210756
1	282	774	.91505879	.76501644	.044707119	.26233542	1-10
1	282	844	.94942379	.68070602	.084684312	.2893939
1	399	458	.90146708	.7296809			1-10
1	399	485	1	.78092206
1	399	569	1	.63335907
1	399	609	1	.69404191
1	399	627	1	.59099621			1-10
1	399	631	1	.42347735
1	399	664	1	.44008964			1-10
1	399	669	1	.77587605			1-10
1	399	682	1	.40187311
1	399	726	1	.76104987
1	399	774	1	.49108887			1-10
1	399	844	1	.45857418
1	458	485	.98258168	.87685066	.12842745
1	458	569	.89249176	.81483161	.1896463
1	458	609	.91186947	.57441461	.097649157
1	458	627	.97366595	.62448919			1-10
1	458	631	.97240525	.67470002	.089497983
1	458	664	.90710229	.85361499	.074061513		1-10
1	458	669	.90705955	.47581083	.091277659		1-10
1	458	682	.90146708	.71086037	.093993545
1	458	726	.97094423	.57675123	.17721403
1	458	774	.93262678	.87935537	.096598208		1-10
1	458	844	.97492766	.87659675	.087737679
1	485	569	.96142417	.32755381	.16973531	.20862544
1	485	609	.96047151	.57407236	.12100589	.43278486
1	485	627	1	.53446227
1	485	631	.95049262	.79538512	.08806926	.340756
1	485	664	.95833331	.66995823	.10947359	.21431553
1	485	669	.92420763	.54520071	.13546342
1	485	682	.97474617	.73344058	.11272955	.27661562	14-17
1	485	726	.94787139	.66308135	.22156757	.4207927
1	485	774	.93956327	.72512412	.10044885	.31597024
1	485	844	.97001201	.59665525	.095903754	.29672962
1	569	609	.87801248	.4586193	.20103133	.27476752	11-13
1	569	627	1	.39555687
1	569	631	.96944338	.68366647	.2098549	.31211519	11-13
1	569	664	.93142074	.55181402	.14574492	.188097
1	569	669	.92515188	.4994058	.21675771
1	569	682	.90647805	.58735514	.21893233	.22805846
1	569	726	.96782553	.52121627	.29954284	.40133435
1	569	774	.90052706	.69579113	.16256952	.18771088
1	569	844	.94447303	.55298513	.19090188	.27671695	11-13
1	609	627	1	.4675861
1	609	631	.98434436	.60798752	.069319189	.21981156	11-13
1	609	664	.88580662	.68227422	.12287205	.31456155
1	609	669	.95206469	.44111079	.094416499
1	609	682	.90416849	.52746594	.075010717	.18624389
1	609	726	.95054644	.18210977	.082887113	.38682681
1	609	774	.92355293	.65331936	.062878907	.19247139
1	609	844	.96206784	.6861819	.10328257	.46504486	11-13
1	627	631	1	.67193872
1	627	664	.979002	.53407735			1-10
1	627	669	1	.48099434			1-10
1	627	682	1	.57245076
1	627	726	1	.50962317
1	627	774	1	.68185687			1-10
1	627	844	1	.6636411
1	631	664	.93399018	.42320669	.11377019	.22677261
1	631	669	.90394157	.67637444	.069903076
1	631	682	.95999199	.20203227	.067498565	.16041404
1	631	726	.97935402	.71493506	.14904225	.40514034
1	631	774	.85638094	.27145064	.050244212	.15832037
1	631	844	.90498382	.39291525	.095950961	.33372629	11-13
1	664	669	.91915476	.76943004	.14358598		1-10
1	664	682	.95510435	.34581435	.12190396	.20762897
1	664	726	.95366347	.80522972	.2207672	.41944778
1	664	774	.91046411	.36991626	.1092124	.18535113	1-10
1	664	844	.88004798	.25974166	.065235496	.15574056
1	669	682	.96325028	.58199942	.080992162
1	669	726	.9367848	.39037591	.13271999
1	669	774	.88273555	.73929507	.098984659		1-10
1	669	844	.97090733	.74234962	.13363373
1	682	726	.91574746	.59698117	.14038533	.43661022
1	682	774	.93487966	.21172881	.066399276	.18372607
1	682	844	.96364903	.34486562	.1211912	.39072686
1	726	774	.91598713	.79298407	.15357494	.46585447
1	726	844	1	.79199624	.20936561	.40929687
1	774	844	.92267191	.30621231	.078248262	.31192684
2	333	334	.96617448	.66116035	.072309852
2	333	342	.88757658	.27017021	.058129966
2	333	387	.7658323	.32852298	.080919802
2	333	434	.95987141	.53019118	.16950119
2	333	497	.73326743	.21778262	.03654176
2	333	513	.98142403	.88283461	.21493685
2	333	553	.91188657	.62500298	.044282734		14-17
2	333	659	.90170538	.34799355	.07432133
2	333	747	.96193063	.59740102	.051907599
2	334	342	.98250723	.60670841	.063499868
2	334	387	.88788962	.56466413	.14451993		1-10
2	334	434	1	.76429176	.14599138
2	334	497	.96541429	.65134549	.11998904
2	334	513	.98554814	.32307661	.19019473		1-10
2	334	553	.9725796	.29281056	.096045732
2	334	659	.98725468	.66618681	.12477303		1-10
2	334	747	.98519129	.33335644	.060788989		1-10
2	342	387	.60875607	.29078466	.11870748
2	342	434	.95849514	.58738565	.14820939		11-13
2	342	497	.90803993	.24261272	.10626549		11-13
2	342	513	.98078698	.81473112	.17255908
2	342	553	.87241054	.56406975	.075695872
2	342	659	.96611142	.44082654	.12181544
2	342	747	.94093758	.51216364	.050893664
2	387	434	.9501245	.69133115	.14404583
2	387	497	.94474679	.34076607	.06449008	.27077854
2	387	513	.96921617	.69790363	.19476533		1-10
2	387	553	.85397959	.50127852	.074860573
2	387	659	.95927685	.39990377	.089726925		1-10
2	387	747	.93691194	.34453607	.080877662	.15646517	1-10
2	434	497	.97948474	.45354223	.18432355		11-13
2	434	513	.9828552	.70487356	.10143274
2	434	553	.96746999	.72874749	.20056272
2	434	659	1	.49077815	.14641255
2	434	747	.9648636	.82834983	.13856435
2	497	513	.92402625	.76879841	.24512249
2	497	553	.81981254	.51133209	.063489497
2	497	659	.78224182	.43149936	.075438142
2	497	747	.92215014	.52598715	.075183153	.30663663
2	513	553	.96988308	.36199999	.24817467
2	513	659	.93000656	.67198181	.15844858		1-10
2	513	747	.96746999	.45813763	.18940026		1-10
2	553	659	.9335984	.62749749	.094979942
2	553	747	.92284834	.2263031	.056422055
2	659	747	.92827809	.56826305	.084239423		1-10
3	576	577	1	.78958434	.18250215	.44996178
3	576	584	1	.7235347	.25294316	.43436921
3	576	605	1	.74694967	.20924652
3	576	616	1	.4495337	.27069825	.42079633
3	576	620	1	.52473474			1-10
3	576	623	1	.43284404	.13883406	.32220691
3	576	641	1	.5102042	.23230737		1-10
3	576	651	1	.72474647			1-10
3	576	656	1	.80790049	.2201044	.42831451
3	576	666	1	.67917925	.18094349		1-10
3	576	670	1	.61557508	.15356278		1-10
3	576	691	1	.79783201	.26895744	.39167625	1-10
3	576	730	1	.68929487	.15584904	.45868701
3	576	743	1	.72279418	.17630988		1-10
3	576	746	1	.66881061	.37608802		1-10
3	576	781	1	.23895717	.20529616	.36965829	1-10
3	576	787	.83730215	.64395076	.2615732	.3944065
3	576	800	1	.5296669	.13147533	.36634636
3	576	805	1	.72852635	.20641524	.40149212	1-10
3	576	810	1	.55585384	.31417269	.31877404	1-10
3	576	825	1	.72230953	.13759798		1-10
3	576	831	1	.64618158	.1008597	.30786455	1-10
3	576	845	1	.73644793	.21228266	.43200594
3	576	856	.97879529	.64962339	.29485118		1-10
3	576	891	1	.80841142	.20479709
3	576	897	1	.55023694	.12500042		1-10
3	576	915	1	.59085846	.12350988	.60156524
3	576	934	1	.67307818			1-10
3	576	936	1	.63681948	.29669374
3	576	937	1	.7366941
3	576	969	1	.59581661	.12329745		1-10
3	576	981	1	.43794781	.13698894	.38792288
3	576	998	1	.24153292	.079464793	.37841797
3	576	1066	1	.63544482	.11383259	.26894695	1-10
3	576	1137	1	.5854606
3	576	1140	1	.61110508	.12599999	.34909326	1-10
3	576	1225	1	.54581308			1-10
3	576	1240	1	.57179439	.26581681	.33963722	1-10
3	576	1299	1	.67380083	.19784772	.47646242
3	576	1301	1	.35861313	.11383009	.47773492
3	576	1572	1	.23469806	.077904463	.48506659
3	576	1629	1	.55429667	.12738049	.65701914	1-10
3	577	584	1	.75726342	.18015569	.49720436	11-13
3	577	605	1	.61922139	.17285883		11-13
3	577	616	1	.70642328	.31716084	.47038001	11-13
3	577	620	1	.80898654
3	577	623	1	.74409926	.19262195	.51287949	11-13
3	577	641	1	.9059574	.36611372
3	577	651	1	.66285598
3	577	656	.95347577	.30000746	.18909848	.36828363
3	577	666	.96170801	.3308208	.21020943
3	577	670	1	.34024245	.16897565
3	577	691	1	.58362007	.17486084	.44667304
3	577	730	.96629	.76767606	.17052501	.53231269
3	577	743	1	.33260477	.22490275
3	577	746	1	.55123103	.32159573
3	577	781	1	.71630895	.27234501	.33543938
3	577	787	1	.28277415	.22914696	.34925717
3	577	800	1	.64539039	.21580136	.46993428	11-13
3	577	805	1	.43416345	.25207895	.48943275
3	577	810	1	.62794393	.32715416	.50171822
3	577	825	1	.46242744	.13428277
3	577	831	1	.44353187	.11768645	.42759967
3	577	845	1	.77245188	.18547374	.53755581
3	577	856	1	.39531171	.3042568
3	577	891	1	.48546541	.18248099		11-13
3	577	897	1	.54384553	.18125319
3	577	915	1	.836748	.2447716	.65323228
3	577	934	1	.55537373
3	577	936	1	.58020294	.2326929		11-13
3	577	937	1	.70801711			11-13
3	577	969	1	.401021	.14504647
3	577	981	1	.77510107	.14009875	.48728555	11-13
3	577	998	1	.6501047	.12777936	.42690861	11-13
3	577	1066	1	.81292552	.1857245	.41859013
3	577	1137	1	.54001337			11-13
3	577	1140	1	.71355307	.17407805	.50288188
3	577	1225	1	.54667437
3	577	1240	1	.60124016	.21943319	.41031742
3	577	1299	1	.62524307	.21596313	.55681062
3	577	1301	1	.81860214	.19661248	.53452229
3	577	1572	1	.7724542	.099781096	.53157598	11-13
3	577	1629	1	.5239166	.16973269	.63471359
3	584	605	1	.36289114	.16980642		11-13
3	584	616	1	.4580065	.16750449	.26172441	11-13
3	584	620	1	.44663352
3	584	623	1	.41859663	.20385182	.31126851	11-13
3	584	641	1	.52516145	.32376766
3	584	651	1	.57112217
3	584	656	1	.74264729	.13091737	.48791045
3	584	666	1	.68500805	.16968107
3	584	670	1	.63788629	.12957418
3	584	691	1	.48176724	.12427574	.16922295
3	584	730	1	.41138148	.18211079	.51700628
3	584	743	1	.68238986	.11816663
3	584	746	1	.40997845	.1981684
3	584	781	1	.4647001	.21603179	.41636086
3	584	787	1	.53475165	.12271607	.36985272
3	584	800	1	.33162963	.25707787	.26067406	11-13
3	584	805	1	.70250368	.17902863	.55501634
3	584	810	1	.33015281	.17387098	.2376557
3	584	825	1	.71011376	.18562949
3	584	831	.95317072	.60592151	.17194235	.59550488
3	584	845	1	.34870231	.091469526	.28912324
3	584	856	.98054123	.72234118	.21036243
3	584	891	1	.43085343	.17837197		11-13
3	584	897	.95811462	.69212699	.21994668
3	584	915	1	.43945038	.22884119	.21046889
3	584	934	1	.47952336
3	584	936	1	.46612763	.1334886		11-13
3	584	937	1	.40414429			11-13
3	584	969	.96065551	.73979908	.16512913
3	584	981	1	.32836491	.12576318	.20246035	11-13
3	584	998	1	.50501281	.15046042	.49845946	11-13
3	584	1066	1	.39477932	.17332578	.2905485
3	584	1137	1	.34409004			11-13
3	584	1140	.95879573	.36339414	.14509106	.29401451
3	584	1225	1	.67817938
3	584	1240	1	.41541344	.10492218	.27147758
3	584	1299	1	.37121183	.12569237	.15422338
3	584	1301	.96987623	.45072711	.14570147	.14409065
3	584	1572	1	.49335748	.17852277	.20936084	11-13
3	584	1629	1	.61980355	.11116076	.22669935
3	605	616	1	.56642246	.20372373		11-13
3	605	620	1	.53813446
3	605	623	1	.42748272	.18323511		11-13
3	605	641	1	.59021497	.31732821
3	605	651	1	.62297797
3	605	656	1	.63398755	.15755647
3	605	666	1	.72370446	.18841243
3	605	670	.9375	.61931527	.10560143
3	605	691	1	.4766776	.14582634
3	605	730	1	.57589108	.17111766
3	605	743	1	.7225343	.18164366
3	605	746	1	.4240256	.25866401
3	605	781	1	.56306875	.18955791
3	605	787	1	.61381108	.17191154
3	605	800	.9343468	.44506198	.17912436		11-13
3	605	805	1	.72086012	.21395981
3	605	810	1	.4229762	.19107813
3	605	825	1	.68654072	.18295211
3	605	831	1	.67687118	.13582772
3	605	845	1	.54048502	.13898689
3	605	856	.97001201	.71433038	.20137376
3	605	891	1	.49263155	.093493879		11-13
3	605	897	1	.66561222	.16371334
3	605	915	1	.43433613	.1959939
3	605	934	1	.42569792
3	605	936	1	.33477151	.17055017		11-13
3	605	937	1	.38756442			11-13
3	605	969	1	.72601604	.17277062
3	605	981	.94107443	.377204	.10285491		11-13
3	605	998	1	.53834426	.12909788		11-13
3	605	1066	1	.3905226	.14741081
3	605	1137	1	.36270809			11-13
3	605	1140	1	.38029867	.12711984
3	605	1225	1	.65628666
3	605	1240	1	.41678786	.13779014
3	605	1299	.95435643	.41014373	.11349183
3	605	1301	1	.56125295	.13444453
3	605	1572	1	.61804044	.16966093		11-13
3	605	1629	1	.56912291	.15619785
3	616	620	1	.3166827
3	616	623	1	.34801346	.2543093	.3775385	11-13
3	616	641	.91982162	.48263353	.30018747
3	616	651	1	.57814747
3	616	656	1	.72692937	.20959067	.38148016
3	616	666	1	.65330076	.21043223
3	616	670	.6993311	.44693559	.1370613
3	616	691	1	.50826544	.20510745	.29922593
3	616	730	1	.6040408	.25541937	.52422047
3	616	743	.93786299	.51719737	.11206621
3	616	746	1	.52643359	.25037724
3	616	781	.97272277	.24955553	.16767108	.38676012
3	616	787	1	.60789919	.19346559	.3616575
3	616	800	.71925503	.18262339	.26556134	.26575178	11-13
3	616	805	1	.656187	.26503491	.57865185
3	616	810	.90305418	.25104439	.13289291	.27193332
3	616	825	1	.71284002	.25103855
3	616	831	1	.66759646	.24002308	.54416227
3	616	845	1	.4822526	.16797179	.43374085
3	616	856	.90382445	.51448882	.1985153
3	616	891	1	.58626556	.17762721		11-13
3	616	897	1	.6289221	.26884782
3	616	915	1	.36197746	.25651932	.31173593
3	616	934	1	.55157101
3	616	936	1	.52145475	.216708		11-13
3	616	937	1	.61955112			11-13
3	616	969	1	.58841217	.20721418
3	616	981	.90550888	.18817192	.15731007	.29903597	11-13
3	616	998	.94486821	.38565326	.19209695	.47123432	11-13
3	616	1066	1	.43559974	.22562027	.35776091
3	616	1137	1	.41981989			11-13
3	616	1140	1	.48138261	.17810982	.35304189
3	616	1225	1	.62126631
3	616	1240	1	.42726338	.19397855	.23924971
3	616	1299	.92680752	.2834869	.089222848	.25385034
3	616	1301	.95037085	.30018729	.13397425	.34432191
3	616	1572	1	.45600444	.25846231	.33493251	11-13
3	616	1629	1	.56022012	.17429447	.48331851
3	620	623	1	.40277237
3	620	641	1	.37398481			1-10
3	620	651	1	.33323473			1-10
3	620	656	1	.83618701
3	620	666	1	.73594308			1-10
3	620	670	1	.56454521			1-10
3	620	691	1	.45970023			1-10
3	620	730	1	.62031806
3	620	743	1	.61004472			1-10
3	620	746	1	.3924346			1-10
3	620	781	1	.2615689			1-10
3	620	787	1	.57884002
3	620	800	1	.3722074
3	620	805	1	.7229926			1-10
3	620	810	1	.31247067			1-10
3	620	825	.95656276	.51342022			1-10
3	620	831	1	.64103776			1-10
3	620	845	1	.58944321
3	620	856	1	.52924824			1-10
3	620	891	1	.56751287
3	620	897	1	.65036565			1-10
3	620	915	1	.45827526
3	620	934	1	.4907065			1-10
3	620	936	1	.43551958
3	620	937	1	.5236007
3	620	969	1	.59266186			1-10
3	620	981	1	.35524571
3	620	998	1	.34826523
3	620	1066	1	.36302578			1-10
3	620	1137	1	.4274081
3	620	1140	1	.40434647			1-10
3	620	1225	1	.62890512			1-10
3	620	1240	1	.50341511			1-10
3	620	1299	1	.35711586
3	620	1301	1	.37773168
3	620	1572	1	.47422266
3	620	1629	1	.56438184			1-10
3	623	641	1	.39260852	.26941526
3	623	651	1	.61710083
3	623	656	1	.79881048	.17690796	.50984049
3	623	666	1	.68735182	.1694321
3	623	670	1	.57043695	.14596325
3	623	691	1	.4905951	.236184	.23744881
3	623	730	1	.53763813	.13981199	.47806716
3	623	743	1	.70991802	.2037068
3	623	746	1	.45707911	.33245319
3	623	781	1	.37056863	.1874786	.48974752
3	623	787	1	.65132117	.23364341	.51540864
3	623	800	1	.37147295	.079893351	.3477369	11-13
3	623	805	1	.70844853	.17566365	.51119745
3	623	810	1	.33951938	.25830394	.29807293
3	623	825	1	.64787179	.11607456
3	623	831	1	.70440483	.11727494	.44597411
3	623	845	1	.50662899	.16895866	.23776501
3	623	856	1	.67367011	.26595592
3	623	891	1	.61750782	.19454473		11-13
3	623	897	1	.56190729	.11553413
3	623	915	.93845427	.36929989	.090637207	.46367788
3	623	934	.61861497	.42830443
3	623	936	1	.40917319	.23128283		11-13
3	623	937	1	.43116814			11-13
3	623	969	1	.6358614	.13338244
3	623	981	1	.26692641	.1483441	.32999337	11-13
3	623	998	1	.34267408	.11536568	.49097711	11-13
3	623	1066	1	.35419428	.11833322	.25511116
3	623	1137	1	.36866117			11-13
3	623	1140	1	.37190861	.14070195	.30975813
3	623	1225	1	.55076015
3	623	1240	1	.37716556	.19682544	.3259297
3	623	1299	1	.36729133	.168073	.33409572
3	623	1301	.96040964	.23941725	.13568604	.28266734
3	623	1572	1	.4213624	.13141477	.36129463	11-13
3	623	1629	1	.44488746	.13290876	.44356507
3	641	651	1	.70646667			1-10
3	641	656	1	.90828496	.28699547
3	641	666	.97459996	.77315938	.24662387		1-10
3	641	670	.875	.67163932	.22568578		1-10
3	641	691	1	.57538182	.33385843		1-10
3	641	730	.97763932	.62549162	.27391762
3	641	743	.95350093	.76890975	.27591211		1-10
3	641	746	.86583591	.63978469	.3300271		1-10
3	641	781	.97958755	.41332698	.2329886		1-10
3	641	787	1	.73608369	.28523582
3	641	800	.89495486	.47392344	.33257788
3	641	805	1	.77419555	.18137676		1-10
3	641	810	1	.47505552	.26420623		1-10
3	641	825	.96114856	.65324509	.29430014		1-10
3	641	831	1	.70473027	.27497977		1-10
3	641	845	1	.63201368	.27398467
3	641	856	.95201921	.65375066	.25757825		1-10
3	641	891	1	.70213443	.30143279
3	641	897	1	.70695734	.29657429		1-10
3	641	915	1	.43772483	.30016774
3	641	934	1	.60102582			1-10
3	641	936	1	.62373316	.26482648
3	641	937	1	.50945443
3	641	969	.97574645	.68584394	.21140188		1-10
3	641	981	.92928934	.36730736	.24946594
3	641	998	.91748631	.45741224	.22797883
3	641	1066	.95735985	.36183077	.23718977		1-10
3	641	1137	1	.45233893
3	641	1140	.97459996	.46163744	.22059876		1-10
3	641	1225	1	.6911965			1-10
3	641	1240	1	.51882142	.27420199		1-10
3	641	1299	.98174256	.4937796	.25675982
3	641	1301	.94429141	.34097195	.21159947
3	641	1572	1	.55318904	.25155061
3	641	1629	1	.6800195	.21791238		1-10
3	651	656	1	.69743055
3	651	666	1	.69689405			1-10
3	651	670	1	.6140852			1-10
3	651	691	1	.5356127			1-10
3	651	730	1	.70836461
3	651	743	1	.56819296			1-10
3	651	746	1	.29684961			1-10
3	651	781	1	.57015502			1-10
3	651	787	1	.53964829
3	651	800	1	.54547745
3	651	805	1	.71869028			1-10
3	651	810	1	.51384044			1-10
3	651	825	1	.53730214			1-10
3	651	831	1	.6019038			1-10
3	651	845	1	.61177599
3	651	856	1	.62250823			1-10
3	651	891	1	.54774261
3	651	897	1	.69076753			1-10
3	651	915	1	.69750845
3	651	934	1	.52286196			1-10
3	651	936	1	.40439498
3	651	937	1	.61958337
3	651	969	1	.60323954			1-10
3	651	981	1	.6093384
3	651	998	1	.54601657
3	651	1066	1	.56591463			1-10
3	651	1137	1	.53281093
3	651	1140	1	.55705678			1-10
3	651	1225	1	.67864132			1-10
3	651	1240	1	.65846288			1-10
3	651	1299	1	.62739182
3	651	1301	1	.68626368
3	651	1572	1	.66965628
3	651	1629	1	.64838743			1-10
3	656	666	.88242072	.38099694	.0911569
3	656	670	1	.36935717	.1356982
3	656	691	1	.67101467	.16136849	.48404068
3	656	730	.75847703	.73641205	.10500878	.51696253	14-17
3	656	743	1	.35970294	.18868309
3	656	746	1	.62706554	.23056155
3	656	781	1	.71578884	.1508925	.35639155
3	656	787	.97633094	.39366913	.11273742	.31585854	14-17
3	656	800	1	.66157258	.25508606	.4415704
3	656	805	1	.43202472	.13553655	.29581678
3	656	810	1	.59445572	.16470098	.46438801
3	656	825	.94005096	.49845052	.19514096
3	656	831	.91091293	.41742176	.14311814	.47535962
3	656	845	.95449841	.80673784	.14288116	.58119249	14-17
3	656	856	.98149097	.41116911	.19742692
3	656	891	.86198688	.52306485	.14636415
3	656	897	.96015906	.56229699	.18917012
3	656	915	1	.77778077	.2416026	.57073545	14-17
3	656	934	1	.57575953
3	656	936	.94219267	.68636191	.13589865
3	656	937	1	.7476337
3	656	969	.96257591	.5008685	.1623202
3	656	981	1	.79588538	.11951202	.42361385
3	656	998	.90450895	.6835987	.1435827	.33632433
3	656	1066	1	.84326363	.14110988	.48255622
3	656	1137	1	.57823908
3	656	1140	.88242072	.73605561	.1297946	.42965764
3	656	1225	1	.56294167
3	656	1240	1	.7067644	.071146369	.31558031
3	656	1299	1	.6661098	.13912129	.49293429
3	656	1301	1	.84694564	.14041924	.5722425	14-17
3	656	1572	1	.78146046	.19216287	.49818742
3	656	1629	.95635641	.54728365	.15636867	.65104967
3	666	670	1	.24980968	.10879046		1-10
3	666	691	1	.58836633	.19282621		1-10
3	666	730	.54563057	.42979944	.037575603
3	666	743	1	.31301469	.174317		1-10
3	666	746	.94320381	.60033631	.2333011		1-10
3	666	781	1	.52540463	.1007604		1-10
3	666	787	.98051906	.26202518	.10763717
3	666	800	.9666481	.51996922	.21398669
3	666	805	1	.28913271	.11758906		1-10
3	666	810	1	.58893615	.15868998		1-10
3	666	825	.97532934	.41258353	.15999633		1-10
3	666	831	.9633382	.30229843	.10724008		1-10
3	666	845	1	.5283252	.15516669
3	666	856	1	.35241026	.15800887		1-10
3	666	891	.94320381	.49140918	.14900917
3	666	897	.96720868	.37210524	.12367773		1-10
3	666	915	1	.74755263	.19505477
3	666	934	1	.57769191			1-10
3	666	936	.97621071	.6495558	.12427747
3	666	937	1	.76417214
3	666	969	1	.31717932	.12523997		1-10
3	666	981	.97006577	.67680049	.12619823
3	666	998	.97380185	.57279181	.092674196
3	666	1066	1	.68610364	.090792537		1-10
3	666	1137	1	.55136311
3	666	1140	.93548387	.63058007	.070641458		1-10
3	666	1225	1	.36798191			1-10
3	666	1240	.93649995	.53941762	.11339653		1-10
3	666	1299	1	.56418872	.12934083
3	666	1301	1	.75222754	.085920572
3	666	1572	1	.66048491	.15599877
3	666	1629	1	.49657345	.11705297		1-10
3	670	691	1	.45910484	.12196577		1-10
3	670	730	1	.65485322	.12769073
3	670	743	.91281426	.14938486	.10714281		1-10
3	670	746	.94409829	.52418947	.19611061		1-10
3	670	781	.9744845	.44581676	.11471879		1-10
3	670	787	1	.25208312	.11802447
3	670	800	.47477424	.33768183	.1407699
3	670	805	1	.22946107	.13013232		1-10
3	670	810	.9455893	.39142597	.12120146		1-10
3	670	825	.97571784	.34320492	.13865		1-10
3	670	831	1	.27893567	.10370117		1-10
3	670	845	1	.63105327	.085094094
3	670	856	.89504194	.18815637	.12459761		1-10
3	670	891	1	.3794077	.10528517
3	670	897	1	.39438397	.12652725		1-10
3	670	915	1	.58515638	.14018136
3	670	934	1	.4269259			1-10
3	670	936	1	.58342254	.11844718
3	670	937	1	.68759167
3	670	969	1	.23190904	.1133967		1-10
3	670	981	.91161168	.52387774	.046050966
3	670	998	.92264342	.48268771	.085822821
3	670	1066	.9466998	.57749742	.11743331		1-10
3	670	1137	1	.46155941
3	670	1140	.96824998	.53251922	.059320629		1-10
3	670	1225	1	.38997751			1-10
3	670	1240	1	.51449156	.1053642		1-10
3	670	1299	.97717822	.3942408	.070994675
3	670	1301	.93036425	.60978961	.050400496
3	670	1572	1	.61729443	.12507486
3	670	1629	1	.39644277	.090599239		1-10
3	691	730	1	.63553804	.22091383	.48679507
3	691	743	1	.49752837	.17531312		1-10
3	691	746	1	.39624923	.14432526		1-10
3	691	781	1	.56924397	.22933567	.42850161	1-10
3	691	787	1	.44800395	.10834455	.43043762
3	691	800	1	.42841685	.2821092	.26171619
3	691	805	1	.65532947	.22799265	.58090514	1-10
3	691	810	1	.38195491	.12579244	.26088321	1-10
3	691	825	1	.55561453	.21666992		1-10
3	691	831	1	.54562891	.19019485	.51519555	1-10
3	691	845	.80990064	.49981976	.068440199	.15839678
3	691	856	1	.57679307	.15443969		1-10
3	691	891	1	.46237844	.16844887
3	691	897	1	.64836353	.2479499		1-10
3	691	915	1	.54118407	.26328748	.3036024
3	691	934	1	.41589385			1-10
3	691	936	1	.39465922	.10095358
3	691	937	1	.5358603
3	691	969	1	.59218419	.19295001		1-10
3	691	981	1	.49953848	.1274929	.22326797
3	691	998	1	.57957184	.17620927	.47597206
3	691	1066	1	.40914518	.17534673	.24188244	1-10
3	691	1137	1	.44957221
3	691	1140	1	.4630425	.16948622	.27774328	1-10
3	691	1225	1	.63952541			1-10
3	691	1240	1	.40555429	.10766858	.27910215	1-10
3	691	1299	1	.3175807	.12545025	.19308639
3	691	1301	1	.57760108	.17985713	.20851982
3	691	1572	1	.64126039	.18881738	.28788775
3	691	1629	1	.52492344	.16883588	.3514396	1-10
3	730	743	1	.77861398	.18450934
3	730	746	.94999999	.60124165	.2914117
3	730	781	1	.47326833	.15208751	.5495671
3	730	787	.98285013	.59627938	.16127729	.49591881	14-17
3	730	800	.97063899	.43153685	.18084633	.47421509
3	730	805	1	.59453839	.14403266	.63962168
3	730	810	1	.5414412	.23120868	.49457937
3	730	825	.93484414	.77847427	.14446568
3	730	831	.90317541	.66479319	.082011521	.36103189
3	730	845	1	.21469826	.16968274	.53205299	14-17
3	730	856	.98658895	.80277449	.22717786
3	730	891	.82499999	.63360775	.16936922
3	730	897	.94226497	.61184239	.096137822
3	730	915	1	.46399564	.16837299	.645953	14-17
3	730	934	1	.7069751
3	730	936	.91622925	.58034551	.16459674
3	730	937	1	.51722956
3	730	969	.9728837	.7266953	.13888609
3	730	981	.97364771	.49687052	.12790626	.47957569
3	730	998	.93081015	.50734901	.093381047	.39077991
3	730	1066	1	.43022603	.078225315	.28494668
3	730	1137	1	.49108875
3	730	1140	.91480571	.44317585	.09828949	.35084647
3	730	1225	1	.59665632
3	730	1240	.94409829	.47428066	.15024918	.48159283
3	730	1299	1	.51913112	.16140985	.59753025
3	730	1301	1	.5672611	.10590637	.51010764	14-17
3	730	1572	1	.55160224	.12897629	.62252378
3	730	1629	.96837723	.68359423	.11658692	.69583654
3	743	746	1	.52943039	.29174006		1-10
3	743	781	1	.57204592	.20075119		1-10
3	743	787	1	.29202712	.19990289
3	743	800	.93894374	.47295356	.20317227
3	743	805	1	.28399533	.22615206		1-10
3	743	810	.78072929	.42396557	.19376981		1-10
3	743	825	1	.36689746	.19080776		1-10
3	743	831	1	.28711963	.16145581		1-10
3	743	845	1	.73678643	.11176741
3	743	856	1	.20161587	.2493729		1-10
3	743	891	1	.33534205	.18637449
3	743	897	1	.40312278	.18726718		1-10
3	743	915	1	.68809962	.18546003
3	743	934	1	.45919764			1-10
3	743	936	1	.62931454	.21354419
3	743	937	1	.80156791
3	743	969	1	.26716113	.17778623		1-10
3	743	981	.94520032	.69000733	.12226337
3	743	998	.97601992	.58136308	.13521004
3	743	1066	.95043182	.65421611	.16232389		1-10
3	743	1137	1	.57057101
3	743	1140	1	.63019788	.13787693		1-10
3	743	1225	1	.4159928			1-10
3	743	1240	1	.64283216	.18609238		1-10
3	743	1299	.97877616	.48238719	.095466256
3	743	1301	1	.70039189	.12232524
3	743	1572	1	.70666671	.14744508
3	743	1629	1	.42686141	.074451447		1-10
3	746	781	1	.51603776	.23930895		1-10
3	746	787	1	.40823245	.13043797
3	746	800	.94127798	.44838321	.40498036
3	746	805	1	.61789811	.25147885		1-10
3	746	810	1	.33298808	.12127548		1-10
3	746	825	.91312557	.51488209	.30847245		1-10
3	746	831	1	.52188647	.31961954		1-10
3	746	845	1	.52887559	.18499339
3	746	856	.94635582	.54483414	.12367475		1-10
3	746	891	1	.38480949	.24819332
3	746	897	1	.62099993	.35001683		1-10
3	746	915	1	.53954029	.36930186
3	746	934	1	.43677729			1-10
3	746	936	1	.3219161	.086090386
3	746	937	1	.50734097
3	746	969	1	.50144255	.27702862		1-10
3	746	981	.94729537	.47243989	.1976335
3	746	998	.95387346	.44787741	.24741751
3	746	1066	1	.44465667	.27583021		1-10
3	746	1137	1	.4402895
3	746	1140	.94320381	.37810487	.22917914		1-10
3	746	1225	1	.61615753			1-10
3	746	1240	1	.42316014	.14176977		1-10
3	746	1299	1	.44850427	.22636247
3	746	1301	.95847726	.52256411	.23461688
3	746	1572	1	.57141674	.29384923
3	746	1629	1	.40734524	.2679171		1-10
3	781	787	1	.48184317	.13247001	.26553923
3	781	800	.97319716	.27228153	.2264117	.27293706
3	781	805	1	.62549758	.14673525	.34366286	1-10
3	781	810	1	.31147337	.13772869	.42314774	1-10
3	781	825	1	.57321656	.18802935		1-10
3	781	831	1	.55518973	.16291833	.45315403	1-10
3	781	845	1	.5003016	.19522339	.50634104
3	781	856	.96327233	.51553923	.14705545		1-10
3	781	891	1	.61177659	.12867105
3	781	897	1	.54702342	.18697441		1-10
3	781	915	1	.4246226	.23199451	.6005376
3	781	934	1	.53915703			1-10
3	781	936	1	.47809434	.14906949
3	781	937	1	.5543133
3	781	969	1	.53445596	.13769048		1-10
3	781	981	.97594374	.26701421	.13976961	.401205
3	781	998	1	.20136499	.11764258	.27887267
3	781	1066	1	.39901102	.14900458	.34286547	1-10
3	781	1137	1	.40946394
3	781	1140	1	.40732527	.092644691	.44732726	1-10
3	781	1225	1	.53281522			1-10
3	781	1240	1	.4312287	.13893509	.33097512	1-10
3	781	1299	1	.35797137	.11190999	.42019814
3	781	1301	.98104757	.28306526	.078969479	.48634785
3	781	1572	1	.20790452	.21330673	.41564345
3	781	1629	1	.52615577	.16224217	.61176294	1-10
3	787	800	1	.48125237	.29487664	.34792411
3	787	805	1	.35731941	.1525864	.45804238
3	787	810	1	.44811988	.091208398	.38024008
3	787	825	.98510116	.2964496	.20621514
3	787	831	.97785962	.20610356	.18925315	.51067537
3	787	845	1	.65294415	.11015022	.52128029	14-17
3	787	856	.98160022	.33062345	.098599851
3	787	891	1	.40210402	.14571589
3	787	897	1	.40300995	.21703315
3	787	915	1	.72992843	.2541784	.54421717	14-17
3	787	934	1	.4285388
3	787	936	.97126687	.51862955	.06728214
3	787	937	1	.62708879
3	787	969	1	.34209371	.16595584
3	787	981	1	.60945296	.1333949	.41521168
3	787	998	.96835744	.45977896	.14853054	.28756803
3	787	1066	1	.6257391	.15949553	.41237128
3	787	1137	1	.45402592
3	787	1140	1	.55923402	.11850911	.38767755
3	787	1225	1	.39257145
3	787	1240	1	.53807485	.072445691	.32962972
3	787	1299	1	.52068073	.1367662	.42747694
3	787	1301	1	.64734578	.13112742	.47021538	14-17
3	787	1572	.9830606	.50929403	.20313919	.46364862
3	787	1629	1	.44506669	.17029113	.50339782
3	800	805	1	.58749914	.24207252	.4809373
3	800	810	.98094809	.2443381	.32796925	.25918835
3	800	825	.92347836	.61765087	.12366259
3	800	831	.96209508	.56598938	.11985779	.48475289
3	800	845	1	.29084533	.2118032	.30864823
3	800	856	.9527486	.52853572	.31928933
3	800	891	1	.4425385	.19831938		11-13
3	800	897	1	.59918416	.10211152
3	800	915	1	.33919632	.071762383	.42561471
3	800	934	1	.53162789
3	800	936	.95080811	.4504683	.31003875		11-13
3	800	937	1	.54768598			11-13
3	800	969	.96815354	.53298217	.15544719
3	800	981	.81430465	.15950531	.1376155	.28871387	11-13
3	800	998	.91874063	.34265679	.11308557	.3675918	11-13
3	800	1066	1	.34519333	.17432368	.25600433
3	800	1137	1	.33114511			11-13
3	800	1140	.9666481	.3019889	.13968372	.30654615
3	800	1225	1	.58793259
3	800	1240	1	.37245566	.27688795	.27282703
3	800	1299	.97602683	.23370641	.18266487	.2310037
3	800	1301	.92685103	.34873694	.13662493	.2755717
3	800	1572	1	.40015006	.14709789	.30216658	11-13
3	800	1629	1	.51427817	.14662707	.41261131
3	805	810	1	.54544795	.18662471	.55789876	1-10
3	805	825	1	.50189143	.17549986		1-10
3	805	831	1	.32816333	.15291578	.51996183	1-10
3	805	845	1	.73464394	.1890043	.63348138
3	805	856	1	.34418887	.18903476		1-10
3	805	891	1	.49673504	.18569112
3	805	897	1	.4146111	.17536306		1-10
3	805	915	1	.58302629	.20315248	.69765258
3	805	934	1	.57845998			1-10
3	805	936	1	.7087636	.14194661
3	805	937	1	.69671214
3	805	969	1	.28668493	.1145274		1-10
3	805	981	1	.70262843	.1529094	.50934386
3	805	998	1	.62837154	.136702	.48238385
3	805	1066	1	.6984098	.13069063	.51297045	1-10
3	805	1137	1	.60569704
3	805	1140	1	.61277092	.10823947	.53382087	1-10
3	805	1225	1	.41563612			1-10
3	805	1240	1	.59289265	.11292183	.41747153	1-10
3	805	1299	1	.59894818	.18492931	.56454337
3	805	1301	1	.73068273	.1256752	.60526633
3	805	1572	1	.7814188	.1967777	.51837635
3	805	1629	1	.48735571	.15321285	.71957064	1-10
3	810	825	1	.5600307	.28171468		1-10
3	810	831	1	.52538532	.25819767	.42357606	1-10
3	810	845	1	.48173696	.13694197	.26357019
3	810	856	.97389328	.45856804	.058345139		1-10
3	810	891	1	.35910863	.13845176
3	810	897	1	.56614149	.28903306		1-10
3	810	915	.91622925	.36654019	.28870916	.43288046
3	810	934	1	.41276073			1-10
3	810	936	1	.40887719	.074917972
3	810	937	.9351114	.45833427
3	810	969	1	.49143773	.21911377		1-10
3	810	981	.98290038	.32005239	.16858566	.34384084
3	810	998	.98503458	.37297308	.20354235	.4473443
3	810	1066	1	.34101605	.18971914	.30287361	1-10
3	810	1137	1	.39428091
3	810	1140	.98157287	.30324799	.15910232	.34083831	1-10
3	810	1225	1	.55727232			1-10
3	810	1240	1	.4232921	.093132019	.33170867	1-10
3	810	1299	.94701868	.26877505	.1090588	.27850771
3	810	1301	1	.32021713	.12819475	.24941421
3	810	1572	1	.4326238	.26577669	.33309901
3	810	1629	1	.46798426	.19665164	.38212281	1-10
3	825	831	.9158842	.2951169	.066456974		1-10
3	825	845	.97135836	.81991923	.1989789
3	825	856	.96504772	.30520397	.25761485		1-10
3	825	891	.93484414	.57316113	.17483556
3	825	897	.94984299	.41831052	.091755033		1-10
3	825	915	1	.82192457	.1719799
3	825	934	1	.46326476			1-10
3	825	936	.81806147	.56271017	.22690105
3	825	937	1	.66630518
3	825	969	.81154287	.37163973	.050609469		1-10
3	825	981	.95421314	.72121954	.13229507
3	825	998	.87978339	.53351438	.064193189
3	825	1066	1	.67344439	.13730067		1-10
3	825	1137	1	.55688274
3	825	1140	.87664658	.66184431	.092334449		1-10
3	825	1225	1	.40453339			1-10
3	825	1240	.95143569	.67664838	.22062808		1-10
3	825	1299	1	.59280366	.18005645
3	825	1301	.98196369	.71145308	.12898362
3	825	1572	1	.694287	.082944214
3	825	1629	.97252786	.47988874	.11072177		1-10
3	831	845	.95743716	.75031537	.15934604	.53393781
3	831	856	1	.33784962	.25685906		1-10
3	831	891	.93545026	.47156858	.15380651
3	831	897	.81366098	.31747562	.056164086		1-10
3	831	915	1	.69737875	.14119703	.76907909
3	831	934	1	.47156268			1-10
3	831	936	.89185238	.64267039	.2053929
3	831	937	1	.66716212
3	831	969	.859972	.32068503	.069951117		1-10
3	831	981	.96597934	.66816849	.085335135	.52975476
3	831	998	.9106763	.52411592	.054726958	.43739581
3	831	1066	.93845427	.64370549	.086248398	.29389626	1-10
3	831	1137	1	.58171749
3	831	1140	.8533529	.6093998	.067841113	.46162957	1-10
3	831	1225	1	.31291538			1-10
3	831	1240	.85566247	.65956664	.17277956	.46747071	1-10
3	831	1299	1	.63042855	.15263093	.65498966
3	831	1301	.91959155	.69586086	.092238486	.61633778
3	831	1572	1	.62876987	.086616397	.64881611
3	831	1629	1	.43967551	.11047274	.7974363	1-10
3	845	856	1	.82408106	.16163653
3	845	891	1	.57748133	.17455471
3	845	897	1	.71247983	.19393718
3	845	915	1	.5185678	.18520927	.47703522	14-17
3	845	934	1	.65556562
3	845	936	1	.51984662	.11634874
3	845	937	1	.61199713
3	845	969	.96424007	.76701576	.18142754
3	845	981	1	.38475162	.099135995	.31471074
3	845	998	1	.56180346	.14624095	.54677498
3	845	1066	1	.451451	.15282357	.28404635
3	845	1137	1	.46969515
3	845	1140	.96254969	.41821694	.14114535	.32500589
3	845	1225	1	.69678366
3	845	1240	1	.46862525	.10297102	.41167289
3	845	1299	1	.47961849	.10466433	.31069058
3	845	1301	1	.60575676	.12990701	.24253798	14-17
3	845	1572	1	.60162169	.15361303	.34250313
3	845	1629	1	.70064843	.10478526	.38547134
3	856	891	.97317791	.43454486	.13021344
3	856	897	.98451424	.46010363	.28525746		1-10
3	856	915	1	.67362082	.2862649
3	856	934	1	.4624505			1-10
3	856	936	.83148193	.68063998	.080949843
3	856	937	1	.7457304
3	856	969	.97090733	.18827236	.20401245		1-10
3	856	981	.98586351	.6654157	.18410057
3	856	998	.91339523	.52817011	.18480951
3	856	1066	.97442615	.69668067	.20687658		1-10
3	856	1137	1	.54362214
3	856	1140	.96953213	.65146005	.14738458		1-10
3	856	1225	1	.46039873			1-10
3	856	1240	1	.63739753	.1288144		1-10
3	856	1299	.98904991	.51385659	.15013784
3	856	1301	.97772545	.66443145	.12811434
3	856	1572	.96026057	.67447722	.22384268
3	856	1629	.89821732	.48674643	.19221282		1-10
3	891	897	.97113252	.61463898	.19081289
3	891	915	1	.52733386	.21914756
3	891	934	1	.44722658
3	891	936	.8952865	.52716601	.13299704		11-13
3	891	937	1	.59714544			11-13
3	891	969	1	.42499667	.13964915
3	891	981	.92094308	.61781681	.11983132		11-13
3	891	998	.90774691	.58383012	.11271858		11-13
3	891	1066	1	.50155342	.16228098
3	891	1137	1	.47317708			11-13
3	891	1140	.9716019	.44897586	.10528475
3	891	1225	1	.60883486
3	891	1240	1	.51155043	.12228709
3	891	1299	.97958755	.40052342	.096933842
3	891	1301	1	.67427611	.10374147
3	891	1572	1	.63699341	.16765451		11-13
3	891	1629	.96837723	.49763423	.15059245
3	897	915	1	.68116641	.11275458
3	897	934	1	.55379903			1-10
3	897	936	.87908727	.64661682	.24774289
3	897	937	1	.71607643
3	897	969	.90606636	.39046752	.12352461		1-10
3	897	981	1	.64292389	.12226617
3	897	998	.94673765	.46451151	.084607065
3	897	1066	1	.64229631	.10263664		1-10
3	897	1137	1	.64074767
3	897	1140	.80325222	.63736522	.10787243		1-10
3	897	1225	1	.0072894692			1-10
3	897	1240	1	.64572132	.21222395		1-10
3	897	1299	1	.67195177	.18119055
3	897	1301	.97602683	.60298288	.1165266
3	897	1572	.97148669	.59889317	.12573272
3	897	1629	.96348518	.43479913	.116705		1-10
3	915	934	1	.57438862
3	915	936	1	.5534153	.27336293
3	915	937	1	.42329735
3	915	969	1	.65634865	.18651199
3	915	981	1	.36044866	.16085875	.30730218
3	915	998	1	.45760405	.13224328	.62670732
3	915	1066	1	.30613899	.12469661	.46412981
3	915	1137	1	.44232625
3	915	1140	1	.31595045	.14464688	.40459293
3	915	1225	1	.6849612
3	915	1240	1	.47254288	.25036722	.33908486
3	915	1299	1	.3202433	.18373168	.24204659
3	915	1301	1	.36082745	.12640244	.30339289	14-17
3	915	1572	1	.51615465	.15278459	.37358588
3	915	1629	1	.58938539	.13189238	.35573471
3	934	936	1	.37005347
3	934	937	1	.40965199
3	934	969	1	.51110625			1-10
3	934	981	1	.51608813
3	934	998	1	.4873085
3	934	1066	1	.52741659			1-10
3	934	1137	1	.41521615
3	934	1140	1	.49766976			1-10
3	934	1225	1	.53782642			1-10
3	934	1240	1	.52024817			1-10
3	934	1299	1	.45593017
3	934	1301	.95847726	.53112829
3	934	1572	1	.57750392
3	934	1629	1	.45238811			1-10
3	936	937	1	.41541862			11-13
3	936	969	.86370671	.6062001	.18504125
3	936	981	.95584893	.41904318	.14089441		11-13
3	936	998	.74883622	.39577806	.15789443		11-13
3	936	1066	.96006387	.40619546	.16041028
3	936	1137	1	.37126416			11-13
3	936	1140	.76210696	.34538132	.13085729
3	936	1225	1	.63593525
3	936	1240	.95317072	.36856949	.054766953
3	936	1299	1	.44003826	.13131595
3	936	1301	.98260802	.47841865	.1464358
3	936	1572	.97931427	.58240008	.20714062		11-13
3	936	1629	.8675468	.54010022	.16757488
3	937	969	1	.7483176
3	937	981	1	.47737968			11-13
3	937	998	1	.48469746			11-13
3	937	1066	1	.40038788
3	937	1137	1	.36437422			11-13
3	937	1140	1	.34687513
3	937	1225	1	.69078338
3	937	1240	1	.51864719
3	937	1299	1	.51073742
3	937	1301	1	.47649193
3	937	1572	1	.59010935			11-13
3	937	1629	1	.64284945
3	969	981	.97141689	.65275466	.11655945
3	969	998	.9249531	.48985493	.062219858
3	969	1066	1	.6390366	.11138093		1-10
3	969	1137	1	.56915307
3	969	1140	.78438562	.56069499	.06694901		1-10
3	969	1225	1	.39308685			1-10
3	969	1240	.9393661	.58274686	.16832411		1-10
3	969	1299	1	.58489156	.14418203
3	969	1301	.97748113	.62873232	.094605625
3	969	1572	.97321641	.66481334	.09969902
3	969	1629	1	.4619568	.11270225		1-10
3	981	998	.90275669	.31561208	.079533041	.44629085	11-13
3	981	1066	1	.35115552	.13118893	.26454997
3	981	1137	1	.29113424			11-13
3	981	1140	.94013155	.3431893	.076777697	.25737482
3	981	1225	1	.62534952
3	981	1240	1	.32690883	.10845292	.21587998
3	981	1299	1	.32107753	.091416717	.29278159
3	981	1301	.97811562	.25742334	.08574754	.2690118
3	981	1572	1	.41012871	.11853027	.29227459	11-13
3	981	1629	1	.52603281	.11079377	.4165253
3	998	1066	1	.42184913	.080183089	.35284185
3	998	1137	1	.41242194			11-13
3	998	1140	.81661314	.3195619	.040646613	.32659411
3	998	1225	1	.45501715
3	998	1240	1	.47019517	.1518181	.36948818
3	998	1299	1	.464239	.11715448	.54690504
3	998	1301	.961694	.27436358	.063001394	.56843007
3	998	1572	.93165916	.24423665	.059643745	.5475505	11-13
3	998	1629	.88330799	.40476435	.069665253	.68838024
3	1066	1137	1	.47219509
3	1066	1140	1	.22297233	.097419977	.23791897	1-10
3	1066	1225	1	.62234253			1-10
3	1066	1240	.89339966	.44929606	.14412296	.30819744	1-10
3	1066	1299	1	.34603763	.13566053	.35374206
3	1066	1301	.96040964	.38169146	.088072419	.30876839
3	1066	1572	1	.56625628	.10430312	.39881861
3	1066	1629	.93969774	.60253447	.10433567	.50979561	1-10
3	1137	1140	1	.41029865
3	1137	1225	1	.63436806
3	1137	1240	1	.32266253
3	1137	1299	1	.34601063
3	1137	1301	1	.41304344
3	1137	1572	1	.45703775			11-13
3	1137	1629	1	.55058765
3	1140	1225	1	.62188363			1-10
3	1140	1240	1	.46734941	.11965919	.33725554	1-10
3	1140	1299	1	.38653976	.10103899	.36061704
3	1140	1301	.97641665	.41311508	.049818337	.32707953
3	1140	1572	.9439007	.50217319	.10796762	.37959546
3	1140	1629	.96407896	.53460294	.089697063	.46508336	1-10
3	1225	1240	1	.64063942			1-10
3	1225	1299	1	.66361463
3	1225	1301	1	.59525478
3	1225	1572	1	.59426314
3	1225	1629	1	.43149883			1-10
3	1240	1299	1	.33747369	.10305679	.31846482
3	1240	1301	.95357615	.38648975	.12888092	.38840723
3	1240	1572	1	.53146076	.22283816	.32339287
3	1240	1629	1	.5241009	.16573602	.53494298	1-10
3	1299	1301	1	.36026818	.084838212	.15238494
3	1299	1572	1	.48691547	.17746437	.24659044
3	1299	1629	1	.50758791	.10708791	.25946516
3	1301	1572	1	.32932758	.11420542	.20577449
3	1301	1629	1	.49227828	.085345328	.18844342
3	1572	1629	.68765247	.56215477	.067321718	.30779701
4	3	4	1	.67185044
4	3	6	1	.66074628	.1802178
4	3	7	1	.61520362
4	3	17	1	.72746336			18-
4	3	33	1	.78925705
4	3	97	1	.74913627	.26998943
4	3	170	1	.75423092	.20755249
4	3	190	1	.72744381	.24298197
4	3	193	1	.78966355	.15177369
4	3	201	1	.6916256	.1369648		18-
4	3	299	1	.75721133	.25563979
4	3	476	1	.7839815	.19778705
4	3	522	1	.60433161	.13797617		18-
4	3	589	1	.65596139	.15295178
4	3	629	1	.76334804
4	3	786	1	.65905619
4	3	957	1	.85052103	.24335074
4	3	1030	1	.7124455	.20498091
4	3	1616	1	.69454938	.18188775		18-
4	3	1636	.82322329	.22186881			18-
4	3	1647	1	.51694548
4	4	6	1	.31655842			1-10
4	4	7	1	.38229728
4	4	17	1	.48711377
4	4	33	1	.83051223			1-10
4	4	97	1	.70506734
4	4	170	1	.68810397
4	4	190	1	.68899971
4	4	193	1	.77359086			1-10
4	4	201	1	.76222265
4	4	299	1	.5736565
4	4	476	1	.85862565
4	4	522	1	.67969859
4	4	589	1	.67997086
4	4	629	1	.79793721			1-10
4	4	786	1	.80727845
4	4	957	1	.64752579			1-10
4	4	1030	1	.72969556
4	4	1616	1	.74946409
4	4	1636	1	.74930739
4	4	1647	1	.8219161			1-10
4	6	7	.56698728	.10678506
4	6	17	1	.65393913
4	6	33	1	.69282919			1-10
4	6	97	1	.64282298	.20011592
4	6	170	1	.68506008	.17911887
4	6	190	1	.65980923	.13210946
4	6	193	1	.7097733	.16872948		1-10
4	6	201	1	.67693317	.15868366
4	6	299	1	.5923202	.24124521
4	6	476	1	.72576201	.21550316
4	6	522	1	.64287913	.23592246
4	6	589	1	.71240675	.2481454
4	6	629	1	.7645182			1-10
4	6	786	1	.69745159
4	6	957	1	.6458478	.30258828		1-10
4	6	1030	1	.6979208	.28150314
4	6	1616	1	.62616676	.2591421
4	6	1636	1	.62531614
4	6	1647	1	.73329556			1-10
4	7	17	1	.61723459
4	7	33	1	.6742053
4	7	97	1	.63650167			14-17
4	7	170	1	.68835777
4	7	190	1	.69354528			14-17
4	7	193	1	.72105914
4	7	201	1	.68999588
4	7	299	1	.54711151			14-17
4	7	476	1	.66621506
4	7	522	1	.56609392
4	7	589	1	.62871635			14-17
4	7	629	1	.74627984
4	7	786	1	.6583364
4	7	957	1	.70861226
4	7	1030	1	.6681143			14-17
4	7	1616	1	.55724823
4	7	1636	1	.57519233
4	7	1647	1	.70246136
4	17	33	1	.8198154
4	17	97	1	.66389918
4	17	170	1	.70781332
4	17	190	1	.80958855
4	17	193	1	.8078239
4	17	201	1	.86286449			18-
4	17	299	1	.58717418
4	17	476	1	.76428401
4	17	522	1	.7241919			18-
4	17	589	1	.76243252
4	17	629	1	.79369164
4	17	786	1	.80865008
4	17	957	1	.74456632
4	17	1030	1	.75935286
4	17	1616	1	.71465021			18-
4	17	1636	1	.7812711			18-
4	17	1647	1	.8940134
4	33	97	1	.60432673
4	33	170	1	.72473919
4	33	190	1	.7230072
4	33	193	.95243484	.71526504			1-10
4	33	201	1	.66791296
4	33	299	1	.59144962
4	33	476	.86391723	.36193913
4	33	522	.90098524	.41641277
4	33	589	.89089108	.57026076
4	33	629	.64644659	.27583706			1-10
4	33	786	.68377221	.24111253
4	33	957	1	.74645698			1-10
4	33	1030	.90634143	.4768883
4	33	1616	.92587507	.16345048
4	33	1636	1	.68282712
4	33	1647	1	.78582025			1-10
4	97	170	.85657257	.27484119	.085151315	.49940115
4	97	190	.98177296	.62511289	.16418916	.30577791	14-17
4	97	193	.97725952	.73379701	.20600617	.61561227
4	97	201	1	.79336554	.21184772
4	97	299	.87222469	.14544278	.071804821	.29542315	14-17
4	97	476	1	.44369733	.15298545	.56651115
4	97	522	1	.62356144	.26891255	.61071712
4	97	589	1	.70437276	.26485384	.61292046	14-17
4	97	629	1	.56402302
4	97	786	1	.48026872
4	97	957	1	.67721581	.28757119	.65324509
4	97	1030	1	.53580683	.22121698	.41781431	14-17
4	97	1616	1	.56002766	.25868821	.51322442
4	97	1636	1	.67578375
4	97	1647	1	.82155681
4	170	190	.893251	.65510809	.12522405	.43416971
4	170	193	.89535666	.69206941	.10640317	.54094601
4	170	201	1	.83511376	.15538281
4	170	299	.91091293	.27452183	.097489357	.3930499
4	170	476	1	.54176283	.11909854	.52766109	11-13
4	170	522	1	.62483484	.17892522	.44101429
4	170	589	1	.6815232	.17561078	.42723697
4	170	629	1	.66445577
4	170	786	1	.60294664			11-13
4	170	957	.98110175	.64208055	.2340256	.43171251
4	170	1030	1	.53248215	.16140354	.62980628
4	170	1616	1	.65844679	.22451198	.55045414
4	170	1636	1	.69913912
4	170	1647	1	.86642671
4	190	193	.9564783	.20486963	.15674436	.63061655
4	190	201	.98952633	.27633995	.16431034
4	190	299	.87772912	.64376676	.18526554	.10275567	14-17
4	190	476	1	.71763891	.2028802	.60387361
4	190	522	1	.80479109	.24932182	.64555907
4	190	589	1	.84439957	.27812761	.63763702	14-17
4	190	629	1	.71124756
4	190	786	1	.73723143
4	190	957	1	.22203791	.3810277	.61320978
4	190	1030	1	.762393	.25768316	.50162035	14-17
4	190	1616	1	.68579578	.34092122	.60767531
4	190	1636	1	.76373965
4	190	1647	1	.67782557
4	193	201	1	.4029848	.13651866
4	193	299	.99152511	.72016084	.17029077	.60417283
4	193	476	1	.69398117	.16474533	.68941259
4	193	522	.99058068	.79952985	.14646375	.68240488
4	193	589	.98962045	.82509094	.16631269	.68856382
4	193	629	1	.69034624			1-10
4	193	786	1	.76157498
4	193	957	.99101102	.20716161	.21490508	.63863617	1-10
4	193	1030	.99109024	.77246761	.17936349	.51535082
4	193	1616	1	.66381526	.21060413	.65061593
4	193	1636	1	.79884696
4	193	1647	1	.76443917			1-10
4	201	299	1	.78784364	.24046904
4	201	476	1	.72867513	.19798177
4	201	522	1	.71718335	.19686693		18-
4	201	589	1	.78016764	.18994391
4	201	629	1	.6916225
4	201	786	1	.71970701
4	201	957	1	.42441922	.26319265
4	201	1030	1	.71171582	.17398071
4	201	1616	1	.6252352	.21433032		18-
4	201	1636	1	.67442065			18-
4	201	1647	1	.5950374
4	299	476	.97575355	.39219242	.14494419	.58739388
4	299	522	.98235816	.52285194	.23054343	.59769112
4	299	589	.98055959	.5563699	.23087293	.59124881	14-17
4	299	629	1	.4971205
4	299	786	1	.45243096
4	299	957	1	.67102277	.27699536	.55017221
4	299	1030	1	.4438116	.20373434	.46377683	14-17
4	299	1616	1	.50920302	.24856001	.58887666
4	299	1636	1	.66946542
4	299	1647	1	.83499712
4	476	522	.89220637	.45775527	.1763525	.31727809
4	476	589	.91091293	.55190867	.15243191	.314035
4	476	629	.71132487	.2452271
4	476	786	.74180114	.22258627			11-13
4	476	957	1	.73704255	.23300374	.53212893
4	476	1030	.92352808	.29063702	.116638	.47543502
4	476	1616	.838606	.31257534	.16400623	.33432978
4	476	1636	1	.6611948
4	476	1647	1	.77637041
4	522	589	.69750494	.16575301	.065249979	.037311792
4	522	629	.859972	.36793816
4	522	786	.87475514	.31094646
4	522	957	1	.89279974	.27832913	.45637327
4	522	1030	.90726417	.40449274	.17185265	.53589094
4	522	1616	.8238529	.3192156	.17284286	.22034407	18-
4	522	1636	1	.47785193			18-
4	522	1647	1	.72928894
4	589	629	.84569663	.4986099
4	589	786	.86198688	.47473311
4	589	957	1	.93065834	.23343492	.44439828
4	589	1030	.85693419	.45996433	.12166882	.50522834	14-17
4	589	1616	.93529844	.51342124	.12606138	.19021666
4	589	1636	1	.51715201
4	589	1647	1	.78424984
4	629	786	.10557282	.11484045
4	629	957	1	.74938035			1-10
4	629	1030	1	.26571399
4	629	1616	.79034305	.24351811
4	629	1636	1	.71474743
4	629	1647	1	.79738545			1-10
4	786	957	1	.8055554
4	786	1030	1	.26593697
4	786	1616	.76559639	.21489918
4	786	1636	1	.5542962
4	786	1647	1	.78177202
4	957	1030	1	.7885111	.20396662	.66892773
4	957	1616	1	.76115453	.13772029	.5347138
4	957	1636	1	.91654539
4	957	1647	1	.81492925			1-10
4	1030	1616	.95834541	.42825496	.12855548	.38729054
4	1030	1636	1	.65760922
4	1030	1647	1	.80617237
4	1616	1636	1	.57770479			18-
4	1616	1647	1	.68907583
4	1636	1647	1	.59759283
5	1108	1109	1	.96944129	.38553786	.51512855
5	1108	1111	1	.9510532	.30466408		11-13
5	1108	1124	.58969504	.092739344	.07814157	0
5	1108	1193	1	.85153866	.30970365
5	1108	1200	1	.4692688	.31880081	.48350638	11-13
5	1108	1215	1	.34700459	.1127643
5	1108	1218	.77372217	.24835062	.15048409	.27244091
5	1108	1221	1	.91990399	.30216664	.56395781
5	1108	1239	1	.73990953	.24109745	.53870869
5	1108	1247	1	.77760267	.22177094	.53015345	11-13
5	1108	1250	1	.70853907	.1029467	.49473113	11-13
5	1108	1264	1	.76247239	.17031485	.57926297
5	1108	1290	1	.79109001	.22050834		11-13
5	1108	1294	1	.78740716	.15952855	.51788759	11-13
5	1108	1300	1	.7046392	.17337513	.49410474
5	1108	1309	1	.76236653	.10994881	.54437715
5	1108	1380	1	.68084991	.46619624
5	1108	1386	1	.87637728	.33806974	.62617123	11-13
5	1108	1387	1	.81768358	.21806753
5	1108	1390	1	.52280176	.16221577
5	1108	1402	.98301178	.76768154	.44161147	.49776441
5	1108	1415	1	.76117039	.29870361	.53275669	11-13
5	1108	1438	1	.83868945	.37738091	.49167937
5	1108	1445	1	.44084823	.11931556
5	1108	1466	1	.97157288	.31569314		11-13
5	1108	1477	1	.8978368	.27374488	.70842761	11-13
5	1108	1524	1	.8170563	.15813673	.48382622
5	1108	1558	1	.75450021	.27547801	.53058976	11-13
5	1108	1565	1	.63195276	.1977213	.62298781
5	1108	1573	1	.67581576	.27933007	.50690985
5	1108	1574	1	.77094412	.18957192	.51669675	11-13
5	1108	1577	1	.83380479	.33625567	.60645711
5	1108	1587	1	.78684378
5	1108	1595	1	.75180066	.064398766	.49812394
5	1108	1599	1	.70860267	.098131597
5	1108	1601	1	.76584697	.09130609		11-13
5	1108	1603	1	.86029059	.18868136	.55712235
5	1109	1111	1	.58778453	.28801399
5	1109	1124	1	.95425439	.36408132	.51512855	18-
5	1109	1193	.98071206	.70176327	.39082366
5	1109	1200	1	.84431839	.29792506	.49813992
5	1109	1215	1	.90651232	.417319		18-
5	1109	1218	1	.85298336	.30764496	.47390211
5	1109	1221	.97364771	.58561075	.33350533	.53784132	18-
5	1109	1239	1	.77827531	.38359809	.63743317
5	1109	1247	1	.85041231	.4097932	.62708402
5	1109	1250	1	.78197378	.43308794	.43022329
5	1109	1264	1	.85402733	.34766459	.62304389
5	1109	1290	1	.71077442	.32190329
5	1109	1294	.9716931	.73813391	.45856208	.44182169
5	1109	1300	1	.84058446	.35958529	.61307621
5	1109	1309	.97407621	.76310098	.45008868	.51483178
5	1109	1380	1	.75376731	.46729207		18-
5	1109	1386	.95957738	.59594154	.30938375	.54225302
5	1109	1387	1	.65831566	.38817519
5	1109	1390	1	.79753262	.29850036
5	1109	1402	.97182816	.57817018	.4301126	.55857801
5	1109	1415	1	.83212179	.43784595	.63330054
5	1109	1438	1	.64135385	.36125308	.50299603
5	1109	1445	.95545644	.92679894	.39018261
5	1109	1466	.98495179	.6493957	.35129482
5	1109	1477	1	.65552747	.38952827	.72579807
5	1109	1524	1	.73410231	.32081246	.60343677
5	1109	1558	1	.73217583	.35911596	.54225606
5	1109	1565	1	.87970746	.36419159	.65275252	18-
5	1109	1573	1	.81596184	.29909176	.52918786
5	1109	1574	1	.81192267	.47887611	.58325267
5	1109	1577	1	.73933196	.33031905	.71464199
5	1109	1587	1	.84770286
5	1109	1595	.95435643	.74129182	.38463026	.44904494
5	1109	1599	1	.91900104	.38654125
5	1109	1601	.96922714	.72208089	.35135663
5	1109	1603	1	.68540859	.26916826	.52484143	18-
5	1111	1124	1	.9390021	.26381546
5	1111	1193	1	.58298266	.23028678
5	1111	1200	1	.86190587	.23232949		11-13
5	1111	1215	1	.83371067	.32409012
5	1111	1218	1	.82148552	.15618408
5	1111	1221	1	.54097611	.15063077
5	1111	1239	1	.63957918	.27784866
5	1111	1247	1	.74058807	.29329306		11-13
5	1111	1250	1	.67513633	.27765924		11-13
5	1111	1264	1	.69721758	.20777452
5	1111	1290	1	.50473768	.13140666		11-13
5	1111	1294	1	.64163864	.38366199		11-13
5	1111	1300	1	.83764219	.22421485
5	1111	1309	1	.68290257	.34510463
5	1111	1380	1	.84343028	.31976521
5	1111	1386	1	.58009934	.18770033		11-13
5	1111	1387	1	.4957543	.24453515
5	1111	1390	1	.81028223	.14432919
5	1111	1402	1	.66224313	.28404307
5	1111	1415	1	.71048772	.33224672		11-13
5	1111	1438	1	.5251258	.2030623
5	1111	1445	1	.78797084	.27022743
5	1111	1466	1	.64021951	.21352237		11-13
5	1111	1477	1	.59569597	.18245369		11-13
5	1111	1524	1	.49073285	.21328986
5	1111	1558	1	.64943081	.2951985		11-13
5	1111	1565	1	.89949006	.32270271
5	1111	1573	1	.86194575	.241943
5	1111	1574	1	.73615277	.45043516		11-13
5	1111	1577	1	.65882522	.23595268
5	1111	1587	1	.78086835
5	1111	1595	1	.65097201	.28009838
5	1111	1599	1	.76769209	.24787587
5	1111	1601	1	.67198241	.23825932		11-13
5	1111	1603	1	.77362913	.27382487
5	1124	1193	1	.76259452	.26011765
5	1124	1200	1	.35958582	.25533623	.48350638
5	1124	1215	1	.23738998	.22927862		18-
5	1124	1218	.73738712	.14276588	.14555132	.27244091
5	1124	1221	1	.87028754	.27033889	.56395781	18-
5	1124	1239	1	.72317481	.2887702	.53870869
5	1124	1247	1	.80860174	.28767842	.53015345
5	1124	1250	1	.67182845	.16032493	.49473113
5	1124	1264	1	.79225481	.21434325	.57926297
5	1124	1290	1	.72177064	.16480047
5	1124	1294	1	.70740408	.27999616	.51788759
5	1124	1300	1	.63410139	.19476151	.49410474
5	1124	1309	1	.65951741	.21730465	.54437715
5	1124	1380	1	.5627476	.42570913		18-
5	1124	1386	1	.81326628	.28411633	.62617123
5	1124	1387	1	.80393589	.23781335
5	1124	1390	1	.43433183	.17332131
5	1124	1402	1	.71438622	.39884686	.49776441
5	1124	1415	1	.78487885	.32609212	.53275669
5	1124	1438	1	.72132611	.3079747	.49167937
5	1124	1445	1	.28387606	.21387702
5	1124	1466	1	.85007274	.28323966
5	1124	1477	1	.80808699	.30900258	.70842761
5	1124	1524	1	.81095433	.22938144	.48382622
5	1124	1558	1	.72861469	.24896753	.53058976
5	1124	1565	1	.54823655	.28038692	.62298781	18-
5	1124	1573	1	.69773209	.22726214	.50690985
5	1124	1574	1	.77259123	.31812596	.51669675
5	1124	1577	1	.84136748	.27792966	.60645711
5	1124	1587	1	.7188707
5	1124	1595	1	.64374381	.16350484	.49812394
5	1124	1599	1	.71812618	.14901227
5	1124	1601	1	.73245788	.11371374
5	1124	1603	1	.85226673	.224922	.55712235	18-
5	1193	1200	.98992723	.69591141	.12646067
5	1193	1215	.97803128	.66516894	.31956947
5	1193	1218	1	.66317624	.10597819
5	1193	1221	.97560251	.25869566	.099224031
5	1193	1239	1	.33725411	.27639991		1-10
5	1193	1247	1	.4681251	.2949782
5	1193	1250	.91035783	.31034619	.18322062
5	1193	1264	1	.44690013	.20255423
5	1193	1290	1	.40763551	.17172927
5	1193	1294	.92137861	.42466301	.38469863
5	1193	1300	1	.576038	.15983301
5	1193	1309	.90399694	.39307564	.33578992		1-10
5	1193	1380	1	.80316746	.34348696
5	1193	1386	.96257591	.35231781	.13780338
5	1193	1387	1	.48233527	.12492412		1-10
5	1193	1390	.97860199	.87298435	.21948433		1-10
5	1193	1402	1	.33431572	.14205253		1-10
5	1193	1415	1	.44258898	.19846123
5	1193	1438	1	.41367197	.12675703		1-10
5	1193	1445	.95876068	.61780614	.27316397		1-10
5	1193	1466	.97213608	.34788966	.12610507
5	1193	1477	1	.32044619	.23086601
5	1193	1524	1	.58750057	.28434801		1-10
5	1193	1558	1	.32994258	.2306301
5	1193	1565	1	.8064394	.37813663
5	1193	1573	1	.52432477	.1624862		1-10
5	1193	1574	1	.41561657	.37808084
5	1193	1577	1	.4884032	.12357777		1-10
5	1193	1587	.95275444	.43785715			1-10
5	1193	1595	.95774227	.28781343	.26310569
5	1193	1599	1	.51609409	.19956386		1-10
5	1193	1601	1	.37160796	.21887338
5	1193	1603	1	.62346721	.29860157
5	1200	1215	.98760796	.33398056	.35160428
5	1200	1218	1	.28363192	.16115934	.47443551
5	1200	1221	1	.74507505	.150581	.63638395
5	1200	1239	.98983604	.63565016	.29151845	.55974442
5	1200	1247	1	.73175812	.30036962	.4055624	11-13
5	1200	1250	.983145	.6895144	.25663143	.38365877	11-13
5	1200	1264	.97948474	.73219442	.22386581	.43645906
5	1200	1290	1	.70719504	.16401696		11-13
5	1200	1294	1	.66445976	.42126709	.41630417	11-13
5	1200	1300	1	.51917243	.1906817	.50825632
5	1200	1309	.98646176	.76739156	.38567382	.38901162
5	1200	1380	1	.54238856	.38988763
5	1200	1386	1	.67272258	.14364916	.61024451	11-13
5	1200	1387	.98777211	.68602288	.1635974
5	1200	1390	1	.45224112	.21811837
5	1200	1402	1	.58457994	.17594355	.55768764
5	1200	1415	.98743701	.65329671	.22090495	.46882665	11-13
5	1200	1438	1	.59697437	.13114953	.47014374
5	1200	1445	1	.39371932	.32234794
5	1200	1466	1	.7655133	.18287551		11-13
5	1200	1477	1	.6788075	.26537216	.62454498	11-13
5	1200	1524	1	.695732	.29034448	.60788202
5	1200	1558	1	.68625522	.17455274	.50713521	11-13
5	1200	1565	1	.62154156	.35105026	.61566138
5	1200	1573	1	.65630007	.10363173	.34629142
5	1200	1574	.99050331	.71511978	.40727335	.40482563	11-13
5	1200	1577	1	.72186375	.11383235	.56876355
5	1200	1587	1	.68299246
5	1200	1595	.98808169	.69304013	.30403197	.38941711
5	1200	1599	.98549354	.73733115	.25509065
5	1200	1601	1	.73600054	.23422086		11-13
5	1200	1603	1	.83672798	.21659857	.46573669
5	1215	1218	1	.20592713	.22588986
5	1215	1221	1	.75072926	.31217027		18-
5	1215	1239	.97783244	.61471236	.23096335
5	1215	1247	1	.67861664	.17702723
5	1215	1250	.92647851	.61306763	.14173603
5	1215	1264	.97762811	.67547357	.15287137
5	1215	1290	1	.62142253	.2696684
5	1215	1294	1	.61589396	.084088266
5	1215	1300	1	.52053696	.18080455
5	1215	1309	.97047305	.61785114	.067139864
5	1215	1380	1	.50933343	.51984727		18-
5	1215	1386	1	.75705272	.33050543
5	1215	1387	.97333097	.63369501	.23637658
5	1215	1390	.97367507	.26749229	.18150693
5	1215	1402	.96791261	.64863777	.45458394
5	1215	1415	.97260016	.6504876	.33380353
5	1215	1438	1	.756567	.41872728
5	1215	1445	.94926536	.19016099	.081528485
5	1215	1466	1	.72731966	.28947335
5	1215	1477	1	.75234497	.28387833
5	1215	1524	1	.70599401	.1489796
5	1215	1558	1	.7299397	.33312392
5	1215	1565	1	.5715878	.22186136		18-
5	1215	1573	1	.66845703	.32145053
5	1215	1574	.95857537	.64233136	.13386309
5	1215	1577	1	.81032312	.38709098
5	1215	1587	.97093809	.65320981
5	1215	1595	.97400624	.57889318	.048687756
5	1215	1599	.96836138	.59321392	.1280008
5	1215	1601	1	.69594789	.14324766
5	1215	1603	1	.85958147	.20699888		18-
5	1218	1221	1	.72905946	.094278812	.50282359
5	1218	1239	1	.63059068	.1972819	.47956413
5	1218	1247	1	.75456369	.21742958	.51392138
5	1218	1250	1	.61034727	.13254076	.39625388
5	1218	1264	1	.71468759	.13049746	.59187412	14-17
5	1218	1290	1	.64684027	.13242459
5	1218	1294	1	.59961855	.28749257	.34237009
5	1218	1300	1	.51666832	.12263417	.36520875	14-17
5	1218	1309	1	.6185506	.23673731	.34048975
5	1218	1380	1	.49163264	.30088121
5	1218	1386	1	.68431509	.15099531	.49681562
5	1218	1387	1	.69749832	.12374777
5	1218	1390	1	.36935532	.12145919
5	1218	1402	1	.5597564	.2024855	.35453087
5	1218	1415	1	.72165871	.20155799	.52044153
5	1218	1438	1	.60200322	.14018297	.37483197
5	1218	1445	1	.27706379	.16582942
5	1218	1466	1	.73238552	.13200861
5	1218	1477	1	.6977731	.1318996	.4036203
5	1218	1524	1	.73150557	.19588077	.42502767
5	1218	1558	1	.69543093	.20079106	.53624547
5	1218	1565	1	.58524883	.25539005	.63576031
5	1218	1573	1	.71792829	.16052186	.57088643
5	1218	1574	1	.70022511	.34311116	.44488692
5	1218	1577	1	.73591357	.14278585	.5866971
5	1218	1587	1	.60526037
5	1218	1595	1	.59696746	.15903753	.36767423	14-17
5	1218	1599	1	.68764764	.13044518
5	1218	1601	1	.68960679	.129246
5	1218	1603	1	.84170026	.20276082	.56771958
5	1221	1239	1	.47189033	.23472202	.42196709
5	1221	1247	1	.5615406	.27294785	.50311637
5	1221	1250	1	.35984653	.21621835	.5879128
5	1221	1264	1	.5575757	.17257786	.59367484
5	1221	1290	1	.37310141	.15772319
5	1221	1294	.92838854	.53991687	.38671577	.59083331
5	1221	1300	1	.65768731	.17898595	.44065851
5	1221	1309	.96720868	.43693841	.34516943	.65623355
5	1221	1380	1	.89397687	.30750322		18-
5	1221	1386	.97443449	.29380494	.12486142	.67692196
5	1221	1387	1	.4553588	.14394861
5	1221	1390	1	.86422426	.17842293
5	1221	1402	1	.34407353	.15745038	.28886074
5	1221	1415	1	.53868216	.23355043	.49369776
5	1221	1438	1	.43480158	.10774201	.57589525
5	1221	1445	.97182816	.75748181	.24287319
5	1221	1466	.98096532	.34220451	.14355701
5	1221	1477	.96549672	.24065626	.1104843	.72408795
5	1221	1524	1	.61674869	.24276847	.39983481
5	1221	1558	1	.41964209	.21419799	.66835189
5	1221	1565	1	.84133726	.30455595	.75564098	18-
5	1221	1573	1	.60215449	.14679104	.47702861
5	1221	1574	1	.45542914	.41529292	.48053962
5	1221	1577	1	.4667514	.12834781	.54905742
5	1221	1587	1	.49447602
5	1221	1595	.97113252	.38384432	.25658888	.58436191
5	1221	1599	1	.63829255	.21400267
5	1221	1601	1	.51691896	.21801198
5	1221	1603	1	.6091755	.25249398	.70425415	18-
5	1239	1247	.85040849	.35152	.050443411	.2981903
5	1239	1250	.96984887	.39162314	.1982066	.5612514
5	1239	1264	.96330118	.29632902	.085865736	.40364921
5	1239	1290	1	.43112212	.27343768
5	1239	1294	.97355568	.47076356	.2463752	.55083871
5	1239	1300	.81301057	.32080877	.080270231	.1375401
5	1239	1309	.97578204	.51558208	.21675128	.65743768	1-10
5	1239	1380	1	.85679376	.45879614
5	1239	1386	1	.49321175	.31765771	.67333066
5	1239	1387	.95625216	.41639143	.16225886		1-10
5	1239	1390	1	.81525022	.20427722		1-10
5	1239	1402	1	.4748224	.34729701	.29091722	1-10
5	1239	1415	.95505333	.28287053	.12485397	.088886321
5	1239	1438	1	.62685776	.29653752	.59848678	1-10
5	1239	1445	1	.52957332	.19931704		1-10
5	1239	1466	1	.55946732	.31971586
5	1239	1477	1	.50248599	.12673914	.68664801
5	1239	1524	1	.58947718	.22861546	.40300083	1-10
5	1239	1558	1	.41273803	.26694369	.71036041
5	1239	1565	1	.82338023	.23557794	.73644805
5	1239	1573	.98165059	.44059634	.2525245	.35479563	1-10
5	1239	1574	.98301178	.45290589	.25364369	.39916849
5	1239	1577	1	.52289069	.25905895	.51278067	1-10
5	1239	1587	1	.54540479			1-10
5	1239	1595	.97867996	.41156083	.2062825	.54764187
5	1239	1599	.94810009	.34636295	.18405378		1-10
5	1239	1601	1	.39796567	.22068357
5	1239	1603	1	.64513779	.21420681	.67307627
5	1247	1250	1	.45153958	.16906995	.32263607	11-13
5	1247	1264	.73580205	.061069667	.059617937	.12286681
5	1247	1290	1	.50936258	.27717048		11-13
5	1247	1294	.97280359	.51821923	.18062526	.41648591	11-13
5	1247	1300	.92307693	.63362801	.073347449	.25072736
5	1247	1309	1	.70398223	.1634981	.47175044
5	1247	1380	1	.89545703	.48262459
5	1247	1386	1	.57307923	.34631664	.67044467	11-13
5	1247	1387	1	.48905587	.17123264
5	1247	1390	1	.87208486	.19692862
5	1247	1402	1	.52918983	.37864608	.3848787
5	1247	1415	.88443744	.11469585	.15939915	.20613056	11-13
5	1247	1438	1	.72385144	.32051146	.60203218
5	1247	1445	1	.64965034	.16558534
5	1247	1466	1	.66717929	.34014934		11-13
5	1247	1477	1	.60548341	.16529649	.72938848	11-13
5	1247	1524	1	.73703063	.21114969	.53445733
5	1247	1558	1	.4271791	.2774418	.60413539	11-13
5	1247	1565	1	.81128436	.23013318	.67090046
5	1247	1573	.98112869	.30209047	.26762378	.17053676
5	1247	1574	1	.29390454	.18792373	.26308823	11-13
5	1247	1577	1	.5217129	.29326719	.47068226
5	1247	1587	1	.57551086
5	1247	1595	1	.54671001	.17479914	.44741911
5	1247	1599	.91993594	.10040122	.14956665
5	1247	1601	1	.44765121	.1999169		11-13
5	1247	1603	1	.59424746	.19157797	.55644339
5	1250	1264	.96957099	.42911702	.10741037	.38598865
5	1250	1290	1	.34463865	.18523115		11-13
5	1250	1294	.91229421	.46970558	.17727154	.23248857	11-13
5	1250	1300	1	.60253	.099348485	.48150587
5	1250	1309	.79919517	.41318566	.12804312	.29385936
5	1250	1380	1	.81524158	.43607694
5	1250	1386	1	.49966556	.2642501	.41077983	11-13
5	1250	1387	.96372616	.62022167	.12846059
5	1250	1390	1	.84555346	.15645748
5	1250	1402	1	.44842362	.31524402	.56040418
5	1250	1415	.9627322	.45448714	.20395392	.49891108	11-13
5	1250	1438	1	.54144084	.28794402	.46760625
5	1250	1445	1	.59988356	.12805349
5	1250	1466	1	.50368136	.23900312		11-13
5	1250	1477	1	.40080512	.20950508	.55172586	11-13
5	1250	1524	1	.53926027	.1672911	.53606939
5	1250	1558	.97308093	.47486138	.24121374	.48109221	11-13
5	1250	1565	1	.86083305	.25149959	.59440923
5	1250	1573	1	.54517806	.23322225	.36517113
5	1250	1574	.97182816	.43652874	.19797224	.39860749	11-13
5	1250	1577	1	.62787795	.26582849	.54423094
5	1250	1587	.96047151	.42335957
5	1250	1595	.85857862	.29935408	.089046121	.21644598
5	1250	1599	.95696688	.40835977	.055886686
5	1250	1601	.95232689	.51083255	.090207934		11-13
5	1250	1603	.9680562	.75319111	.20806867	.49906033
5	1264	1290	1	.47951508	.19299895
5	1264	1294	1	.45721674	.16790438	.45092797
5	1264	1300	1	.53398383	.062451363	.35499436	14-17
5	1264	1309	.95111763	.66430688	.13818377	.46745467
5	1264	1380	1	.91291207	.41091162
5	1264	1386	1	.59137881	.2321564	.6633898
5	1264	1387	.97792447	.47948611	.12728095
5	1264	1390	1	.86877781	.13290823
5	1264	1402	1	.52201873	.27964467	.48311782
5	1264	1415	.97731954	.16061455	.15419543	.28997821
5	1264	1438	1	.70778537	.21640605	.5950557
5	1264	1445	1	.64791477	.11624426
5	1264	1466	1	.64798152	.22541589
5	1264	1477	1	.59036851	.12545544	.75071782
5	1264	1524	1	.6592564	.16489804	.65863949
5	1264	1558	.98361754	.40883011	.22225332	.59834623
5	1264	1565	1	.84635407	.1963166	.70612538
5	1264	1573	1	.34869587	.1916638	.25035441
5	1264	1574	.9828552	.33764684	.20211339	.35413897
5	1264	1577	1	.55278361	.21542871	.54280257
5	1264	1587	1	.57143581
5	1264	1595	.97848344	.50567466	.12315363	.47615534	14-17
5	1264	1599	.89524347	.10853398	.1055541
5	1264	1601	.97098708	.4397012	.12910748
5	1264	1603	1	.61773789	.1643889	.58321273
5	1290	1294	1	.39577806	.31328648		11-13
5	1290	1300	1	.59214365	.16073674
5	1290	1309	1	.28652132	.28191102
5	1290	1380	1	.74907708	.30904758
5	1290	1386	.97598541	.51254565	.19002765		11-13
5	1290	1387	1	.53153896	.17916256
5	1290	1390	1	.81172091	.11544394
5	1290	1402	1	.45506674	.25247037
5	1290	1415	1	.50449294	.27358693		11-13
5	1290	1438	1	.46463394	.20595813
5	1290	1445	1	.60247064	.23022228
5	1290	1466	1	.56340265	.21873009		11-13
5	1290	1477	1	.39160949	.22027022		11-13
5	1290	1524	1	.53785849	.20145702
5	1290	1558	1	.39021981	.2171877		11-13
5	1290	1565	1	.81400394	.31338418
5	1290	1573	1	.55808532	.17029274
5	1290	1574	.95678639	.51205802	.3582952		11-13
5	1290	1577	1	.56096339	.20470142
5	1290	1587	1	.49429482
5	1290	1595	1	.19707215	.22386736
5	1290	1599	1	.46757227	.14099139
5	1290	1601	1	.33735466	.13803715		11-13
5	1290	1603	1	.66378093	.23224276
5	1294	1300	.97280359	.57782054	.20763898	.47997087
5	1294	1309	.75343549	.48790944	.035101712	.29080921
5	1294	1380	1	.73080611	.55214953
5	1294	1386	.97253823	.57614207	.42309225	.2872541	11-13
5	1294	1387	1	.53689992	.29050243
5	1294	1390	1	.78369904	.22656524
5	1294	1402	1	.44293016	.49940085	.4781
5	1294	1415	1	.51939821	.36675608	.51109385	11-13
5	1294	1438	1	.5517028	.48293853	.51198334
5	1294	1445	.9697386	.58308995	.074290574
5	1294	1466	.97955346	.59463787	.38369668		11-13
5	1294	1477	.96293753	.52874291	.30869752	.5188452	11-13
5	1294	1524	1	.57851052	.14186746	.48961723
5	1294	1558	.97639036	.38873839	.380265	.57593137	11-13
5	1294	1565	1	.85051453	.24704564	.67331183
5	1294	1573	1	.55326891	.38316518	.44464368
5	1294	1574	1	.63740468	.14901006	.41728491	11-13
5	1294	1577	1	.66552317	.45308787	.67381203
5	1294	1587	.96533126	.4379707
5	1294	1595	.93798262	.36063665	.092268765	.14957005
5	1294	1599	.92451489	.42933136	.12288862
5	1294	1601	1	.35902935	.17705011		11-13
5	1294	1603	.97198343	.73127747	.2554009	.56706274
5	1300	1309	1	.62670201	.16704905	.56899285
5	1300	1380	1	.7398048	.41184932
5	1300	1386	1	.69801569	.22393227	.62795413
5	1300	1387	1	.65739	.079980433
5	1300	1390	1	.68549001	.15139949
5	1300	1402	1	.60907388	.27733403	.24044263
5	1300	1415	1	.55917412	.095315278	.16265959
5	1300	1438	1	.70791709	.23274791	.56522828
5	1300	1445	1	.53054625	.14771295
5	1300	1466	1	.67655694	.21764058
5	1300	1477	.97379285	.67146409	.1530357	.61395383
5	1300	1524	1	.71106893	.18674093	.4213984
5	1300	1558	1	.62048954	.20829177	.63845396
5	1300	1565	1	.78854686	.24572653	.71087396
5	1300	1573	1	.65486562	.17848086	.34797776
5	1300	1574	1	.6467815	.22219032	.34846997
5	1300	1577	1	.65639055	.20824748	.51696563
5	1300	1587	1	.66157615
5	1300	1595	1	.55446374	.13700867	.47087908	14-17
5	1300	1599	.97331196	.59425223	.077870548
5	1300	1601	1	.60683364	.12057692
5	1300	1603	1	.78406477	.18484902	.6565972
5	1309	1380	1	.79539299	.51387858
5	1309	1386	.97485024	.52783918	.38567144	.47916627
5	1309	1387	.97086418	.60832363	.24843961		1-10
5	1309	1390	1	.82651502	.20463377		1-10
5	1309	1402	1	.4951371	.45658904	.53558379	1-10
5	1309	1415	.97006577	.6848582	.32466316	.62542289
5	1309	1438	1	.54099476	.43164551	.48848236	1-10
5	1309	1445	.94457263	.52747142	.058943868		1-10
5	1309	1466	.96254969	.54206234	.34629095
5	1309	1477	1	.48549539	.28098971	.48110622
5	1309	1524	1	.66060632	.14892334	.61309266	1-10
5	1309	1558	.97837806	.51516783	.34906954	.58898294
5	1309	1565	1	.86759245	.21029896	.67885196
5	1309	1573	1	.66521215	.34646451	.52464235	1-10
5	1309	1574	.97737187	.65082884	.12869257	.51471323
5	1309	1577	1	.66127759	.39805979	.68964356	1-10
5	1309	1587	1	.53495497			1-10
5	1309	1595	.88640761	.16400445	.057266891	.29377103
5	1309	1599	.93086988	.66942608	.093097687		1-10
5	1309	1601	.96170801	.5056535	.13777149
5	1309	1603	.97434211	.76334292	.23259324	.55386275
5	1380	1386	1	.85263127	.36819041
5	1380	1387	1	.90347779	.42425507
5	1380	1390	1	.48868245	.36310744
5	1380	1402	1	.70377624	.34538299
5	1380	1415	1	.90170527	.49895042
5	1380	1438	1	.68518496	.33373654
5	1380	1445	1	.56339169	.42430198
5	1380	1466	1	.87512255	.39527184
5	1380	1477	1	.82889694	.33538687
5	1380	1524	1	.8257212	.44851708
5	1380	1558	1	.84915137	.44675559
5	1380	1565	1	.69967377	.49381167		18-
5	1380	1573	1	.88195717	.39945346
5	1380	1574	1	.87384844	.57343078
5	1380	1577	1	.88857102	.34554446
5	1380	1587	1	.74475086
5	1380	1595	1	.78135198	.44348073
5	1380	1599	1	.86212397	.38379604
5	1380	1601	1	.7406106	.37678063
5	1380	1603	1	.90945894	.46111697		18-
5	1386	1387	1	.40536982	.17161793
5	1386	1390	.95515513	.76914841	.20644271
5	1386	1402	.9726693	.31536978	.19545794	.62758803
5	1386	1415	1	.53221571	.29320085	.67190051	11-13
5	1386	1438	1	.52890539	.1602869	.5853107
5	1386	1445	.76232529	.65663886	.26550597
5	1386	1466	.62042785	.30448544	.053655028		11-13
5	1386	1477	1	.39706117	.24271637	.5620479	11-13
5	1386	1524	1	.67559695	.28231001	.52996129
5	1386	1558	1	.48890108	.24877602	.68937409	11-13
5	1386	1565	1	.871988	.38038361	.7183826
5	1386	1573	1	.59850734	.19743443	.64347088
5	1386	1574	.98235816	.59684265	.45597637	.61456984	11-13
5	1386	1577	1	.54844141	.17994744	.73941475
5	1386	1587	.97524631	.38704139
5	1386	1595	.93357891	.45905155	.27139127	.11373085
5	1386	1599	1	.65908903	.27091444
5	1386	1601	1	.51162016	.249955		11-13
5	1386	1603	1	.73998594	.28692174	.68112612
5	1387	1390	1	.71536291	.17157042		1-10
5	1387	1402	1	.43732488	.26328653		1-10
5	1387	1415	.70259404	.33875394	.063163877
5	1387	1438	1	.64428687	.21294689		1-10
5	1387	1445	1	.56625503	.18118322		1-10
5	1387	1466	1	.4691878	.16726893
5	1387	1477	1	.60534573	.17981958
5	1387	1524	1	.61586308	.20292747		1-10
5	1387	1558	1	.47565454	.19186407
5	1387	1565	1	.8494308	.28689778
5	1387	1573	1	.56154758	.15983218		1-10
5	1387	1574	.95912403	.51592636	.28439379
5	1387	1577	1	.55066025	.19112331		1-10
5	1387	1587	1	.62237036			1-10
5	1387	1595	.97435057	.53804398	.17207807
5	1387	1599	.96878046	.51785064	.14064717		1-10
5	1387	1601	1	.51105607	.17134529
5	1387	1603	1	.69332528	.22246367
5	1390	1402	1	.73360997	.31939912		1-10
5	1390	1415	1	.84341228	.26409495
5	1390	1438	1	.83328038	.25376707		1-10
5	1390	1445	.9505834	.37329042	.15254796		1-10
5	1390	1466	.96661097	.76856256	.20543396
5	1390	1477	1	.85417205	.18501151
5	1390	1524	1	.76662028	.15355819		1-10
5	1390	1558	1	.8598218	.22215283
5	1390	1565	1	.54940856	.23263204
5	1390	1573	1	.84087473	.17909962		1-10
5	1390	1574	1	.82572895	.29893339
5	1390	1577	1	.87126541	.25170594		1-10
5	1390	1587	1	.71065009			1-10
5	1390	1595	1	.84014606	.1489464
5	1390	1599	1	.83593923	.13328677		1-10
5	1390	1601	1	.80607343	.1230644
5	1390	1603	1	.85263515	.17168379
5	1402	1415	1	.45921969	.29005581	.37396818
5	1402	1438	1	.52851069	.16143805	.53629416	1-10
5	1402	1445	.95482463	.67548048	.36817688		1-10
5	1402	1466	.97965109	.39534837	.22917688
5	1402	1477	1	.41051704	.26678795	.66989583
5	1402	1524	1	.66384184	.37811124	.29688984	1-10
5	1402	1558	.98825157	.44345737	.33187371	.66242963
5	1402	1565	1	.82564145	.4669593	.74962282
5	1402	1573	1	.55596125	.25509948	.42191988	1-10
5	1402	1574	.98770481	.52824736	.50592554	.34674674
5	1402	1577	1	.52929139	.17578685	.54000515	1-10
5	1402	1587	.94824511	.45642167			1-10
5	1402	1595	.95370901	.43088174	.40152317	.51496136
5	1402	1599	1	.57350445	.32031924		1-10
5	1402	1601	.97919375	.44056118	.34624636
5	1402	1603	1	.65580839	.39701009	.6552642
5	1415	1438	1	.71871352	.26714468	.63088751
5	1415	1445	1	.60091317	.2708149
5	1415	1466	1	.63272423	.28650796		11-13
5	1415	1477	1	.58524573	.20383525	.7714178	11-13
5	1415	1524	1	.72916037	.29109275	.44524902
5	1415	1558	1	.42405635	.25203836	.68618333	11-13
5	1415	1565	1	.81124347	.33699459	.71877629
5	1415	1573	1	.31518346	.22048616	.24859113
5	1415	1574	.979002	.28538525	.33108342	.31482971	11-13
5	1415	1577	1	.48434985	.22948587	.48644006
5	1415	1587	1	.55025327
5	1415	1595	.97364771	.52317989	.27273208	.51283288
5	1415	1599	.96792501	.16470373	.21267152
5	1415	1601	1	.41312003	.25215524		11-13
5	1415	1603	1	.61581737	.27583432	.63458353
5	1438	1445	1	.75513625	.34809273		1-10
5	1438	1466	1	.59915662	.19517136
5	1438	1477	1	.36919177	.19553292	.52264315
5	1438	1524	1	.66712362	.34367758	.57316256	1-10
5	1438	1558	.82904077	.47179228	.20680583	.23248643
5	1438	1565	.97877616	.76162738	.33254558	.33536595
5	1438	1573	1	.75077575	.16298157	.51478827	1-10
5	1438	1574	1	.68756092	.49026865	.51260406
5	1438	1577	.98615909	.47603446	.06462878	.33092105	1-10
5	1438	1587	1	.68932128			1-10
5	1438	1595	1	.44447041	.35963798	.48062581
5	1438	1599	1	.79010409	.29695004		1-10
5	1438	1601	1	.58165669	.25933534
5	1438	1603	.96311444	.70902133	.278539	.40155923
5	1445	1466	.80695319	.68038714	.23808265
5	1445	1477	1	.76441348	.19910842
5	1445	1524	1	.74191928	.10180026		1-10
5	1445	1558	1	.70446968	.30470198
5	1445	1565	1	.55447358	.19970107
5	1445	1573	.979002	.64663553	.28927928		1-10
5	1445	1574	1	.64616919	.17725199
5	1445	1577	1	.78171802	.33409268		1-10
5	1445	1587	.97272277	.56872046			1-10
5	1445	1595	.90240997	.50829971	.045846462
5	1445	1599	.97030431	.57260323	.085775375		1-10
5	1445	1601	1	.58240157	.11814469
5	1445	1603	1	.80667913	.21080369
5	1466	1477	1	.47717935	.24154764		11-13
5	1466	1524	1	.65680814	.28792012
5	1466	1558	1	.57353079	.2881813		11-13
5	1466	1565	1	.81351703	.39239234
5	1466	1573	1	.69980025	.22435963
5	1466	1574	1	.62716055	.45811099		11-13
5	1466	1577	1	.63712406	.22109097
5	1466	1587	.98156977	.42625755
5	1466	1595	.91757745	.4313786	.24243802
5	1466	1599	1	.70185363	.26004446
5	1466	1601	1	.57146358	.2354722		11-13
5	1466	1603	1	.70549238	.31225127
5	1477	1524	1	.63148832	.23678523	.74740064
5	1477	1558	1	.4156146	.27253443	.67398524	11-13
5	1477	1565	1	.83509016	.25402689	.73675489
5	1477	1573	1	.5955258	.24074495	.79209983
5	1477	1574	1	.50338262	.35339731	.67450345	11-13
5	1477	1577	1	.50991023	.21985871	.71510565
5	1477	1587	1	.55073595
5	1477	1595	1	.34729624	.23339528	.5042066
5	1477	1599	1	.69116968	.19493824
5	1477	1601	1	.50040615	.21905547		11-13
5	1477	1603	1	.62134826	.25746882	.71546739
5	1524	1558	1	.5868898	.30244237	.70562804
[truncated: 19,909 more rows]
