# Supplementary material for: Measuring novelty in science with word embedding
Source: PLoS One. 2021 Jul 2;16(7):e0254034. doi: 10.1371/journal.pone.0254034 (PMC8253414; doi:10.1371/journal.pone.0254034)
Supplement: S2 Dataset — (CSV) [file pone.0254034.s003.csv]

doc_id	dist_title_q100	dist_title_q99	dist_title_q95	dist_title_q90	dist_title_q80	dist_title_q50	dist_abstract_q100	dist_abstract_q99	dist_abstract_q95	dist_abstract_q90	dist_abstract_q80	dist_abstract_q50	dist_keyword_q100	dist_keyword_q99	dist_keyword_q95	dist_keyword_q90	dist_keyword_q80	dist_keyword_q50	theory_new	theory_impr	phenom_new	phenom_impr	method_new	method_impr	material_new	material_impr	total_new	total_impr
1	.81453037	.775181	.73002106	.68627787	.61914396	.47466624	.44467872	.38560092	.35382175	.30809462	.26076326	.16581261	.68188977	.68188977	.63678885	.56019151	.50419509	.34523267	4	4	4	4	3	4	3	4	3.5	4
2	1.0096655	1.0096655	.82848459	.77182162	.68796337	.56770778	.52986979	.52986979	.44962871	.41497082	.38404301	.27295303	.81729293	.81729293	.81729293	.81729293	.81729293	.80510551	3	3	5	4	3	3	5	3	4	3.25
3	.64832062	.63984609	.58287221	.53546476	.44799721	.32348719	.21021634	.20638293	.16905224	.15286067	.12760919	.086057514	.29214442	.29214442	.24519175	.24340165	.2235471	.10354409	2	3	3	2	5	5	2	2	3	3
4	.7391237	.7391237	.61263418	.54517484	.50657797	.43459815	.17177397	.17177397	.17177397	.16970801	.15775907	.11935067	.44733638	.44733638	.44733638	.44733638	.44733638	.44733638	3	5	3	5	5	5	5	5	4	5
5	.6170978	.6170978	.53572893	.52149504	.4927451	.39301717	.13125825	.13125825	.11356992	.11023474	.10269076	.084609032							3	3	3	3	1	1	1	1	2	2
6	.88218713	.88218713	.82142067	.80364078	.7199471	.59575951	.39171273	.39171273	.31761193	.30383599	.28730154	.20363143	.74354494	.74354494	.74354494	.70005065	.60850722	.51041341	5	2	2	5	1	1	1	3	2.25	2.75
7	.75831884	.74627984	.68678695	.65234113	.60063767	.48207724	.30836874	.30836874	.25391567	.23012948	.20079958	.15758634	.64873993	.64873993	.60312974	.53338933	.47410548	.37857166	3	4	2	3	2	3	1	4	2	3.5
8	.70592219	.694794	.61551511	.5773412	.50892955	.38058734	.25404131	.21254557	.16067833	.14493614	.11535138	.088134199	.42003167	.42003167	.42003167	.4178459	.33967769	.32724667	4	3	3	4	4	4	4	4	3.75	3.75
9	.96837074	.87398189	.81003588	.67858076	.60923517	.48363662	.40892965	.40116331	.37095457	.33468908	.29778808	.20951045	.74669588	.74669588	.69120824	.59236115	.52339339	.44496685	5	1	5	4	1	1	1	1	3	1.75
10	.74979383	.65227908	.61427671	.58821774	.55376911	.4519437	.31462264	.30299258	.24929023	.22505677	.20106465	.12998626	.51007873	.51007873	.51007873	.46900022	.42226332	.2240234	2	4	1	4	2	5	1	1	1.5	3.5
11	.82006752	.76072091	.69931746	.67724788	.61599112	.49001449	.57893211	.49878812	.35698807	.30088139	.26001108	.18533972	.87971085	.82721931	.7156595	.68376124	.60834026	.48094779	5	5	4	5	5	4	3	2	4.25	4
12	.81318873	.81318873	.78526318	.7769379	.68441784	.53992021	.23167002	.23167002	.19669741	.19066679	.18031216	.12570655	.4283635	.4283635	.4283635	.4283635	.4283635	.38415408	5	4	4	5	4	4	4	4	4.25	4.25
13	.76596999	.6870032	.59980315	.54304552	.46464223	.37145597	.26700038	.24616927	.21425766	.19618434	.17722678	.1333946	.57346129	.57346129	.48550028	.43251914	.38419193	.30773586	5	2	5	4	4	4	4	4	4.5	3.5
14	.50970215	.50970215	.50970215	.50970215	.50970215	.40976882	.10736817	.10736817	.10736817	.10736817	.10736817	.10736817	.1206218	.1206218	.1206218	.1206218	.1206218	.1206218	1	1	4	2	1	1	1	1	1.75	1.25
15	.76072514	.73706758	.66573668	.59296674	.52658153	.40151578	.3424691	.28608084	.23218912	.21471059	.17400134	.12302586	.57178909	.57178909	.57178909	.57178909	.5277673	.51123571	5	1	1	1	5	1	1	1	3	1
16	.86117017	.82361674	.76243836	.70034301	.65193272	.52847314	.52709579	.48244283	.40055227	.35955819	.32068369	.23231995	.86361575	.84407264	.77717173	.69119483	.61786878	.48442787	1	4	3	4	1	1	1	1	1.5	2.5
17	.97890407	.94032365	.83622658	.71913242	.62241524	.44434819	.47598594	.44421482	.38204211	.34141564	.27915037	.19441962	.95297474	.88642317	.80603158	.7497139	.61436713	.37823391	4	4	4	5	4	3	4	3	4	3.75
18	.49883384	.49883384	.44938558	.42574203	.33286926	.27101463	.16191399	.16191399	.13104177	.11262691	.10521063	.071471214	.39585841	.39585841	.39585841	.39353782	.37661847	.28890941	2	2	1	1	1	1	1	1	1.25	1.25
19	.74753022	.74753022	.74753022	.74753022	.74753022	.68384147	.14646959	.14646959	.14646959	.14646959	.14646959	.14646959							1	1	3	1	1	1	2	3	1.75	1.5
20	.72916722	.70535719	.68012232	.64184546	.57646525	.46262845	.37704515	.35665524	.32830048	.28757891	.25605378	.18632892	.63149452	.62352943	.60180932	.53048158	.48453617	.32066199	5	4	4	5	4	4	5	3	4.5	4
21	.87292123	.82391006	.73209351	.65526986	.56341004	.40671128	.43131799	.35580033	.30602479	.26978302	.23170343	.14858404	.82190961	.68665987	.66063547	.58426857	.50888765	.39974034	4	4	4	4	2	2	4	2	3.5	3
22	.58515859	.58515859	.53508824	.52999675	.49478751	.41386986	.23341686	.23341686	.22818953	.21918106	.20508695	.17060047	.4948343	.4948343	.4948343	.44926104	.39733765	.35395491	4	2	3	3	2	3	3	3	3	2.75
23	.86908841	.86908841	.84154218	.80631506	.72667748	.57740903	.42375916	.42375916	.35603821	.34621537	.33688554	.27770138	.58776748	.58776748	.58776748	.55507684	.480409	.3054173	3	2	1	4	3	2	2	2	2.25	2.5
24	.45590091	.45590091	.45590091	.45590091	.45590091	.45523226	.29121506	.29121506	.29121506	.29121506	.29121506	.15356481	.59315026	.59315026	.59315026	.59315026	.59315026	.59315026	3	3	4	3	5	4	2	2	3.5	3
25	.87024856	.7825253	.69733727	.64691979	.58918625	.45792145	.40165591	.30743241	.26120472	.24125755	.21477157	.16608763	.56751108	.56751108	.55243427	.48005062	.43805054	.35605544	4	4	4	5	4	3	4	4	4	4
26																			5	5	5	5	5	5	1	1	4	4
27	.94435352	.837152	.75074232	.70089132	.63489783	.49657762	.40681225	.33930326	.29694241	.27013016	.23669964	.17874438	.87304783	.77159685	.69552398	.64359605	.57703501	.42079049	4	3	3	4	2	1	1	1	2.5	2.25
28	.32503223	.32503223	.32503223	.31454483	.29376313	.25721565	.1616137	.1616137	.1616137	.15790433	.15219441	.1038526							5	1	3	5	5	2	4	1	4.25	2.25
29	.84215111	.80583405	.71938628	.63743013	.58039844	.42215878	.39344454	.33912528	.28846127	.24273831	.20821619	.1533342	.55830896	.55830896	.55152756	.53384387	.5009532	.31143454	5	4	4	4	3	3	5	1	4.25	3
30	.916803	.84754294	.73303628	.66181064	.58279008	.47540063	.52009708	.43764454	.34803838	.29658312	.24406224	.15743542	.89606851	.76778674	.64677	.58644152	.51714855	.38661271	2	5	1	3	1	5	1	3	1.25	4
31	.8610239	.83169794	.74201369	.66347998	.56037515	.40918171	.43103188	.36980605	.31239879	.28457254	.23499322	.15669203	.78981817	.75122041	.69000816	.5970645	.51978326	.40023577	4	3	2	4	2	2	4	3	3	3
32	.74661684	.63542449	.60440665	.58198333	.50523758	.41717184	.31985605	.31985605	.26414555	.21683466	.20192403	.16611934	.45234704	.45234704	.45234704	.45234704	.43406361	.39867732	4	1	4	4	4	4	1	1	3.25	2.5
33	.92221236	.92221236	.89166433	.82016838	.81185025	.70088089	.46388888	.46388888	.42704999	.42313856	.35978633	.27058917	.59052348	.59052348	.59052348	.59052348	.57422709	.51734304	4	4	4	2	4	4	5	4	4.25	3.5
34	.59974718	.59974718	.5592376	.55476516	.44349432	.28102592	.26261914	.26261914	.24678767	.24434692	.20610034	.086840689	.74218929	.74218929	.74218929	.74218929	.74218929	.74218929	4	4	1	4	3	4	1	1	2.25	3.25
35	.82462901	.82462901	.63438845	.59371835	.53119302	.38733041	.2570855	.2570855	.23745131	.23420829	.19140863	.12142742	.31410396	.31410396	.31410396	.30060259	.27398944	.22616065	4	4	2	4	2	2	2	1	2.5	2.75
36	.72466493	.72466493	.69397283	.66336632	.59338021	.36684537	.19232976	.19232976	.14850986	.14795578	.14191914	.11677665	.38025177	.38025177	.38025177	.36822635	.35051584	.24093655	3	3	4	4	2	2	3	3	3	3
37	.71112287	.71112287	.66678315	.65704739	.55522943	.39566916	.29970741	.29970741	.27051967	.2368145	.20873851	.1471234	.46469885	.46469885	.46469885	.46399766	.42777047	.33120131	5	4	4	5	5	5	3	3	4.25	4.25
38	.80056602	.80056602	.80056602	.79078054	.71817458	.63451266	.32435179	.32435179	.32435179	.32435179	.32435179	.18940568	.45607775	.45607775	.45607775	.45607775	.45607775	.22687435	3	3	1	3	3	4	1	1	2	2.75
39	.92045659	.86207753	.77071428	.70749098	.63556325	.47922954	.48752117	.46222013	.40903383	.36984831	.30913246	.22258532	.75220466	.75220466	.65942705	.64735413	.58562338	.43169352	4	4	3	5	3	4	1	1	2.75	3.5
40	.91756403	.83064997	.74116266	.69630045	.63664329	.49766582	.48930752	.41641676	.34824461	.31479099	.26271215	.18014455	.6937089	.67895883	.62819201	.59127837	.51954949	.38663632	5	3	5	4	4	3	5	3	4.75	3.25
41	.63770676	.63770676	.58696055	.56269789	.49521023	.29525083	.25455892	.25455892	.21044606	.19430983	.13723564	.096981943							2	4	5	4	3	3	1	1	2.75	3
42	.77672726	.65615249	.5600704	.51291847	.45387787	.3112613	.25208753	.24163693	.20902377	.19070691	.1711469	.13125229	.62868822	.60350025	.5397917	.47523254	.39995784	.28835428	4	4	2	5	4	4	2	4	3	4.25
43	.85549247	.80414623	.72943771	.66155636	.57573402	.47299889	.56788522	.56636274	.49076486	.34203815	.28949803	.22302541	.4646464	.4598552	.40976578	.3974126	.36813104	.29782981	1	4	1	3	1	4	4	3	1.75	3.5
44	.46167737	.46167737	.42958325	.42238957	.40350163	.3533687	.2868548	.2868548	.20991379	.18684804	.15581813	.1115979	.40345794	.40345794	.3982718	.37758017	.32553393	.25784856	3	2	1	4	1	1	1	1	1.5	2
45	.74730968	.66850007	.5764302	.52536261	.43975818	.31063974	.31492913	.29616058	.26338875	.23502767	.20394099	.14634007	.6850698	.60641944	.55554807	.49127358	.40927398	.26949751	2	4	1	5	1	1	1	1	1.25	2.75
46	.9220171	.81535637	.71785396	.65788925	.59549296	.4578062	.35176915	.32234591	.25881869	.21933341	.18631065	.13793752	.73113489	.67747515	.55025142	.50195777	.45485121	.32313055	5	5	5	2	3	5	4	1	4.25	3.25
47	.79761648	.70335895	.60971916	.56602955	.50286239	.38663298	.35214984	.28357577	.24155354	.2241261	.19510093	.14418906	.7451877	.69491136	.64445627	.59218884	.51227188	.39279225	3	5	2	3	4	4	1	1	2.5	3.25
48	.92274833	.77301335	.65964788	.60317034	.51676494	.37273094	.44362152	.36408204	.30511671	.27568758	.23363534	.16443411	.61388731	.59794652	.54585421	.52661783	.47704718	.37508538	5	5	5	5	3	5	4	4	4.25	4.75
49	.78139973	.72217828	.58932579	.53572309	.4824976	.37418446	.41177148	.38110578	.28982514	.25164768	.20942616	.14934012	.66958475	.62132943	.58195519	.55638844	.49317759	.34979016	2	1	1	1	3	1	1	1	1.75	1
50	.97400296	.91209066	.84510821	.75282979	.64357418	.48002243	.49380559	.42073506	.34355801	.30322874	.24659491	.16287413	.89824307	.895316	.7664845	.69696927	.61873472	.42769462	4	4	5	5	3	3	4	4	4	4
51	.9043451	.8300308	.76999891	.73325509	.66963238	.49611339	.45781231	.40999573	.33580202	.29983699	.26728761	.1931805	.7130751	.7130751	.60768247	.58112109	.48978525	.37024659	2	5	2	5	2	2	1	1	1.75	3.25
52	.69531661	.69531661	.69531661	.69531661	.59659326	.481801	.22110164	.22110164	.22110164	.22110164	.20415515	.16176629	.52078551	.52078551	.52078551	.52078551	.52078551	.41542482	5	5	5	5	4	5	4	4	4.5	4.75
53	.49390292	.49390292	.49390292	.49390292	.39129227	.21810934	.25735015	.25735015	.25735015	.25735015	.23632663	.17599392							3	1	5	3	4	4	5	4	4.25	3
54	.92224234	.84554821	.73782611	.67308998	.60077232	.44293332	.48021519	.38069463	.31480038	.27155524	.20875347	.11829323	.74960613	.65304613	.54158211	.4807536	.41066489	.25386348	4	2	5	2	4	2	4	2	4.25	2
55	.84248734	.81488627	.73685515	.70267725	.64377069	.49117714	.36754632	.36354458	.2905404	.28054297	.25263953	.18999809	.72401297	.72401297	.66127712	.60343945	.54800689	.47233206	2	2	4	4	2	4	2	2	2.5	3
56	.412875	.412875	.412875	.36932048	.31968343	.26560727	.13638747	.13638747	.13638747	.13108474	.12510014	.070313841							1	4	1	3	2	3	1	3	1.25	3.25
57	.96809208	.92503732	.859869	.79570282	.6665802	.47905517	.55477762	.46682572	.40712088	.34439427	.28337273	.20030242	.71556103	.71556103	.6261034	.58597177	.56259084	.45442331	4	1	1	4	4	1	4	1	3.25	1.75
58	.57243359	.57243359	.4783386	.44040614	.37869388	.29940391	.26230687	.26230687	.23425627	.22204399	.17396963	.080640405	.5058291	.5058291	.46638966	.42495203	.34030837	.19115624	3	5	1	5	1	3	1	2	1.5	3.75
59	.55085087	.55085087	.49552757	.43845695	.39755154	.28844252	.26269174	.26269174	.24470866	.22235972	.17100668	.11500412	.22024179	.22024179	.22024179	.22024179	.19174087	.17413124	3	4	2	4	1	1	2	2	2	2.75
60	.85000908	.85000908	.76879007	.73715502	.71539724	.56853294	.38835335	.38835335	.34701371	.3385607	.28182143	.22884309	.88329673	.88329673	.77684987	.67115939	.62262696	.47453868	4	4	5	3	1	1	5	2	3.75	2.5
61	.6838671	.6838671	.61532164	.56585276	.50085461	.33701813	.34442562	.34442562	.33600503	.30992436	.22809723	.1597864	.4650895	.4650895	.4650895	.4650895	.4650895	.40868384	5	1	5	5	5	3	5	3	5	3
62	.78278154	.74238074	.67328525	.63092232	.5902648	.48835433	.41420537	.40068746	.33520746	.28736109	.2489233	.17047799	.61151719	.61151719	.59490967	.57351714	.50786489	.40479928	1	2	1	2	1	1	1	1	1	1.5
63	.82789266	.79769278	.6766507	.6382103	.56807083	.39549446	.40591115	.3649931	.30631697	.28449601	.25520778	.18492311	.79736245	.79736245	.79736245	.79736245	.73675406	.60927016	4	5	4	5	4	5	5	5	4.25	5
64	.9144758	.85136402	.78891343	.753721	.66310602	.42087457	.42548978	.36053026	.31735426	.28916502	.25669524	.19148862	.79811823	.72626746	.65674877	.58148754	.53096342	.35520089	3	3	3	4	2	2	2	2	2.5	2.75
65	.89956832	.87760478	.81425726	.76987159	.70225084	.53554749	.43824816	.43296814	.41000015	.38686717	.32358265	.12454787	.39837974	.39837974	.39837974	.39837974	.38371903	.32531562	3	1	1	4	4	2	5	4	3.25	2.75
66	.70846766	.70846766	.70846766	.62321854	.60668713	.54056525	.33874881	.33874881	.33874881	.33597356	.2955662	.19141716	.64604652	.64604652	.64604652	.61590856	.56991661	.44139129	1	4	3	3	3	3	3	3	2.5	3.25
67	.87535274	.87535274	.87535274	.80045438	.69974601	.56187749	.34272557	.34272557	.34272557	.27606261	.20675042	.16147882	.62758708	.62758708	.62758708	.62758708	.62758708	.62758708	5	3	1	1	3	3	1	1	2.5	2
68	.83955353	.78543973	.69836497	.64636612	.59572375	.48644763	.47362459	.46818835	.37733173	.317608	.26046342	.17612273	.59379697	.59379697	.59379697	.53137863	.45647749	.3736437	4	2	4	4	4	3	5	3	4.25	3
69																			5	4	4	4	4	4	4	3	4.25	3.75
70	.75347316	.75347316	.74606979	.68487424	.5805636	.45370516	.49554002	.49554002	.4049862	.37584853	.29704654	.23254177	.62625921	.62625921	.62625921	.56799775	.52344704	.4127267	4	3	3	4	4	5	3	4	3.5	4
71	.81447804	.74257475	.65431142	.61262774	.55670512	.42088246	.42465395	.36931694	.29495478	.25727856	.21991116	.1539883	.54333258	.54333258	.52665019	.48614067	.44565415	.3680222	5	4	4	5	5	4	3	4	4.25	4.25
72	.67286432	.67286432	.62272525	.60621369	.58832628	.45986527	.39987385	.39987385	.37537873	.33813787	.29903105	.22838712	.64840633	.64840633	.64840633	.6354	.59132051	.44816178	4	3	3	4	3	2	3	3	3.25	3
73	.77421784	.71728176	.68758118	.58923626	.52763313	.42716175	.34984285	.29168117	.24411064	.20471662	.17081982	.13019931	.77710342	.77710342	.77710342	.75771546	.72509432	.54057276	3	4	4	4	3	4	3	3	3.25	3.75
74	.63398421	.59565926	.5219937	.49027991	.4111861	.25666222	.32630503	.28187674	.26300454	.24707294	.2180098	.15863538							5	2	5	3	4	2	5	2	4.75	2.25
75	.81874704	.79354614	.71364337	.67901278	.63179958	.5140087	.44388407	.43767846	.38989806	.35297388	.30652469	.22986004	.78112382	.78112382	.70709723	.64535975	.57602441	.44998801	3	2	4	3	1	1	1	1	2.25	1.75
76	.55614245	.55614245	.44586378	.41557568	.37629265	.31757641	.14413679	.14413679	.13964975	.12776649	.10658586	.085900933	.35072684	.35072684	.35072684	.35072684	.33406013	.31040415	4	4	4	4	3	3	2	2	3.25	3.25
77	.80092686	.79234731	.67469311	.61868155	.54973555	.44318002	.41589427	.37843287	.3090626	.25422066	.22406441	.167283	.5987258	.5987258	.58043599	.55756879	.53371561	.44956335	4	4	2	4	2	3	2	2	2.5	3.25
78	.86388594	.80033875	.67315745	.58674157	.52135086	.41281959	.47301012	.35975283	.29493892	.25181067	.2150656	.15538669	.65464759	.63711286	.60064256	.56100178	.49932772	.35686654	3	3	3	3	3	3	3	1	3	2.5
79	.90952867	.81688333	.71162176	.66925281	.61656094	.49341524	.37370056	.32717931	.28126162	.2668395	.23368096	.18289709	.66636753	.66636753	.61537504	.60387582	.55859578	.4547306	5	1	4	4	1	1	1	1	2.75	1.75
80	.89455563	.82591295	.76467276	.69959086	.64217567	.52057779	.42841578	.35755384	.30859637	.28209132	.24654314	.19105095	.7041716	.70391178	.65381324	.62520254	.56326509	.43364215	4	4	4	5	4	4	5	3	4.25	4
81	.78782046	.78782046	.76901805	.76349145	.71672368	.65558124	.46981001	.46981001	.44563627	.40355724	.38676447	.29740518	.53776634	.53776634	.53776634	.53776634	.53776634	.34624648	3	3	1	4	1	1	1	1	1.5	2.25
82	.86307365	.86307365	.84327346	.82457316	.69352984	.49379706	.42244929	.42244929	.35002083	.31798452	.30617487	.21639702	.44788682	.44788682	.44788682	.41654176	.3690657	.30009985	1	4	1	2	1	1	1	1	1	2
83	.51426929	.51426929	.51426929	.51426929	.4358151	.32832038	.057908118	.057908118	.057908118	.057908118	.056216896	.055299759							4	4	2	1	1	1	1	1	2	1.75
84	.78997147	.78997147	.7752676	.7615599	.68811476	.42245704	.3486672	.3486672	.31899422	.29675734	.26477259	.1936174	.72569156	.72569156	.72545284	.6657716	.64598638	.43254584	5	4	5	4	5	3	4	3	4.75	3.5
85	.95042819	.8714968	.72872782	.66959846	.5883891	.47759381	.58756685	.46005327	.36977321	.34101862	.28278315	.21020085	.6868211	.63988054	.56450695	.4940421	.45182073	.34689686	4	4	1	1	1	1	1	1	1.75	1.75
86	.86513841	.84455568	.79606754	.71449149	.64096403	.54405886	.53868055	.42607725	.34640914	.30948132	.24303442	.16482604	.6285435	.6285435	.6285435	.6285435	.59126329	.47293264	5	5	1	4	4	4	1	1	2.75	3.5
87	.773251	.773251	.773251	.68465441	.64761966	.51749873	.30486077	.30486077	.29502112	.27799177	.2219854	.16311598	.68486732	.68486732	.68486732	.68486732	.44908893	.41419512	4	4	1	5	4	3	2	4	2.75	4
88	.81133372	.76715064	.73156929	.65724999	.56839079	.42614576	.33903605	.33704436	.27957189	.22881663	.19412935	.13037997	.47687495	.47687495	.41816908	.38131464	.34802473	.26422215	4	5	3	3	3	4	4	4	3.5	4
89	.6289748	.5960499	.53609395	.49165466	.4633787	.36095899	.4307698	.4307698	.33044666	.30808616	.28364879	.2141785	.40749496	.40749496	.40749496	.40749496	.40749496	.40749496	4	3	5	4	3	4	5	3	4.25	3.5
90	.57966769	.5322423	.49265406	.45946828	.42402619	.3533774	.22109127	.22109127	.2033444	.19024009	.16653389	.11131665	.40347052	.40347052	.40347052	.40347052	.40274954	.37663469	4	4	4	4	3	3	2	2	3.25	3.25
91	.52154958	.45853516	.41113341	.383082	.33849615	.2693916	.22180611	.21045116	.18523994	.16028661	.13747141	.098773241	.4512741	.39789635	.34611839	.31287861	.2631318	.18782932	2	3	1	4	3	4	1	1	1.75	3
92	.80704826	.74996197	.68579102	.61350787	.55012047	.42574865	.36177468	.29004741	.24531281	.22923464	.202995	.1568203	.63929278	.61874747	.57307065	.54772401	.49667823	.35218656	5	3	5	2	3	3	4	2	4.25	2.5
93	.79360223	.79360223	.6803512	.6091013	.54174793	.41380584	.31269622	.31269622	.26137608	.21997005	.19464988	.13250738	.69397509	.69397509	.52015364	.51104718	.39767072	.25635314	4	4	2	4	1	1	1	4	2	3.25
94	.87815714	.87815714	.85494101	.83960497	.77446479	.33702269	.41844624	.41844624	.38286918	.3704797	.32714403	.11909008	.23698789	.23698789	.23698789	.2334927	.22164771	.15404475	3	2	1	1	2	5	1	1	1.75	2.25
95	.75574267	.75574267	.7512157	.72781456	.67170447	.56595147	.46698052	.46698052	.46698052	.42123544	.37728813	.26965374	.47049475	.47049475	.47049475	.47049475	.47049475	.46785349	3	5	3	4	1	1	4	1	2.75	2.75
96	.77011478	.77011478	.77011478	.70180708	.63203037	.50992131	.21414316	.21414316	.21414316	.21397731	.2072258	.104985	.49988031	.49988031	.49988031	.47078502	.44467273	.37332785	2	4	2	2	2	3	5	4	2.75	3.25
97	.4175927	.4175927	.4175927	.4175927	.4175927	.4175927	.22840977	.22840977	.22840977	.22840977	.22840977	.22840977							5	1	1	1	1	1	1	1	2	1
98	.94586796	.89953041	.83324885	.78646052	.71941006	.56412101	.57959414	.50506681	.41226876	.37336653	.33132684	.23379233	.89647758	.80858022	.75795698	.69328165	.59874558	.47598124	5	4	3	4	5	5	3	5	4	4.5
99	.36440629	.36440629	.36440629	.36440629	.31714368	.27327648	.13656825	.13656825	.13656825	.13656825	.13656825	.10912794	.0965271	.0965271	.0965271	.0965271	.0965271	.0965271	3	4	1	5	1	3	3	1	2	3.25
100	.71773428	.71773428	.71773428	.71773428	.71773428	.679286	.38375539	.38375539	.38375539	.38375539	.38375539	.37510663	.46018642	.46018642	.46018642	.46018642	.46018642	.46018642	1	1	5	5	1	1	1	1	2	2
101	.56984901	.56984901	.54300129	.54163206	.45468286	.34376848	.26022959	.26022959	.25937545	.25055259	.19218415	.13670212	.3803342	.3803342	.3803342	.35483721	.301162	.2588256	5	5	5	5	5	5	5	5	5	5
102	.87101734	.81869727	.75260079	.70134884	.6398111	.50505179	.47157019	.45752102	.37133396	.33668375	.297324	.20798424	.73912936	.71849513	.66585511	.60401869	.5611164	.45781648	4	3	4	2	3	2	1	2	3	2.25
103	.9992128	.9302665	.84110379	.79120833	.69916195	.5440349	.46511126	.38574892	.33733702	.31380779	.28025824	.19798708	.9230442	.90921402	.76037192	.71218354	.66035026	.52120769	2	5	2	3	4	4	3	4	2.75	4
104	.74556196	.70848286	.63441932	.56173211	.43421754	.23594701	.39941287	.34618336	.28534257	.23060089	.19542509	.12519574	.68227506	.68227506	.67223465	.61524534	.54398733	.42320633	3	2	4	5	2	2	5	2	3.5	2.75
105	.74808991	.72911382	.58710855	.51777148	.46721295	.30094072	.37081009	.33812487	.26081234	.22941065	.19309205	.11112654	.52707338	.48807961	.36944604	.34066844	.29968089	.21952021	4	4	4	4	3	3	3	3	3.5	3.5
106	.90501678	.90501678	.85055012	.80700415	.72905731	.37235135	.39933985	.39933985	.3736347	.32028258	.27512348	.17541957	.91391975	.91391975	.91391975	.89906174	.85199702	.3291803	3	3	1	4	3	3	1	1	2	2.75
107	.36828101	.36828101	.36828101	.36828101	.36828101	.36828101	.14062488	.14062488	.14062488	.14062488	.14062488	.14062488	.4487114	.4487114	.4487114	.4487114	.4487114	.4487114	1	4	1	3	4	1	1	1	1.75	2.25
108	.967457	.9310177	.83157426	.74434644	.64543289	.49596375	.37333369	.35233295	.33353537	.28581941	.25298768	.18840358	.60991788	.60991788	.5330016	.51496339	.46456641	.37146401	5	1	1	1	3	1	1	1	2.5	1
109																			2	4	2	2	3	5	1	4	2	3.75
110	.59152102	.59152102	.59152102	.59152102	.52578366	.47427908	.20883691	.20883691	.20883691	.20883691	.20883691	.20294106							4	3	2	5	4	4	2	2	3	3.5
111	.6465674	.6465674	.50578475	.46523434	.41578239	.31335446	.3352505	.3352505	.23200446	.20130342	.17949563	.13184369	.52741325	.52741325	.52741325	.49416962	.43153951	.32809696	3	5	1	3	1	1	1	1	1.5	2.5
112	.60178936	.55150974	.47712469	.43261814	.38528991	.28969938	.30943829	.29123873	.22498816	.19452161	.15625131	.10349986	.50292844	.46990174	.4284699	.41602325	.3674635	.23863471	2	3	4	4	1	1	1	1	2	2.25
113	.70406771	.70406771	.6455006	.61460859	.54103976	.42653394	.48004746	.48004746	.42918867	.3010816	.2729418	.20139092	.60200661	.60200661	.56412804	.56057209	.50198632	.34833544	4	4	1	1	1	1	1	1	1.75	1.75
114	.87067348	.86036789	.82928288	.79051995	.72173262	.53466839	.48315203	.47934133	.38913757	.34317052	.3016749	.20620382	.81897199	.81897199	.81897199	.76752877	.68360114	.43035814	4	3	3	4	4	3	2	2	3.25	3
115	.97170562	.85391176	.77578074	.69639182	.61443949	.49494255	.45451033	.4368875	.36428362	.31832272	.27369931	.17449042	.51284039	.51284039	.48165095	.44035363	.41021776	.25634837	4	4	3	5	4	2	4	2	3.75	3.25
116	.80923671	.80923671	.80056417	.76882112	.62039042	.48864287	.45796013	.45796013	.39650559	.35432339	.31045821	.22792494	.71944237	.71944237	.68618983	.65291083	.59773958	.37020648	5	3	4	5	5	3	5	3	4.75	3.5
117	.36037272	.36037272	.31906259	.31093574	.30279782	.23068953	.1975134	.1975134	.18907487	.17754507	.16893217	.14166993	.48690271	.48690271	.4429841	.41802388	.35471502	.29170465	5	5	5	5	4	4	5	4	4.75	4.5
118	.72932303	.72932303	.72348416	.63753009	.57239783	.51962817	.22116673	.22116673	.1932019	.18949783	.16210663	.1266914	.53846371	.53846371	.53846371	.53846371	.52737522	.40060222	4	4	4	4	4	4	4	4	4	4
119	.80807668	.80807668	.673935	.66302919	.54009426	.40316528	.28124285	.28124285	.25999022	.20039254	.15891349	.12924856	.60906971	.60906971	.60906971	.60906971	.60906971	.29404044	3	3	1	3	2	3	1	1	1.75	2.5
120	.61551267	.61551267	.53129601	.44270891	.39771169	.31489515	.32161468	.32161468	.31931448	.27984619	.25704008	.17083436	.3815639	.3815639	.3815639	.3815639	.3815639	.3815639	4	4	1	1	2	3	2	4	2.25	3
121	.82053375	.80594271	.57795018	.50007069	.41524863	.2577998	.2209186	.21610671	.20437998	.17534459	.15414077	.1147171	.43892926	.43892926	.43892926	.39788926	.33610782	.26644248	2	4	3	5	1	2	2	4	2	3.75
122	.85826159	.85826159	.7543937	.68586457	.64205903	.5342685	.36479259	.36479259	.3448078	.30632657	.26387504	.18719786	.68015146	.68015146	.64863491	.60495585	.5677675	.38990074	4	4	4	4	3	3	4	4	3.75	3.75
123	.76745903	.67028129	.59224272	.5535022	.4996804	.37918547	.30868036	.28311825	.25896502	.23938501	.20668328	.13982728	.75711465	.75711465	.66762841	.66654336	.61085618	.51561844	5	4	5	3	3	4	1	1	3.5	3
124	.83142793	.7963444	.73905236	.70266712	.62618244	.43614936	.40495151	.40495151	.38169461	.34807432	.3141824	.1836158	.58408111	.58408111	.53656334	.53142047	.51434851	.43649358	4	2	2	4	1	1	3	1	2.5	2
125	.95491534	.89267749	.83390212	.7281183	.60928011	.36921903	.36839622	.3362183	.30431294	.24750185	.20218763	.13386309	.5487597	.5487597	.49980515	.45294642	.38818032	.31751668	4	4	4	3	2	3	2	2	3	3
126	.95585763	.92092294	.76891506	.62208426	.53133917	.40286788	.28354251	.25748533	.21592218	.1971702	.17152572	.11923912	.51437616	.51437616	.50518107	.50439215	.44145107	.38078871	2	3	4	5	2	3	2	2	2.5	3.25
127	.65083098	.63726687	.49426687	.44031411	.39489651	.3018589	.19729036	.1961835	.15035373	.11611611	.10183847	.074159831	.15612245	.15612245	.15612245	.15612245	.15612245	.15612245	1	2	1	1	1	2	1	3	1	2
128	.48404664	.48404664	.46467721	.40898407	.37883955	.3029424	.43941671	.43941671	.43502474	.34149933	.30790228	.21413153	.30906737	.30906737	.30906737	.29593748	.2878148	.23290783	4	3	5	4	3	4	4	3	4	3.5
129	.92227006	.8587358	.73204154	.6787014	.6158216	.46801612	.47450149	.47341073	.30464131	.27668455	.25836152	.16407326	.47876203	.47876203	.42709917	.42359781	.40135252	.34117359	4	4	2	4	2	1	1	1	2.25	2.5
130	.81432015	.81432015	.808182	.77097297	.6805613	.45300269	.35903251	.35903251	.34497356	.31259722	.26407957	.19832918	.43582493	.43582493	.43582493	.42785332	.41175953	.33405572	4	1	1	2	1	2	3	2	2.25	1.75
131	.92752886	.92752886	.86021727	.82608789	.78812659	.65066326	.39862758	.39862758	.39156061	.37331867	.34528798	.24266201	.80112755	.80112755	.7265535	.71729738	.67601812	.49194193	2	3	1	4	1	2	3	3	1.75	3
132																			1	5	1	1	5	1	1	1	2	2
133	.577878	.577878	.577878	.48161799	.44280803	.31524581	.1942755	.1942755	.1942755	.18400764	.17281947	.13735336							2	2	1	4	2	2	1	1	1.5	2.25
134																			3	3	1	1	3	4	1	1	2	2.25
135	.98576987	.89677966	.82795507	.78234667	.6691578	.50849879	.50452197	.44605786	.37479305	.31381896	.26839435	.19216907	.7554754	.7554754	.65000528	.54560947	.45852453	.32699209	2	3	3	4	3	4	3	3	2.75	3.5
136	.99783981	.86037147	.72547865	.66391855	.59861648	.42257062	.43268919	.40171617	.35803097	.31328464	.24872911	.17597532	.64882314	.64882314	.62851912	.56693614	.41797495	.25995559	3	2	5	3	5	3	5	1	4.5	2.25
137	.32431298	.32431298	.32060546	.29871953	.28146845	.23425549	.24437833	.24437833	.22851861	.20056337	.17464232	.10376853							4	4	4	4	2	2	2	2	3	3
138	.64708138	.64708138	.52806896	.47517371	.42237866	.30272403	.33475786	.33475786	.28555167	.25990045	.21132365	.12415808	.14239603	.14239603	.14239603	.14239603	.14239603	.14239603	3	3	3	3	5	4	5	5	4	3.75
139	1.0874424	1.0364978	.90763986	.76376647	.67630732	.47084928	.37454331	.34906715	.31163639	.27330348	.23940319	.16271231	.68732333	.66771758	.56191814	.52627063	.47839546	.36261898	4	2	2	2	1	1	1	1	2	1.5
140	.8894183	.74670899	.6061219	.5238139	.44858748	.34056526	.29761761	.27686232	.22702539	.20714921	.18840474	.12482738	.54641795	.52089477	.44055408	.38710856	.34194672	.26334238	4	3	3	5	3	4	4	3	3.5	3.75
141	.78345376	.77300346	.65357387	.61176604	.5650239	.38877773	.42763865	.38718319	.30299145	.27376705	.24161172	.16945773	.7554307	.7554307	.71837723	.61642849	.5381763	.3575868	4	5	2	4	2	4	1	1	2.25	3.5
142	.51932311	.51932311	.48153853	.48116589	.44418514	.36577123	.2019043	.2019043	.18230581	.15413707	.13920581	.086550593	.29011548	.29011548	.29011548	.27011096	.23890042	.20621675	4	4	2	3	2	2	2	2	2.5	2.75
143	.51407969	.51407969	.50430083	.45582598	.42653102	.36607748	.16131324	.16131324	.15596735	.14660674	.1315732	.09538281	.40453166	.40453166	.34776002	.33901328	.29814553	.25410599	3	5	1	4	2	5	1	1	1.75	3.75
144	.53770882	.53770882	.53770882	.53770882	.53770882	.53770882	.11149025	.11149025	.11149025	.11149025	.11149025	.11149025							4	3	4	4	1	2	2	2	2.75	2.75
145	.83609045	.83609045	.74912083	.71171975	.66854769	.50038171	.27633202	.27633202	.21483022	.19377315	.1901868	.13499701	.40403253	.40403253	.40403253	.40403253	.40403253	.40403253	2	4	2	4	3	3	2	2	2.25	3.25
146	.67050737	.67050737	.65299439	.59774888	.55221176	.45796013	.24518865	.24518865	.22939867	.21149242	.20065087	.16566777	.14654785	.14654785	.14654785	.14654785	.14654785	.14654785	3	3	2	4	4	4	4	3	3.25	3.5
147	.70246196	.69202733	.6314764	.60765529	.53180623	.40990347	.49966729	.44326591	.36693305	.32351404	.27032208	.19495511	.70073032	.6605922	.58585334	.54335999	.45985416	.28813863	5	2	2	4	1	4	1	1	2.25	2.75
148	.44436795	.44436795	.44436795	.44436795	.44436795	.39913654	.092553794	.092553794	.092553794	.092553794	.092553794	.092553794							3	4	4	4	3	3	1	3	2.75	3.5
149	.63511097	.63511097	.57115948	.4847647	.44027716	.37490696	.14971995	.14971995	.14971995	.13304198	.12645373	.11254132							2	4	2	4	2	2	3	2	2.25	3
150	.36910641	.36910641	.36910641	.36910641	.36910641	.36910641													3	3	2	2	1	1	1	1	1.75	1.75
151	.72875756	.63935542	.51467949	.45878381	.40332705	.28925598	.28490978	.27607882	.2329632	.20244449	.16940153	.11019295	.47922903	.47922903	.38796753	.34598523	.29947048	.18713602	4	3	2	2	4	2	3	2	3.25	2.25
152	.32617253	.32617253	.32617253	.32617253	.32617253	.32617253	.18961197	.18961197	.18961197	.18961197	.18961197	.18961197							2	4	1	4	1	1	1	1	1.25	2.5
153	.88025504	.88025504	.76208168	.71399605	.68527097	.52322853	.33421463	.33421463	.29400945	.28481001	.2532832	.1790193	.82477874	.82477874	.82477874	.75987244	.67001164	.44864181	2	3	4	3	2	2	4	4	3	3
154	.62313122	.62313122	.51721573	.43071193	.40194345	.31219339	.15599179	.15599179	.13062507	.12077767	.11283988	.083167732	.41107392	.41107392	.31256777	.29345638	.23987526	.17848855	4	3	2	3	3	4	1	1	2.5	2.75
155	.56620002	.56620002	.56620002	.56620002	.53188491	.41475481	.33886629	.33886629	.33886629	.33886629	.3348341	.24403402	.369156	.369156	.369156	.369156	.369156	.28785831	4	2	4	4	4	4	1	1	3.25	2.75
156	.75146472	.75146472	.63804626	.56979966	.51631254	.41393462	.28085136	.28085136	.22524256	.21953118	.20490676	.17036358	.50429618	.50429618	.50429618	.44128984	.4205198	.31968981	1	1	5	3	1	3	1	3	2	2.5
157	.78452498	.78245884	.75819725	.71194828	.60828912	.41800922	.3659265	.3659265	.27112687	.23244971	.17513925	.10811397	.64940691	.64940691	.64940691	.57200432	.49088565	.44776693	1	3	2	5	4	3	4	3	2.75	3.5
158	.68655205	.68655205	.63260686	.5938502	.5450393	.44608951	.42839783	.42839783	.356659	.2954843	.26575786	.17089295	.70193374	.70193374	.6501283	.60836506	.53952706	.45345089	4	4	2	3	2	2	1	1	2.25	2.5
159	.92780834	.81618446	.71883088	.67241472	.60395658	.47860035	.39861572	.33347899	.29129654	.25883576	.23236966	.17718437	.65942836	.65942836	.65942836	.65472788	.61893046	.53584576	4	5	3	3	2	4	2	4	2.75	4
160	.46850896	.46850896	.44076407	.43175983	.38510782	.32044432	.15668762	.15668762	.14046776	.14015883	.12019193	.090008914	.40777677	.40777677	.39979684	.34714746	.33046538	.29134083	4	3	1	1	5	3	1	1	2.75	2
161	.822837	.79439116	.74215055	.69800794	.62900496	.48691276	.41050094	.3738569	.32244253	.2931689	.26557431	.20915252	.6518513	.6518513	.61804402	.53301787	.49613833	.43249935	2	3	1	3	2	1	3	1	2	2
162																			2	3	2	3	2	2	1	2	1.75	2.5
163	.53400004	.53400004	.49001533	.44792712	.36926457	.21584183	.17749202	.17749202	.17101896	.15861076	.14795208	.10685831	.56218219	.56218219	.5482446	.51794362	.39157575	.29667804	5	3	3	2	2	4	2	1	3	2.5
164	.7815069	.76184314	.71311569	.65964007	.57806838	.47646022	.31745476	.31462824	.27970511	.2614342	.24251568	.17879122	.60033011	.60033011	.54685539	.53217757	.47480857	.39288718	4	1	4	4	1	1	1	1	2.5	1.75
165	.57820857	.57820857	.57820857	.5609231	.50508785	.43208817	.32180345	.32180345	.32180345	.30981818	.24534467	.1584135	.34457898	.34457898	.34457898	.34457898	.34457898	.34447455	5	3	3	5	3	5	3	3	3.5	4
166	.64682305	.63478678	.57336009	.52785754	.45637363	.35179552	.39398545	.36074644	.27520144	.23178899	.20195478	.14901584	.47230244	.47230244	.45353419	.43440312	.39509901	.32773077	3	3	3	3	3	5	5	5	3.5	4
167	.82727039	.80169487	.65341377	.59254605	.50031316	.35057503	.4871493	.43138385	.32975686	.25526363	.20782867	.14811617	.4625448	.45721161	.42324197	.37772703	.3420434	.25575924	3	3	3	3	2	2	4	4	3	3
168	.79460585	.7409035	.67191577	.6292429	.56254578	.43059009	.34797752	.34712249	.27772224	.25489181	.21630567	.16082686	.71270275	.71270275	.68110329	.65882492	.54117364	.40254182	5	4	4	4	3	3	4	4	4	3.75
169	.61789042	.61789042	.54853094	.50051177	.46143067	.36623427	.29998654	.29998654	.27301913	.26976532	.23610663	.15261799	.57964838	.57964838	.57964838	.57964838	.57964838	.57964838	4	4	1	4	3	4	1	1	2.25	3.25
170	.78858334	.70720214	.60237193	.52580076	.45767754	.36621982	.38958091	.32126427	.27430898	.23161685	.1924631	.12896052	.51316822	.51316822	.41912764	.39921331	.32142651	.25175703	2	2	2	5	2	2	2	2	2	2.75
171	.83629549	.76913017	.70130163	.65569317	.58897543	.37908423	.3914699	.32258815	.27212685	.2487089	.21552867	.14711583	.47739708	.46337008	.40569022	.38388339	.3470524	.26779881	3	3	5	5	4	4	4	3	4	3.75
172	.62896585	.62896585	.56543458	.51519907	.42956078	.34447563	.26081836	.26081836	.21053195	.19894993	.1693604	.1102438	.14265484	.14265484	.14265484	.14265484	.14265484	.14265484	5	1	5	3	2	2	3	2	3.75	2
173	.85018432	.77882069	.7098794	.65629834	.56739408	.43168896	.40554601	.32725298	.28474402	.25441194	.21865246	.15333188	.80381942	.72703624	.61743498	.54958087	.47352844	.33245915	2	2	5	3	5	2	5	2	4.25	2.25
174	.70052779	.66988373	.6046387	.52826869	.47117382	.39572498	.42738163	.39862803	.32525122	.28118938	.24003661	.16668746	.73409534	.67776179	.60090548	.56901753	.49600941	.38055354	5	4	5	5	3	3	5	3	4.5	3.75
175	.67909896	.62430155	.5585053	.51913154	.4417122	.34185684	.21596587	.18966424	.166287	.14343244	.12361893	.09322834	.38566583	.36096281	.32311288	.28976873	.26124129	.17214739	3	3	3	3	3	3	3	3	3	3
176	.46136934	.46136934	.46136934	.46136934	.46136934	.36267048							.15059191	.15059191	.15059191	.15059191	.15059191	.15059191	1	3	1	1	2	3	1	3	1.25	2.5
177	.45324093	.45324093	.45324093	.45324093	.45324093	.38324267	.11587912	.11587912	.11587912	.11587912	.11587912	.087722421	.65917087	.65917087	.65917087	.65917087	.65917087	.65917087	4	2	3	3	2	2	2	4	2.75	2.75
178	.41974461	.41974461	.41974461	.41974461	.41974461	.41669393	.16856164	.16856164	.16856164	.16856164	.16856164	.10062706	.22368306	.22368306	.22368306	.22368306	.22368306	.22368306	5	5	1	5	3	2	1	1	2.5	3.25
179	.78184474	.71198344	.66330123	.62019968	.55626726	.42777073	.42433667	.35239887	.30129927	.26481193	.22081161	.15660465	.58589649	.58589649	.51338279	.46750557	.43038118	.34876996	4	2	3	3	2	4	1	1	2.5	2.5
180	.68501872	.68501872	.68501872	.64971769	.52981353	.35146582	.31931543	.31931543	.31931543	.31668168	.29287428	.21282414	.51671553	.51671553	.51671553	.49499047	.44035333	.31298128	3	4	1	4	2	3	1	1	1.75	3
181	.90985477	.90985477	.82389665	.78830779	.53188539	.20588261	.29538727	.29538727	.28480035	.27315092	.2368086	.21114516	.19990367	.19990367	.19990367	.16977388	.16693485	.1142965	1	5	5	3	1	2	3	2	2.5	3
182	.82102942	.81706715	.77242178	.74165463	.5971784	.42019078	.45708662	.45708662	.40875286	.3655377	.29918128	.19501156	.64217246	.64217246	.49777377	.46462983	.43156415	.277601	3	3	2	4	1	1	1	1	1.75	2.25
183	.50305426	.50305426	.4863416	.3877849	.35349166	.28476745	.29928929	.29928929	.23488045	.2175225	.18165225	.13672328	.273785	.273785	.273785	.273785	.273785	.273785	4	5	4	4	2	2	3	3	3.25	3.5
184	.53236818	.53236818	.53236818	.53236818	.40641153	.38119027	.21845132	.21845132	.21845132	.21845132	.19717085	.1608164	.127949	.127949	.127949	.127949	.127949	.127949	1	1	3	4	1	1	4	3	2.25	2.25
185	.92932224	.91739428	.86479688	.8187871	.76728261	.60962105	.56046629	.56046629	.48754537	.41825396	.37029326	.26924056	.8259654	.8259654	.8092041	.75510198	.74252599	.6280483	5	1	5	3	5	1	5	1	5	1.5
186	.41461271	.41461271	.41461271	.41461271	.40826297	.40157354	.13925463	.13925463	.13925463	.13925463	.1263212	.096102655	.31141061	.31141061	.31141061	.31141061	.29599983	.23524824	4	4	2	4	3	3	3	4	3	3.75
187	.65471518	.65471518	.53942621	.50741506	.40814495	.31028688	.2422179	.2422179	.23687553	.21099645	.18561238	.12721258	.33755302	.33755302	.33755302	.32953012	.31446978	.11861655	4	2	3	3	2	4	4	3	3.25	3
188	.95290697	.82551146	.68855095	.60957831	.53152657	.40667439	.41991234	.32752496	.29612762	.26183337	.22864875	.16689843	.63506711	.63506711	.63506711	.58589792	.54942393	.42200774	5	3	5	5	3	3	3	3	4	3.5
189	.48139006	.48139006	.48139006	.4626095	.43902731	.36719027	.39303333	.39303333	.39303333	.34558323	.28590322	.21869785							4	3	4	4	1	1	1	1	2.5	2.25
190	.89252877	.87709087	.74630708	.64483559	.517196	.40359759	.47182977	.45922405	.36556548	.30037719	.25544816	.17548087	.59557849	.59557849	.59557849	.57964861	.54305553	.23882675	5	1	1	1	1	1	1	1	2	1
191	.8427639	.8427639	.81148756	.77638286	.69962299	.49811006	.34823346	.34823346	.3233695	.29774058	.2736209	.19441271	.39193892	.39193892	.39193892	.39193892	.33671224	.26407856	3	1	1	1	1	4	1	1	1.5	1.75
192	.5551616	.5551616	.5551616	.54945529	.47482044	.38901341	.16181219	.16181219	.16181219	.15729493	.14839298	.10829324	.24032754	.24032754	.24032754	.24032754	.24032754	.24032754	4	2	5	2	5	2	1	3	3.75	2.25
193	.8805356	.87911582	.85309958	.82985091	.77628738	.65064931	.44194943	.44194943	.39957047	.36520702	.33349705	.22284693	.77656776	.77656776	.74077761	.70150614	.62998456	.46955419	5	4	1	4	2	1	1	1	2.25	2.5
194	.82843715	.82843715	.78735304	.71132553	.63931364	.53245223	.34455585	.34455585	.30581993	.26708037	.24113142	.18106061	.66034693	.66034693	.61354023	.59339398	.5314998	.4159928	1	5	1	1	4	4	2	4	2	3.5
195	.79319096	.76295704	.71347916	.67723668	.60695183	.44084084	.53111684	.53111684	.46400017	.37784463	.29187363	.17711085	.81785882	.81785882	.65347987	.56854558	.51796198	.40425265	4	3	5	3	4	3	5	3	4.5	3
196	.75039405	.63036597	.56708419	.53483284	.47946244	.34838831	.32984787	.30077088	.25836384	.22086412	.18481165	.12537822	.63399953	.63399953	.51390952	.46248561	.43112916	.28285396	5	5	5	5	3	3	5	3	4.5	4
197																			4	4	1	1	1	1	1	1	1.75	1.75
198	.95626247	.86077178	.78683406	.70623738	.58474618	.42306864	.52756524	.44236451	.39061564	.34139323	.28231299	.18485343	.76651442	.76651442	.70566165	.69275796	.58138782	.44063312	4	2	3	4	2	2	3	3	3	2.75
199																			2	4	1	2	3	3	1	1	1.75	2.5
200	.74529094	.73705149	.69759548	.65609992	.6129874	.5048852	.3957755	.39381897	.32295483	.28680146	.25477064	.19465673	.60800934	.60800934	.56257188	.5158416	.46200213	.37169927	4	4	3	4	2	3	4	3	3.25	3.5
201	.81348288	.81348288	.76072687	.71494734	.4803797	.32653844	.14718133	.14718133	.12669182	.1231764	.094516456	.073838234	.31582326	.31582326	.31121677	.29932475	.2806955	.21170989	4	4	4	4	2	2	4	3	3.5	3.25
202	.88745779	.8772018	.80979717	.75349748	.60624588	.39630055	.43530512	.40673888	.37792611	.34711969	.31386822	.23165864	.31928647	.31928647	.31928647	.31928647	.31928647	.31928647	5	3	3	5	2	3	1	1	2.75	3
203	.80467886	.74293756	.64010537	.5789789	.53098714	.39191449	.41612679	.38228369	.28022611	.23043191	.2088142	.14363444	.65659624	.65659624	.55732191	.53143311	.45240065	.31845278	5	2	2	5	1	1	5	2	3.25	2.5
204	.5926401	.5926401	.58145148	.54848516	.47658205	.32488325	.21062857	.21062857	.20717841	.19608623	.16132319	.11538571	.24951226	.24951226	.24951226	.24951226	.24951226	.24951226	5	4	5	5	5	4	5	4	5	4.25
205	.90460074	.90460074	.79855633	.75679153	.5532248	.31728739	.48927504	.48927504	.41471452	.37498713	.23426485	.14012945	.32181275	.32181275	.32181275	.32181275	.24311811	.22605878	5	4	2	4	4	4	2	2	3.25	3.5
206	.92335004	.92335004	.72075605	.6678822	.54506886	.40617144	.44229794	.44229794	.34619552	.27923846	.19603959	.10835361	.75977761	.75977761	.75977761	.75977761	.73709327	.47144517	4	4	4	3	3	1	1	1	3	2.25
207	.43092871	.43092871	.43092871	.41539267	.37502977	.22317556	.075043857	.075043857	.075043857	.075043857	.075043857	.05918926	.33854574	.33854574	.33854574	.31336451	.25371915	.16128072	4	4	2	2	1	1	1	1	2	2
208	.75767022	.72997642	.67369378	.44948381	.23679799	.14840871	.44668072	.40755224	.35892135	.30773425	.17842948	.077554882	.75261819	.75261819	.73281884	.73094392	.69540071	.27658004	2	4	1	1	1	1	4	4	2	2.5
209	.83264565	.75115585	.62206727	.54389501	.48787618	.35648805	.44680536	.41285175	.33407164	.28677517	.23664254	.14385176	.65993881	.65993881	.63025689	.61716264	.55905235	.37428328	4	3	1	4	1	1	1	1	1.75	2.25
210	.95127964	.93022186	.80433661	.74125373	.64281845	.49366802	.46465808	.41269428	.34156364	.31853509	.27662009	.18746698	.84200448	.84200448	.7596789	.68128359	.59326005	.48492962	4	1	5	3	2	1	5	1	4	1.5
211	.79149002	.79149002	.65536892	.56273496	.5300653	.35791397	.47006834	.47006834	.35697109	.30868387	.17753494	.11978301	.32913995	.32913995	.32662678	.32274574	.28699166	.21258816	4	4	1	3	3	4	1	1	2.25	3
212	.80383152	.78760958	.69060385	.59434998	.5128426	.39575967	.57076633	.46763033	.34527403	.30837834	.23515815	.14815104	.73909664	.66323644	.53198171	.46588653	.40837461	.27608699	3	4	4	1	3	1	3	1	3.25	1.75
213	.52798617	.52798617	.52798617	.48486328	.46872282	.36651999	.31835574	.31835574	.31835574	.27905202	.26506123	.10333616	.53919429	.53919429	.53919429	.53919429	.53919429	.53919429	4	3	4	4	4	2	2	2	3.5	2.75
214	.96456009	.86367607	.79460257	.7425819	.66811341	.45468819	.47235024	.40407532	.3365013	.29957297	.26398343	.18079832	.67858183	.67858183	.67858183	.67362285	.64315355	.43542457	3	3	4	4	4	3	3	3	3.5	3.25
215	.61139989	.61139989	.61139989	.61139989	.54575491	.43682575	.20779711	.20779711	.20779711	.20779711	.20544261	.20066836	.35115337	.35115337	.35115337	.35115337	.35115337	.35115337	2	5	3	3	3	4	1	1	2.25	3.25
216	.50742298	.50742298	.45213574	.41278458	.35728943	.28636447	.23335445	.23335445	.20698148	.16881841	.15617985	.12445772	.41285771	.41285771	.41285771	.33499205	.27118081	.18438894	2	5	1	1	2	5	1	4	1.5	3.75
217	.93468869	.93468869	.93468869	.93468869	.93468869	.83477366	.28211123	.28211123	.28211123	.28211123	.28211123	.25210965	.28649616	.28649616	.28649616	.28649616	.28649616	.28649616	2	3	2	2	2	2	3	3	2.25	2.5
218	.87988585	.87988585	.82007074	.79903948	.73877126	.59718794	.490372	.490372	.44779742	.41667449	.3556481	.27774963	.69064379	.69064379	.69064379	.62224376	.55242658	.45799088	2	5	1	4	1	1	4	3	2	3.25
219	.60690027	.60690027	.51507521	.50607264	.39678565	.32553446	.21393287	.21393287	.20662475	.20153201	.16815883	.12801558	.61326945	.61326945	.61326945	.49025673	.43981731	.31003857	1	5	1	4	4	2	1	3	1.75	3.5
220	.80854583	.77859086	.64465117	.5933702	.53087592	.41256011	.3463648	.30835229	.25687605	.23593831	.20235366	.14414975	.6204735	.6204735	.55704379	.53778744	.45328125	.35980099	5	3	5	5	3	4	5	3	4.5	3.75
221	.52663243	.52663243	.52663243	.52663243	.4481281	.28776434	.19302827	.19302827	.19302827	.19302827	.14711064	.1301423	.34221643	.34221643	.34221643	.34221643	.33302242	.23711601	1	3	2	1	1	1	1	3	1.25	2
222																			4	2	2	3	3	4	3	4	3	3.25
223	.80003649	.80003649	.74646425	.70350671	.6774376	.38956791	.35407674	.35407674	.30779004	.28812546	.25550127	.13352513	.57353556	.57353556	.56374168	.55472302	.4087047	.29586315	4	4	1	5	1	4	1	1	1.75	3.5
224	.90685576	.8654055	.77893412	.7415601	.66250587	.49004179	.47372711	.44511628	.37758201	.34163219	.2827068	.2007069							4	3	5	3	3	4	5	2	4.25	3
225	.36356759	.36356759	.34668249	.33313841	.30759928	.24681735	.44540972	.44540972	.32057017	.28382099	.2566185	.18400609	.3391313	.3391313	.3391313	.31287259	.28659207	.23486668	3	3	5	4	4	3	5	4	4.25	3.5
226	.83921689	.7420308	.66999966	.61527944	.54156488	.43961418	.5950709	.57098603	.4719851	.38610214	.29148245	.16656509	.71132779	.70092964	.65619445	.63039744	.58749038	.45825458	4	3	2	3	2	3	1	1	2.25	2.5
227	.28953427	.28953427	.28953427	.28953427	.28953427	.28953427	.065102577	.065102577	.065102577	.065102577	.065102577	.065102577	.087290347	.087290347	.087290347	.087290347	.087290347	.087290347	3	3	3	3	4	4	4	4	3.5	3.5
228	.58788323	.58788323	.58788323	.49230611	.40198949	.19916421	.20510817	.20510817	.20510817	.19073156	.16668218	.11292681	.39484823	.39484823	.39484823	.37368873	.33528474	.22961384	3	3	3	3	3	3	3	3	3	3
229	.61402798	.59385478	.51690948	.4709596	.41594994	.30906433	.34773999	.33478081	.259835	.21605474	.18068856	.12148124	.42557532	.42557532	.39895362	.34913188	.25947547	.20855319	3	2	3	5	4	3	3	2	3.25	3
230	.9119575	.8354668	.73774987	.68930507	.62023473	.45725864	.44597584	.41259485	.31444573	.26718032	.21915919	.15327787	.74225008	.74225008	.61820966	.55937719	.45149499	.33206218	3	2	1	5	3	2	1	2	2	2.75
231	.81435496	.73046792	.66015345	.61682773	.56241745	.46104187	.41607434	.3580637	.29905832	.27116603	.23794824	.18701518	.79183632	.69348967	.60314655	.56302637	.49703461	.38957521	4	3	2	3	3	3	4	3	3.25	3
232	.70877802	.70178676	.67953444	.64928079	.62281227	.55372322	.42309463	.4041605	.35510558	.32682884	.28060067	.20138341	.64021796	.64021796	.57481754	.54724067	.48134392	.36693662	4	2	1	3	1	2	4	2	2.5	2.25
233	.58899772	.58899772	.58899772	.56990302	.55912894	.42580032	.20913357	.20913357	.20913357	.18047512	.17149624	.13070416	.49849641	.49849641	.49849641	.49282512	.46507975	.40203151	2	3	1	4	2	1	3	2	2	2.5
234	.6334461	.6334461	.54307294	.51664102	.41489488	.30070478	.35075486	.35075486	.32091701	.25405616	.22648895	.17599279	.60953259	.60953259	.60953259	.60953259	.60953259	.60953259	4	5	2	3	1	1	1	1	2	2.5
235	.7482444	.7482444	.7328431	.66252106	.64309824	.44283786	.27984679	.27984679	.2595365	.25083262	.23202652	.17400497	.69879675	.69879675	.61642444	.51062191	.46713722	.37305331	4	4	2	4	4	4	3	3	3.25	3.75
236	.96372819	.84527928	.74795353	.69186258	.61711037	.48086396	.43386859	.31644124	.26808149	.24499714	.21322274	.16071939	.9883461	.92011511	.71794844	.58680344	.51518226	.38899797	4	4	2	5	4	4	3	5	3.25	4.5
237	.63583618	.63583618	.62013674	.55129194	.48794049	.338732	.22631633	.22631633	.2197699	.18522519	.14445108	.12135935	.52301741	.52301741	.52301741	.48888716	.41541064	.25481156	3	5	2	4	3	4	1	3	2.25	4
238	1.0187761	.90031695	.76209563	.68012428	.60312831	.47781506	.59851968	.51604491	.38907564	.3590349	.28576446	.20110017	.62756598	.60819411	.53045595	.49282542	.4341248	.32910705	5	5	3	5	2	3	3	1	3.25	3.5
239	.6042614	.6042614	.59906197	.56719589	.49349803	.40191439	.34860373	.34860373	.32772613	.30210865	.2402218	.18633968	.73912311	.73912311	.7314924	.64994228	.63021827	.46095496	5	3	3	2	2	4	3	4	3.25	3.25
240	1.0164851	.89151323	.70062184	.59189403	.5279547	.4058657	.44846821	.31594741	.26273805	.23351562	.19135058	.13762027	.56715107	.53092599	.48705471	.4506914	.38773146	.28262764	5	4	4	4	2	2	1	1	3	2.75
241	.62650955	.62650955	.62650955	.62650955	.5778743	.53658605	.32061708	.32061708	.32061708	.32061708	.31153387	.26596466	.48477161	.48477161	.48477161	.48477161	.48477161	.47581559	2	4	1	3	1	1	1	1	1.25	2.25
242	.76483452	.74519229	.65772486	.61029291	.52490926	.42037275	.40069509	.39231515	.30386335	.25540942	.23709819	.18562022	.5782758	.5782758	.54295242	.52619779	.47291774	.39974514	4	2	4	4	2	2	2	2	3	2.5
243	.34888536	.34888536	.34888536	.34888536	.34888536	.34888536													3	3	1	3	1	1	1	1	1.5	2
244	.81391573	.81391573	.80088377	.77528262	.56770653	.4850938	.21470582	.21470582	.15442353	.1507594	.13548374	.11554974							3	4	1	3	3	4	1	3	2	3.5
245	.53945941	.53945941	.53945941	.53945941	.53945941	.43387616	.23838186	.23838186	.23838186	.23838186	.23838186	.16831422							1	4	1	2	1	3	1	2	1	2.75
246	.858872	.78077459	.68116999	.61841142	.53428841	.37714559	.37238216	.34003639	.23292851	.1970607	.16376698	.11553568	.75351179	.72275519	.62587512	.46717781	.35468262	.24921459	4	4	4	5	4	4	4	4	4	4.25
247	.85475415	.79782313	.7565338	.7038877	.64639854	.52280724	.30217689	.29433703	.27835608	.26352525	.24244833	.18308848	.71330106	.71330106	.67923558	.54222769	.50649643	.35513997	3	4	2	5	1	1	1	1	1.75	2.75
248	.84435976	.80673933	.75433457	.71262002	.63973808	.53110623	.37115663	.31565619	.280209	.25072896	.22074422	.16809821	.80568612	.77475393	.67668962	.63233817	.53003931	.40117121	5	3	5	5	3	2	2	2	3.75	3
249	.631706	.631706	.631706	.631706	.631706	.631706	.14150107	.14150107	.14150107	.14150107	.14150107	.14150107							5	3	4	4	3	2	2	2	3.5	2.75
250	.85513508	.73488045	.56224656	.48142153	.39712048	.29588616	.44877273	.30409473	.26020247	.23219916	.1995936	.14080548	.5084573	.5084573	.50165784	.47294462	.42264092	.30461594	3	3	3	3	3	3	3	3	3	3
251	.59435779	.59435779	.56703103	.54908395	.50787413	.42856687	.30034798	.30034798	.27233648	.25387192	.21632326	.14493164	.50398099	.50398099	.50398099	.45654446	.42221504	.25588268	5	3	1	4	5	1	1	1	3	2.25
252	.91103482	.86273664	.78792739	.67755288	.58854872	.41068816	.51802051	.49726474	.40710783	.33976424	.23117429	.16801015	.81128496	.80076712	.72905207	.68336308	.6132704	.50876582	4	3	3	4	4	2	4	2	3.75	2.75
253	.87476778	.85207123	.79339325	.7448101	.67860526	.51093996	.31734169	.31734169	.2874983	.26903081	.24823707	.17573166	.64250207	.64250207	.64250207	.64250207	.56272078	.51658064	5	3	5	3	5	3	5	3	5	3
254	.98608124	.9248659	.82498914	.75822037	.66227877	.52385092	.48770219	.43610525	.36496955	.33252954	.29246449	.21501935	.73766065	.67869234	.60947609	.57069099	.5265041	.42427039	5	2	4	3	4	1	4	1	4.25	1.75
255	.88855171	.80333656	.73086894	.66110671	.57905978	.43790081	.41901439	.3886832	.34208906	.2968986	.25376868	.18224812	.71402705	.70693612	.66636455	.57965279	.52261829	.41933069	5	4	4	3	2	1	4	1	3.75	2.25
256	.56213927	.56213927	.51989925	.48881769	.43912095	.34893608	.19048721	.19048721	.18643641	.17009002	.14956075	.10761899	.52758694	.52758694	.52758694	.48318011	.44299158	.32641637	3	4	3	5	2	2	2	2	2.5	3.25
257	.77255541	.76477903	.70341909	.65837365	.6115526	.49469447	.61336213	.59191537	.5050568	.44843638	.38682002	.26163381	.34811491	.34811491	.34811491	.34544659	.34265751	.32094309	4	3	5	4	3	4	4	3	4	3.5
258	.69067574	.69067574	.68874198	.61442435	.52528274	.42817819	.42059904	.42059904	.33554858	.33292937	.27803469	.16943759	.53257072	.53257072	.53257072	.53257072	.53257072	.53240895	5	1	5	5	5	3	5	3	5	3
259	.47041517	.47041517	.46240246	.44271034	.38704455	.31268865	.22760141	.22760141	.22760141	.22577548	.21440026	.15384895	.078849852	.078849852	.078849852	.078849852	.078849852	.078849852	1	1	1	1	1	1	1	1	1	1
260	.63390768	.63390768	.63390768	.63390768	.63390768	.61726844	.24255621	.24255621	.24255621	.24255621	.24255621	.24255621							5	1	5	5	3	4	5	3	4.5	3.25
261	.77144164	.7328428	.65677309	.60588622	.55282068	.46391052	.29431754	.29431754	.22900534	.20804542	.18594527	.14131391	.68308336	.68308336	.68308336	.68308336	.68308336	.62269354	4	5	4	3	5	5	4	5	4.25	4.5
262	.83655107	.76682585	.68251067	.58899134	.48708603	.36165351	.30948532	.30634761	.25335377	.21577394	.16481623	.11913496	.66922784	.66922784	.55254543	.51371068	.42034709	.31969881	3	3	4	4	3	3	3	3	3.25	3.25
263	.82994819	.74784517	.71023297	.6314227	.54928374	.41925561	.43046504	.3944506	.32008225	.2772674	.24025798	.1543799	.66760683	.66760683	.61486864	.5986383	.54700702	.4400287	3	3	2	4	2	3	3	3	2.5	3.25
264	.82095695	.82095695	.77739406	.7157591	.63553935	.57154047	.33811951	.33811951	.30730313	.27519107	.23542979	.15006262	.53815448	.53815448	.4536919	.4283908	.41420239	.36128545	1	4	2	3	2	2	4	2	2.25	2.75
265	.92909884	.86972511	.82008535	.76491272	.69528854	.46945095	.4059636	.37209207	.31640518	.27775371	.22980696	.15963784	.65893537	.65893537	.61292207	.57435393	.53949821	.4048852	5	4	3	4	4	4	3	3	3.75	3.75
266	.8516531	.76541376	.68929112	.6384269	.56691855	.39028984	.37213337	.33046162	.25047594	.2281971	.19357353	.12420332	.64287555	.64287555	.64287555	.64287555	.59174383	.50679111	4	2	4	3	1	1	1	1	2.5	1.75
267	.35554296	.35554296	.35554296	.34139624	.2966947	.24759856	.32285392	.32285392	.32285392	.28629562	.21785924	.14956027							4	3	2	5	3	3	3	3	3	3.5
268	.76920748	.76920748	.76920748	.69888365	.66893691	.29502654	.24577522	.24577522	.24577522	.23338723	.21720654	.12451404	.65620834	.65620834	.65620834	.6248709	.58979464	.15859056	4	4	1	2	2	2	2	4	2.25	3
269	.77384382	.72112131	.62008464	.56024361	.48269477	.28145504	.42089587	.39632028	.33951312	.29312426	.24082029	.15776253	.48808634	.48808634	.48414105	.47996068	.43623918	.31940839	1	2	1	2	1	1	1	4	1	2.25
270	.67458338	.60510027	.54085839	.50420141	.48175469	.41663504	.24770439	.24770439	.21930605	.20815998	.16742003	.13887703	.55888098	.55888098	.51782775	.50472707	.45589894	.3718771	4	3	2	4	3	3	2	4	2.75	3.5
271	.94380522	.8923527	.81504828	.74220049	.65495801	.51232594	.55599391	.42592901	.36183029	.32862616	.28852296	.21777153	.88497072	.77399838	.66606998	.60901952	.55715632	.44779265	2	3	5	5	5	2	5	2	4.25	3
272	.88100374	.83571792	.77398276	.7309562	.67934918	.54459667	.45724589	.42886031	.35869789	.33104736	.2925759	.22237808	.91214001	.80067337	.70301008	.64813322	.57026231	.43199426	4	4	4	4	4	4	4	4	4	4
273	.94980395	.91171998	.81538177	.69208157	.59763062	.43877995	.42765015	.40410048	.33483022	.30815369	.26485378	.1973244	.55109775	.55109775	.50653619	.4981842	.48552889	.37573323	5	5	4	4	3	1	4	1	4	2.75
274	.79514027	.74476254	.68655795	.62558776	.55642843	.39289153	.34873807	.31564069	.27996475	.25867504	.22828493	.16851199	.62303531	.61517173	.60061967	.57880396	.54261768	.4591139	5	4	5	4	4	4	5	5	4.75	4.25
275	.8082034	.76783252	.63951087	.5864048	.50565618	.39765298	.33700258	.29767013	.25748008	.23015308	.20655301	.15718096	.63551992	.63551992	.5888319	.51733971	.48551679	.38582546	2	2	3	4	4	4	1	2	2.5	3
276	.9175337	.9175337	.8128249	.74926943	.65439892	.52929157	.27534646	.27534646	.26577848	.24753892	.22340608	.16873395	.41235816	.41235816	.41235816	.39747557	.38049486	.3511273	2	4	1	4	2	2	1	2	1.5	3
277	.79786807	.79786807	.75514728	.71532631	.58740032	.5362736	.54892921	.54892921	.47931248	.46121639	.37087041	.21866369	.70459193	.70459193	.70459193	.62201679	.50699377	.42630094	4	3	2	2	1	2	1	1	2	2
278	.28348207	.28348207	.28348207	.28348207	.28348207	.27261877	.065479279	.065479279	.065479279	.065479279	.065479279	.062936723	.09055835	.09055835	.09055835	.09055835	.09055835	.09055835	2	4	2	3	2	2	2	2	2	2.75
279	.87097502	.85596633	.81605506	.771083	.65496767	.44502652	.48593521	.41979358	.33541122	.2872574	.23827446	.15947267	.91346383	.91346383	.91346383	.9022699	.88438594	.38264453	4	2	5	5	3	2	3	2	3.75	2.75
280	.77503079	.71878862	.66831338	.60586935	.53496414	.43797684	.39971793	.3655892	.31166482	.29226047	.25625974	.18835282	.75646049	.75085485	.68627834	.6155057	.55263329	.43119207	3	4	4	4	1	1	1	1	2.25	2.5
281	.82077014	.73596001	.70330715	.67484021	.59901434	.49935511	.36110115	.32277894	.29577738	.28317589	.23901266	.1665175	.67566633	.67566633	.60380733	.54755664	.47497797	.37044227	2	2	2	4	5	3	5	3	3.5	3
282	.81346446	.77923054	.69393969	.65709221	.60843974	.50231159	.38822412	.37365949	.30656892	.27757424	.2385658	.17468101	.69117165	.69117165	.65592897	.62793422	.58664882	.49671155	3	2	2	3	1	1	1	2	1.75	2
283	.7722227	.76550895	.66863203	.5928458	.54728448	.39851582	.26929104	.25688577	.2130813	.19003206	.17118639	.12444121	.66673571	.66673571	.65194035	.60126674	.54988521	.43227214	5	5	5	5	2	5	5	2	4.25	4.25
284	.92026514	.82788199	.730878	.64205599	.52784669	.39866334	.97977537	.96412092	.929313	.3615154	.21807826	.12158769	.74993318	.74336421	.68313229	.62479997	.53244841	.37891597	3	3	3	3	3	3	3	3	3	3
285	.68896556	.67570829	.64174497	.57105047	.5017426	.40018409	.27182525	.26305449	.24126452	.22235551	.17677113	.11302784	.4693647	.4693647	.43399602	.41053349	.3183549	.26684016	2	5	1	4	3	4	1	1	1.75	3.5
286	1.0316639	1.0316639	1.0316639	.88455653	.80546212	.57870632	.42476344	.42476344	.42476344	.38179421	.36250851	.23039573	.39662963	.39662963	.39662963	.39662963	.39662963	.39662963	4	3	1	3	1	1	1	1	1.75	2
287	.54720831	.54720831	.53193092	.52886868	.45207882	.37367088	.24383324	.24383324	.23482031	.19244915	.15309089	.10265037	.24716097	.24716097	.24716097	.24716097	.22291976	.19837266	4	2	4	4	2	1	1	4	2.75	2.75
288	.70363772	.70363772	.6486311	.58758593	.47013414	.34847569	.21712273	.21712273	.21254367	.20434225	.18446761	.12263241	.46185225	.46185225	.46185225	.46169758	.41947883	.22059608	1	3	3	3	1	3	1	1	1.5	2.5
289	.87746227	.83073628	.74375784	.67608953	.59346342	.44698894	.40062362	.32966667	.28537017	.25580126	.22449923	.16460803	.72999382	.71182978	.64961267	.54697537	.49371225	.33173943	5	5	2	5	2	3	3	3	3	4
290	.86327863	.76701874	.69778049	.66794729	.62112355	.5051738	.34257913	.32797968	.29371321	.25972515	.23064804	.16774797	.69682896	.65698886	.61629671	.57805085	.54520988	.46596712	2	2	4	3	1	1	1	1	2	1.75
291	.57593048	.57593048	.53293872	.50586021	.46390957	.36932009	.20446128	.20446128	.20183754	.19642299	.1812329	.16080111	.73824871	.73824871	.73662823	.73445415	.64817119	.43232012	4	2	1	4	2	3	2	3	2.25	3
292	.89119828	.85771251	.76588184	.70589948	.61416435	.47000024	.45378429	.42135328	.34102398	.30713204	.28279352	.21996439	.75476551	.75476551	.72666967	.68961459	.58842111	.46177268	5	1	5	5	3	1	5	1	4.5	2
293	.80051398	.79902935	.6927892	.56965935	.50252914	.37398189	.43094611	.3601951	.30755502	.27947891	.2262584	.1538536	.67441356	.67441356	.63014412	.57782412	.44781375	.3332271	2	4	5	4	2	4	5	4	3.5	4
294	.73729342	.68817526	.63263488	.60112453	.54064161	.45471334	.37381923	.32266134	.26474953	.23820192	.20520824	.15012956	.73228312	.68202066	.59438121	.53709435	.49878764	.40400738	2	4	1	4	3	4	4	4	2.5	4
295	.86430216	.86430216	.81444049	.80253381	.72172666	.55611372	.23692596	.23692596	.21247292	.21229333	.20359147	.14901018	.55607235	.55607235	.55026126	.52859861	.4971413	.4118498	4	4	4	4	4	4	4	4	4	4
296	.84831464	.77153289	.69252956	.6599679	.61172175	.42481351	.40029925	.38499218	.33431959	.32106721	.27628195	.17700607	.73132998	.73132998	.63973665	.57277918	.46375245	.31792694	1	1	1	5	1	4	1	1	1	2.75
297	.75296515	.72974122	.64840579	.62154114	.57067561	.44748938	.36181605	.31972879	.27347696	.24475831	.20822379	.13871598	.74756265	.71962857	.6523357	.6098879	.53881949	.35935307	5	5	3	4	4	4	3	3	3.75	4
298	.94120157	.91684735	.84605372	.76763833	.66213596	.46012262	.4941237	.49062371	.42469883	.34067395	.29851806	.20794785	.76712251	.76712251	.71102506	.67098022	.63950968	.54485196	3	2	4	4	2	4	1	1	2.5	2.75
299	.30987746	.30987746	.30987746	.30987746	.30987746	.30987746	.19011861	.19011861	.19011861	.19011861	.19011861	.19011861							1	3	1	4	1	4	1	1	1	3
300	.88509709	.84770334	.7902078	.75843424	.65119839	.4619078	.45619714	.37660033	.35343277	.30414978	.26760632	.18076274	.62441802	.62441802	.62441802	.59118032	.50340605	.42231405	1	1	5	4	1	1	4	1	2.75	1.75
301	.82478404	.82478404	.75398093	.71622109	.65550959	.55315113	.47875333	.47875333	.39443731	.3600812	.30279648	.21577501	.64254081	.64254081	.56036544	.51603287	.50268531	.39273009	4	3	4	4	3	3	4	3	3.75	3.25
302	.74488765	.74488765	.67457342	.63127846	.54846907	.41533622	.32790422	.32790422	.29039365	.26203233	.22878677	.18682837	.64804602	.64804602	.61317468	.5511179	.53327	.42824006	1	1	1	4	4	3	1	1	1.75	2.25
303	.90878296	.81719863	.68731678	.64064097	.55783349	.37488309	.37285078	.36735195	.29553008	.28413588	.23401839	.1526894	.69042861	.69042861	.54197168	.5205915	.47050864	.30497575	4	4	3	3	4	4	1	2	3	3.25
304	.87940025	.87940025	.69424748	.69256711	.66429198	.55831242	.43916512	.43916512	.36597759	.35824984	.29778314	.25129023	.74880695	.74880695	.68461114	.63755202	.62207973	.55305207	1	1	1	1	5	2	1	1	2	1.25
305	.77215117	.77215117	.7368052	.7054202	.66141033	.50539207	.38008273	.38008273	.34350467	.33825928	.30899054	.2347981	.77276665	.77276665	.71091449	.64417565	.57573485	.42531946	2	2	1	1	1	1	1	1	1.25	1.25
306	.86562562	.73936701	.66651034	.61789823	.53525007	.39885941	.35795337	.29980952	.26648414	.23726124	.21394014	.15857819	.70515996	.70515996	.67648244	.66702551	.62038666	.45456177	4	3	4	4	1	1	5	1	3.5	2.25
307	.86217439	.86217439	.83170962	.78872949	.70590281	.49570632	.47710329	.47710329	.39082021	.35617214	.24801058	.17493862	.40100676	.40100676	.40100676	.38703072	.37750396	.25441557	1	3	1	5	3	3	4	2	2.25	3.25
308	.85650653	.80234241	.73088658	.68372726	.61152786	.49865055	.42801976	.37693113	.33205539	.30239135	.25447351	.18846536	.8262307	.8262307	.7640487	.71367323	.5274626	.41544843	5	5	3	4	1	1	4	3	3.25	3.25
309	.84158123	.84158123	.80440938	.7513718	.62188268	.44302371	.39638186	.39638186	.33967394	.29722947	.2471059	.15701437	.664114	.664114	.59573466	.55921912	.49147812	.35438842	3	4	1	3	1	4	2	5	1.75	4
310	.86755753	.8319453	.71946615	.64913154	.57372302	.43396533	.39439845	.38884836	.3289817	.29949337	.25860626	.18441266	.70649844	.70649844	.69340765	.59422761	.48589635	.35918057	1	5	1	1	1	1	1	1	1	2
311	.80626404	.79416442	.729141	.61843085	.49096346	.3391822	.28856248	.27829546	.21440905	.19245863	.17258048	.10800326	.42698354	.42698354	.42698354	.38575327	.35013893	.29870576	4	3	4	4	2	2	2	2	3	2.75
312	.95830357	.95830357	.9182986	.8194356	.78545928	.63330281	.4470855	.4470855	.40524548	.38204265	.34093666	.25654107	.60154545	.60154545	.60154545	.60154545	.56489897	.50411534	1	1	4	5	1	3	3	1	2.25	2.5
313	.74921799	.74921799	.64040411	.59289974	.56586468	.25731179	.30318409	.30318409	.26539326	.24087274	.21288127	.1616711	.51345658	.51345658	.51345658	.47539055	.41804475	.32332712	1	1	1	3	3	4	1	5	1.5	3.25
314	.54508471	.54508471	.54508471	.54508471	.43633956	.36115158	.23218626	.23218626	.23218626	.23218626	.16359222	.14454564							1	1	1	4	3	4	1	1	1.5	2.5
315	.46934587	.46934587	.46934587	.4517107	.42817327	.32295811	.15275133	.15275133	.15275133	.15275133	.14582688	.10418925							4	4	4	3	4	3	3	3	3.75	3.25
316	.9047997	.84659523	.75709909	.71131015	.64072132	.49015284	.55684471	.45942947	.38789138	.32682833	.27494356	.17420882	.85096633	.84260225	.75388038	.70990813	.61871552	.42770061	4	3	4	5	1	2	1	1	2.5	2.75
317	.5376327	.52241486	.41130191	.39394337	.35169101	.27598351	.28683853	.27756125	.23431277	.20552415	.15068552	.099788159	.28800142	.28800142	.28718448	.24284011	.23515362	.18153033	3	3	5	4	4	2	4	2	4	2.75
318	.34450096	.34450096	.34450096	.34450096	.22905457	.21187454	.058197141	.058197141	.058197141	.058197141	.054777324	.038382858	.19930285	.19930285	.19930285	.19930285	.19930285	.18824106	3	3	3	5	5	3	1	1	3	3
319	.72536528	.72536528	.67051452	.65492558	.6294297	.5046494	.39899439	.39899439	.36698306	.33459246	.28248626	.1924274	.46817905	.46817905	.46817905	.46817905	.46817905	.31698233	5	1	1	3	3	3	1	1	2.5	2
320	.88616025	.79608053	.7368921	.6833719	.60251766	.45139998	.36773282	.35252702	.30514956	.25683928	.21215546	.14321613	.76026499	.76026499	.7411952	.61963046	.57293403	.39830771	5	5	5	5	5	5	5	5	5	5
321	.75336361	.74419409	.65322506	.60842347	.51431775	.38249558	.28092188	.25893396	.24604976	.22642207	.18728209	.14018911	.54766041	.53904819	.46274123	.44218063	.39704844	.2762107	3	5	1	3	3	5	1	1	2	3.5
322	.9095431	.85744977	.76706821	.71345413	.62740982	.50629312	.43239152	.41529298	.35527593	.31637007	.28746986	.20231909	.70945799	.70945799	.70142424	.66137326	.61373746	.52691245	5	2	3	1	4	4	4	3	4	2.5
323	.71698463	.64733064	.56924915	.52192187	.47068131	.35913056	.40708745	.32478476	.26914328	.23814261	.19983622	.14087164	.65896583	.61419344	.48717707	.39621753	.33173215	.20969868	5	5	5	5	2	2	1	1	3.25	3.25
324	.83754778	.80034268	.7471149	.70168686	.64726043	.52677703	.5574106	.47441658	.4261744	.37219569	.32769337	.239573	.74372971	.71370214	.63077396	.6073153	.55992258	.46633574	5	3	5	3	2	2	4	2	4	2.5
325	.56651545	.56651545	.54006195	.50726432	.45225239	.35761905	.30610782	.30610782	.2517451	.23298091	.19539666	.13982734	.65338349	.65338349	.56911725	.51477057	.49722922	.4180311	3	4	3	5	3	5	3	5	3	4.75
326	.80215675	.80215675	.73445261	.63373137	.57370687	.39022362	.20143604	.20143604	.19085884	.16894072	.15439367	.12053674	.330679	.330679	.330679	.330679	.330679	.2322982	2	4	1	4	1	3	1	1	1.25	3
327	.838112	.838112	.82319498	.69120896	.65959811	.54320657	.52284825	.52284825	.48246843	.40415001	.3104037	.23762354	.7625246	.7625246	.61057901	.53085679	.50240898	.33074343	4	4	4	4	4	4	4	4	4	4
328	.45850366	.45850366	.45850366	.42923242	.39039052	.35501099	.22114635	.22114635	.22114635	.20020133	.15123671	.10646755	.35373759	.35373759	.35373759	.35373759	.33537793	.26372916	5	5	5	5	1	1	1	1	3	3
329	.64197755	.64197755	.5621106	.53016621	.48792088	.41859955	.26554394	.26554394	.25558698	.23113853	.205971	.14073759	.35065305	.35065305	.35065305	.35065305	.2353285	.19435623	3	2	1	3	3	2	1	1	2	2
330	.80503196	.77350181	.7180711	.65696174	.59298074	.4329586	.49067831	.42757189	.35640955	.32154888	.2750771	.18902701	.71959651	.71959651	.639516	.59810257	.53265202	.38398013	3	4	4	5	3	4	3	3	3.25	4
