# Supplementary material for: Measuring novelty in science with word embedding
Source: PLoS One. 2021 Jul 2;16(7):e0254034. doi: 10.1371/journal.pone.0254034 (PMC8253414; doi:10.1371/journal.pone.0254034)
Supplement: S3 Dataset — (CSV) [file pone.0254034.s004.csv]

doc_id	tc	dist_title_q100	dist_title_q99	dist_title_q95	dist_title_q90	dist_title_q80	dist_title_q50	dist_abstract_q100	dist_abstract_q99	dist_abstract_q95	dist_abstract_q90	dist_abstract_q80	dist_abstract_q50	dist_keyword_q100	dist_keyword_q99	dist_keyword_q95	dist_keyword_q90	dist_keyword_q80	dist_keyword_q50	sample_weight	oversample
1	0	.84342408	.83580154	.80865008	.77854049	.73680794	.59770632	.46201706	.45331293	.4101122	.32277834	.26362321	.18379706	.75469804	.75469804	.75469804	.74440646	.71860766	.48719853	1	0
2	0	.37316221	.37316221	.37316221	.37316221	.37316221	.2928288	.17630124	.17630124	.17630124	.17630124	.17630124	.15690851	.12391126	.12391126	.12391126	.12391126	.12391126	.12391126	1	0
3	0	.78416932	.73702741	.68398345	.6181978	.56875157	.44437826	.47974795	.47898281	.37148368	.32526511	.27033532	.16684866	.75475824	.75475824	.69514763	.64371693	.61367446	.47816005	1	0
4	0	.8490625	.79629594	.7158947	.6626358	.593988	.47500888	.37262821	.32794708	.27614641	.25813627	.22062296	.16307503	.86846602	.85642856	.7879321	.75436711	.70353281	.50866079	1	0
5	1	.92154622	.80242538	.71696055	.65701705	.54468751	.37380308	.44837666	.36631149	.31429833	.2718277	.23012686	.15989178	.61462164	.61462164	.53416812	.46588546	.40767366	.29635161	.01010101	1
6	1	.94725668	.85740817	.73798126	.68179917	.61932313	.49489745	.48784369	.39555264	.32571	.28481728	.24107701	.16633195	1.0174732	.97255939	.88279915	.77763683	.61335766	.41907623	.01010101	1
7	0	.77697653	.77697653	.77161658	.74921906	.71818626	.63472688	.37426001	.37426001	.33775282	.33696651	.25518215	.22598797	.48787874	.48787874	.48787874	.48787874	.48787874	.44001293	1	0
8	0	.88622206	.86524516	.80374193	.75649744	.50873113	.27354738	.23966408	.22570682	.20049351	.19437432	.16577038	.10463637	.54784495	.54784495	.44960421	.35502142	.3319875	.16807085	1	0
9	0	.71925926	.70190185	.6473763	.53054297	.43349165	.2051982	.40552998	.38418108	.32801604	.25733429	.20225215	.13307548	.63005006	.54682207	.4959507	.42174023	.35325322	.20039576	1	0
10	0	.59906709	.59906709	.56212556	.52907914	.48290652	.41144568	.391864	.391864	.391864	.32763052	.30149552	.20555776	.64886194	.64886194	.64886194	.64886194	.64886194	.52787739	1	0
11	0	1.022522	.93976748	.82507259	.77202338	.71901536	.57840049	.52252918	.50561726	.45233893	.42344087	.36612147	.23635173	.90493655	.90493655	.89795434	.85818362	.79886615	.627877	1	0
12	0	.75153136	.75153136	.66549957	.60817397	.54266614	.43621504	.26010013	.26010013	.26010013	.20852	.15602103	.12183955							1	0
13	0	.31867754	.31867754	.3100583	.30867356	.28676909	.23532158	.066832423	.066832423	.066832423	.066832423	.066832423	.055333674	.36675584	.36675584	.36675584	.36675584	.36675584	.2989471	1	0
14	0	.85158992	.75365686	.70335066	.64849883	.57005429	.44432986	.44168347	.39403087	.34219289	.28676987	.25355041	.17977631	.8927862	.8927862	.86175442	.78195965	.70401537	.49688566	1	0
15	0	.71710134	.71710134	.71710134	.71710134	.5780977	.36223012	.18018329	.18018329	.18018329	.18018329	.16815472	.14955682	.58861494	.58861494	.58861494	.58861494	.50367314	.42285889	1	0
16	0	.34375161	.34375161	.32987452	.3113113	.30887866	.26366091	.15920448	.15920448	.14987308	.13373101	.10954469	.092888355	.49217933	.49217933	.49217933	.46948433	.45388889	.36952281	1	0
17	0	.6310091	.6310091	.56912905	.55981791	.51745456	.38048387	.26815403	.26815403	.26815403	.25548917	.23467606	.17609322	.5320546	.5320546	.5320546	.5320546	.5320546	.40990132	1	0
18	0	.76341653	.64151126	.58473557	.54905093	.50147474	.3959865	.30365032	.26869029	.23275965	.20723087	.18324476	.13917178	.75598776	.73040259	.63640201	.60158312	.5473128	.46197027	1	0
19	0	.75353032	.73184258	.5756948	.53674746	.49832076	.39806247	.23101503	.23021692	.19522095	.17283189	.14170891	.093754649	.79742855	.78942597	.71379805	.66775376	.60357159	.42156401	1	0
20	0	.88642341	.86266184	.77041912	.71616936	.65474486	.5088861	.46232951	.38244188	.32725114	.28792048	.24136069	.17194486	.76427794	.75083321	.72174299	.69091308	.53801751	.37447947	1	0
21	1	.79490465	.74764943	.6199159	.57521927	.4289254	.29141465	.40520948	.38185167	.31752452	.2706925	.23328838	.16485932	.35920572	.35920572	.35920572	.34196299	.30744094	.19354475	.01010101	1
22	0	.71489596	.71489596	.67829847	.61967349	.5875116	.47324297	.32496983	.32496983	.27162379	.24508959	.22410023	.18358359	.74749804	.74749804	.69682515	.64755702	.59921539	.41574764	1	0
23	0	.83505964	.79654068	.71486682	.64763761	.57577348	.44553941	.33100241	.29640499	.25538805	.23198757	.19987953	.14777592	.73762554	.73762554	.7201153	.68832314	.6306169	.50108027	1	0
24	1	.82080179	.82080179	.76155287	.69137341	.6274603	.46037251	.32861799	.32861799	.29206717	.25261277	.22949767	.14692813	.5270375	.5270375	.47212797	.46776038	.43501031	.30612731	.01010101	1
25	1	.81520253	.76722825	.72406656	.68058932	.63727909	.52353406	.35631984	.35144335	.32650155	.28605789	.24289101	.18461788	.82520258	.80915558	.75285864	.69682825	.60192865	.4692021	.01010101	1
26	1	.68148655	.67870367	.61614382	.54773343	.50361782	.34704828	.36081398	.36081398	.30970061	.2946859	.25979167	.18060017							.01010101	1
27	1	.57998705	.57998705	.53442878	.50302404	.43648386	.34794265	.25512487	.25512487	.23475111	.2314862	.1907115	.14700359	.38054925	.38054925	.38054925	.35335064	.32087848	.26646015	.01010101	1
28	1	.72078204	.66175336	.5449726	.50117481	.4444412	.33150122	.43739212	.36043304	.31120944	.28804964	.24960959	.15590006	.66349483	.66349483	.61372864	.57038593	.46848655	.30239341	.01010101	1
29	1	.82073987	.77058983	.69948149	.63851535	.5943563	.3938764	.50694466	.44325143	.3826552	.34052718	.2725504	.17570412	.79692441	.79692441	.68068343	.60419774	.56532872	.38419098	.01010101	1
30	1	1.0474237	.9193486	.78680587	.72518325	.64643526	.50840271	.38577682	.35979956	.30535996	.27903587	.24727261	.1694048	.99248111	.99248111	.78907311	.77085471	.63495481	.3839705	.01010101	1
31	1	.6282773	.62624681	.55895627	.49951571	.43822479	.34315544	.18023169	.16217774	.14545	.13274437	.11292005	.083538741	.5386771	.5386771	.5386771	.50712311	.47288561	.21858829	.01010101	1
32	1	.80923998	.74670649	.66846228	.62547696	.57040513	.43532684	.4327786	.39917076	.30301434	.27315658	.22755444	.16980177	.8714391	.86079687	.77307653	.72637463	.61815041	.40975389	.01010101	0
33	0	.78690463	.78690463	.78690463	.78649217	.73367822	.55465937	.23279607	.23279607	.23279607	.22611567	.21203685	.14609346	.88274246	.88274246	.88274246	.87892479	.82851982	.40118283	1	0
34	0	.93886912	.91207695	.85008544	.75100291	.54060525	.40735066	.26182252	.25533044	.22870892	.20945525	.17517537	.10499376	.97837514	.97837514	.91498911	.87917465	.81625766	.51737672	1	0
35	1	.82625985	.78434259	.71410501	.66519201	.53935862	.42127493	.34091455	.31514895	.30045736	.27351004	.24068451	.17438433	.63947463	.63947463	.63947463	.60008788	.51271379	.27607572	.01010101	1
36	1	1.0293006	.89500934	.82161713	.77239883	.6987226	.52543998	.46593672	.35887051	.27324986	.23378742	.19898066	.13797975	.99424183	.87749273	.8019259	.74842393	.64607471	.46979928	.01010101	1
37	0	.91327327	.84271371	.72588152	.68239462	.62690532	.47540924	.57486761	.52080345	.39284503	.34872025	.28663301	.19085735	.8746435	.8746435	.77872401	.75285661	.69454271	.48159072	1	0
38	1	.72769159	.72769159	.72769159	.72769159	.69764864	.57427335	.10439187	.10439187	.10439187	.10439187	.10439187	.081003129	.44046521	.44046521	.44046521	.44046521	.44046521	.40690619	.01010101	1
39	1	.9699052	.9236958	.8386755	.79350656	.74106455	.58646107	.39653397	.3203181	.28897905	.26561326	.2254529	.1697861	.80618703	.80618703	.79207706	.76360279	.70111269	.61656243	.01010101	1
40	0	.81179392	.81179392	.7165271	.58958936	.44382894	.2888391	.25389135	.25389135	.2097466	.16296655	.14042896	.095486939	.53890038	.53890038	.49958396	.49009895	.4188962	.2778528	1	0
41	0	.85718483	.85718483	.75855017	.72429669	.64598972	.51144779	.36279309	.36279309	.32865387	.26362741	.24291778	.17864132	.8336336	.8336336	.80256951	.7667284	.75907552	.66396713	1	0
42	0	.95264703	.89816713	.83460683	.75301617	.68328196	.48837206	.46558225	.428132	.34932798	.31123453	.26443249	.17420891	.8051393	.8051393	.73420727	.7051785	.62261122	.49283227	1	0
43	0	.62871075	.62871075	.58284414	.57204193	.50834882	.3891176	.23520768	.23520768	.22062325	.18660223	.1585384	.10149074	.58804315	.58804315	.58804315	.5078882	.4988097	.32068557	1	0
44	1	.50333321	.50333321	.43409914	.41801041	.35100558	.27930349	.20887142	.20887142	.18595386	.17678827	.12980503	.084198684	.24893475	.24893475	.24893475	.24893475	.24893475	.18507612	.01010101	0
45	0	.4623974	.4623974	.4623974	.45825195	.44463378	.33592722	.29728085	.29728085	.29728085	.28877443	.24079075	.15182197	.57256669	.57256669	.57256669	.56642556	.54069066	.47700271	1	0
46	1	.76010889	.6932407	.57543933	.52054971	.47076431	.37017876	.49410027	.40962958	.34451297	.30227324	.2422564	.15871531	.79337078	.71840423	.59264898	.53553593	.46222004	.33438438	.01010101	1
47	1	.91106766	.89366442	.80063933	.73637229	.65256071	.51895261	.41180503	.37712348	.29918808	.25796711	.21492651	.15862077	.95101351	.92985803	.80208278	.73354393	.64229405	.49345416	.01010101	1
48	0	.63333154	.63333154	.61610591	.52343416	.47271156	.37536865	.23357683	.23357683	.21841794	.21672279	.19294196	.15768349	.62139726	.62139726	.62139726	.62139726	.44740433	.39628178	1	0
49	1	.92706335	.87442929	.74857152	.68222404	.58220804	.45888996	.42102236	.35766578	.30075175	.26158094	.17684966	.11775196	1.0247824	1.0247824	.95320356	.93873972	.86222357	.45922559	.01010101	1
50	0	.65506339	.65016574	.58507538	.56361294	.49030435	.35127622	.32973218	.28850698	.26810485	.2344678	.15070516	.10190326	.42230129	.42230129	.39962268	.35330194	.31470394	.23769113	1	0
51	1	.79193866	.79193866	.64269465	.62744486	.56282055	.43956494	.42886436	.42886436	.34500158	.30285072	.23818552	.17128152	.68390894	.68390894	.68390894	.66792929	.59697878	.23563737	.01010101	1
52	0	.46032196	.46032196	.46032196	.46032196	.46032196	.34199429	.15539068	.15539068	.15539068	.15539068	.15539068	.10144085	.081950486	.081950486	.081950486	.081950486	.081950486	.081950486	1	0
53	0	.94950467	.85633516	.75217402	.69571853	.59345186	.4175663	.44292724	.37021309	.27097529	.22707832	.18830377	.13563305	.90280777	.90137988	.84880483	.78741646	.62362528	.46422702	1	0
54	0	.86104119	.83740008	.79275745	.75221819	.69519407	.54761744	.44387174	.39185825	.34965	.31427675	.28557599	.20192328	.91147745	.90879619	.86956704	.83053368	.79742742	.58356285	1	0
55	0	.74202561	.74202561	.6839366	.65643471	.57966387	.40854535	.286138	.286138	.286138	.24681538	.23074409	.16926718	.76824808	.76824808	.76824808	.74726248	.71878886	.56141508	1	0
56	0	.77954507	.77090478	.60996032	.54874706	.49920177	.321412	.36598051	.30066437	.25553793	.24018753	.20952493	.14292133	.72417724	.72417724	.71435302	.6355381	.60843968	.44524387	1	0
57	0	.53103149	.53103149	.49721658	.48108292	.43946356	.35477853	.43099034	.43099034	.36749822	.34022295	.29407275	.14269304							1	0
58	1	.85628664	.84553498	.77130359	.72993267	.64868635	.48537922	.42082703	.35753697	.29937482	.26340306	.22799432	.16971442	.89678079	.89678079	.8485437	.8306818	.78184253	.6714434	.01010101	1
59	1	.89324808	.83243906	.76148248	.7113843	.64996684	.46779346	.53933239	.47033232	.39368188	.34796017	.3037985	.21687526	.96460432	.96460432	.8888886	.81602597	.68347526	.52356333	.01010101	1
60	1	.97169495	.76500964	.65724468	.56386173	.4855074	.37628299	.37305194	.30992681	.26173097	.2429927	.18959326	.12798679	.55666381	.55666381	.54852545	.54116392	.49565309	.37937808	.01010101	1
61	0	.8408947	.78078973	.71749282	.65600508	.59157526	.42196131	.38195521	.36546546	.25794894	.22720882	.18568963	.12677065	.58002311	.58002311	.53522825	.48394215	.41612601	.33673489	1	0
62	1	.61295742	.58393133	.49212891	.45113349	.39799309	.2242676	.29454142	.28870249	.21744257	.19010961	.15950704	.097600341	.25883096	.25487185	.21454394	.19734544	.16654921	.12257427	.01010101	1
63	1	.67643225	.67643225	.6257298	.58342206	.54160708	.36704743	.32447851	.32447851	.29183042	.26030642	.23911136	.16485146	.4310683	.4310683	.4310683	.4310683	.34554446	.26884776	.01010101	1
64	1	.73402095	.73402095	.67184532	.66344523	.6149919	.38528329	.14525598	.14525598	.1141904	.1083346	.09185499	.078649521	.53465062	.53465062	.53465062	.47697359	.43941137	.29093534	.01010101	1
65	1	.71379322	.71379322	.59709394	.57293117	.5294829	.36004907	.22480208	.22480208	.18949908	.17261934	.16690949	.11525542	.53058815	.53058815	.53058815	.49495798	.39708099	.35298389	.01010101	1
66	1	.68436635	.68300039	.62583137	.56320876	.53438461	.36812663	.31780034	.31673211	.27845272	.2520535	.19692329	.13138393	.75203884	.75203884	.73014021	.68674374	.39239454	.25132835	.01010101	1
67	0	.85240436	.777367	.71048832	.66817635	.57953012	.4186298	.41267729	.35987937	.31806821	.28735334	.23556292	.16033146	.90365803	.90365803	.80212766	.72252572	.62002563	.50110728	1	0
68	0	.66979176	.66979176	.63348657	.57567692	.51462466	.41133142	.44139481	.44139481	.36192656	.33485204	.27182037	.1630367	.72768486	.72768486	.67836177	.59975022	.45228499	.28976908	1	0
69	0	.69055086	.69055086	.69055086	.68270051	.6504252	.51760983	.25305337	.25305337	.25305337	.25305337	.22605801	.17291188	.62163007	.62163007	.62163007	.62163007	.62163007	.62163007	1	0
70	1	.82116801	.76931894	.71945047	.68661153	.63882864	.51376826	.49482435	.4703595	.41070312	.36220789	.30972797	.2124275	.95487952	.94808143	.87168252	.83592695	.77589828	.61336446	.01010101	1
71	0	.77091569	.77091569	.7084344	.68682754	.64183116	.3418206	.15982836	.15982836	.15594935	.14914811	.13801247	.097212791							1	0
72	1	1.0715799	.95379412	.84408009	.81956792	.75699127	.62466836	.47624105	.44569272	.38856918	.34163404	.29805502	.1959188	.96597451	.93042517	.88497698	.82715344	.76545501	.6184653	.01010101	1
73	1	.83300722	.8241592	.76425326	.73972178	.69512677	.54592752	.46626592	.4635213	.38803846	.35873246	.30998379	.20137799	.60354829	.60354829	.60354829	.56756312	.50090414	.38807499	.01010101	1
74	0	.77060401	.77060401	.76177663	.67394555	.60316145	.49399608	.32848418	.32848418	.31342703	.28517324	.22249991	.13459831	.73497844	.73497844	.72863686	.72702265	.59823316	.57002401	1	0
75	1	.95761395	.94365615	.93341327	.8542468	.55194187	.38010523	.34624946	.32159144	.30388832	.27625331	.24100906	.10254237	.91072863	.91072863	.87895447	.834499	.78156447	.40758109	.01010101	1
76	0	.54283619	.54283619	.54283619	.54283619	.54283619	.4885937	.17035431	.17035431	.17035431	.17035431	.17035431	.15285414	.3682878	.3682878	.3682878	.3682878	.3682878	.3682878	1	0
77	1	.9471699	.77055717	.69359243	.64618385	.55109179	.37599361	.36208695	.29575229	.26019782	.22647089	.19083661	.13953483	.81734425	.75634533	.68434548	.60467523	.52624333	.3353191	.01010101	1
78	1	.98094243	.9307043	.82046425	.77858126	.71123183	.52935988	.60051548	.49661213	.42533833	.37126583	.31564552	.23148045	1.0558301	.98764503	.93772417	.90092528	.82959032	.6604951	.01010101	1
79	1	.66135943	.66135943	.62430227	.56288588	.52572131	.38739538	.40075392	.40075392	.25673634	.22786677	.16359705	.11900362	.60370821	.60370821	.60370821	.60245335	.44954309	.29026175	.01010101	1
80	1	.73123443	.68766886	.60464895	.53943872	.48365694	.36378986	.35989803	.30267102	.26788723	.23115963	.19369137	.1284489	.82935709	.80856806	.70645666	.65368009	.59733367	.48802745	.01010101	1
81	0	.8484571	.8484571	.78795487	.7570734	.68547237	.58153617	.36023504	.36023504	.31811357	.26273084	.22603631	.15737319	.82691973	.82691973	.77538818	.76795459	.74182642	.60723531	1	0
82	1	.98672909	.90007979	.83121616	.78818822	.714867	.60020131	.42190742	.38143325	.32521015	.29801899	.25212246	.17281616	.88975489	.85740322	.80602705	.75218761	.72051895	.57561463	.01010101	1
83	1	.79100251	.73020196	.67177421	.62252557	.56401515	.43834132	.36743879	.34669358	.3169511	.2711401	.22655272	.15247351	.72255933	.72255933	.71861494	.69502187	.65308988	.41962174	.01010101	1
84	1	.99604285	.89861202	.76398504	.69282931	.57560557	.4157905	.4753387	.40235054	.32585168	.28384405	.24645853	.17551458	.9520579	.94128573	.75216264	.69190979	.53728843	.353939	.01010101	1
85	0	.78053057	.74274528	.65178764	.46697783	.24615955	.15742028	.40137166	.33221018	.24575353	.1992057	.15626246	.1116561	.32572937	.30050218	.26047283	.23051679	.20865101	.13748533	1	0
86	0	.88780242	.82800221	.78305626	.74589324	.70115131	.51553047	.40663421	.40663421	.36177838	.33146948	.29361624	.18303221	.80753034	.80753034	.80753034	.77378023	.71217167	.29448122	1	0
87	1	1.0083724	.9120878	.80624074	.75887913	.69963551	.5160861	.49529386	.40168375	.33456886	.30406064	.26929736	.19565266	.93102968	.90795201	.8283093	.78763413	.70305932	.60464317	.01010101	1
88	0	.49759328	.45577198	.38952744	.3423081	.2854681	.19716561	.52112734	.48455602	.37020677	.30424982	.23675406	.14757696	.44495279	.44495279	.32264322	.26506764	.22395462	.15631565	1	0
89	1	.74622905	.66993749	.61097902	.5734756	.51943624	.37632763	.32744086	.29486316	.16297662	.12541896	.10207677	.077251494	.8604238	.73093539	.66770375	.61947846	.53620321	.37635848	.01010101	1
90	1	.67471504	.67471504	.62290156	.51967299	.4517476	.32063344	.11425161	.11425161	.10333931	.094131827	.079713881	.063806921	.6020776	.6020776	.52103007	.46411479	.43439567	.31084692	.01010101	1
91	1	.74704337	.72054851	.67511106	.62162447	.56763577	.4313826	.43230104	.43230104	.26810455	.2427904	.22132659	.14874113	.88287258	.88287258	.88287258	.88287258	.73232383	.65114403	.01010101	1
92	0	.89577639	.85663605	.79416811	.74411201	.66912174	.52846658	.47613776	.40774274	.31834882	.2822125	.23110372	.15533736	.76276302	.76276302	.75098789	.73687953	.68007797	.56584507	1	0
93	1	.50424904	.46024436	.43032977	.4062838	.35122636	.27315697	.23943383	.23943383	.15820724	.15289569	.14017764	.092775702	.4587912	.4587912	.4587912	.4587912	.392802	.36980575	.01010101	1
94	1	.82815713	.73073661	.63472617	.6003741	.53197765	.37210667	.31550562	.30560756	.24500525	.23830563	.18650234	.13678879	.73389387	.73389387	.69221938	.65941787	.63309991	.48131019	.01010101	1
95	1	.74264437	.74264437	.69756603	.63154185	.5421474	.4285053	.16540426	.16540426	.16540426	.16540426	.16398263	.14938045							.01010101	1
96	1	.51061118	.47513181	.46247762	.4391073	.40127409	.34258559	.25499493	.25499493	.24019891	.21548218	.18380845	.13942695	.57706594	.57706594	.57706594	.54025185	.4921135	.44690308	.01010101	1
97	0	.58636421	.58636421	.57775974	.51174343	.43201286	.38506213	.21898115	.21898115	.21641606	.20148104	.17740548	.13338789	.76956522	.76956522	.76956522	.76956522	.76956522	.60861748	1	0
98	0	.90118575	.83060634	.77413201	.74229479	.68799096	.57158911	.53206003	.45270735	.37371388	.33518547	.29363382	.2211113	.86395025	.86130261	.82922763	.79095316	.72660232	.63593543	1	0
99	1	.99534553	.88219225	.78168452	.73738885	.66052234	.50723732	.58894604	.43576974	.34062421	.29166067	.24070427	.15698951	.86660445	.8109892	.76860142	.73455232	.66998065	.532511	.01010101	1
100	0	.86784494	.78891629	.68177426	.61899358	.52387094	.35582724	.42700756	.31386358	.24623781	.21644735	.17779636	.11949492	.59637856	.59637856	.5959664	.517645	.41686291	.33598262	1	0
101	1	.92508113	.83799112	.72964543	.66543883	.59600008	.4596315	.40754795	.35709161	.28105992	.24536568	.19877648	.14202359	.80987966	.80987966	.68646443	.65981543	.6191901	.49004069	.01010101	1
102	1	.84456241	.82573241	.736395	.60330665	.51995045	.39422262	.38800722	.35751194	.3027963	.24791253	.21006566	.15359348	.74868065	.74868065	.74868065	.73110157	.48302701	.44382912	.01010101	1
103	1	.79314846	.73945737	.68369591	.64074975	.5807761	.41753274	.50781804	.46606529	.38629377	.31852919	.24804854	.14655161	.77973258	.77973258	.72082973	.65279764	.58831209	.45282727	.01010101	1
104	1	.77185535	.75152028	.68569744	.63500893	.58521807	.45932811	.56136489	.45130509	.38030124	.33146769	.28142077	.19295371	.89898217	.89898217	.8716169	.788679	.75134552	.57774663	.01010101	1
105	0	.46590006	.46590006	.46590006	.46590006	.45004505	.43078628	.15192896	.15192896	.15192896	.15192896	.15192896	.12688375							1	0
106	1	.9609881	.9609881	.84674948	.77705181	.7230413	.56898785	.38321412	.38321412	.28351301	.25732464	.20318824	.1515649	.84552407	.84552407	.84552407	.8236959	.72136283	.58267379	.01010101	1
107	1	.86863375	.86446667	.77546966	.72626877	.65886974	.57539308	.41236126	.40857577	.34034806	.32377476	.27350485	.21630582	.67176449	.67176449	.67176449	.66479594	.64748824	.59973359	.01010101	1
108	1	.7955792	.7955792	.70993894	.66123414	.59067106	.49051043	.36474854	.36474854	.31473088	.2923187	.25713092	.18077746	.81416583	.81416583	.81416583	.59879684	.55121064	.38642877	.01010101	1
109	0	1.0441906	.98918283	.87055331	.78579813	.6767804	.47489041	.50939661	.44226885	.3651371	.32383603	.27376521	.19214258	.61423951	.61423951	.61423951	.61423951	.61423951	.51240528	1	0
110	0	.94326651	.85870904	.76927871	.71320212	.64563322	.47609082	.44759506	.32627082	.27375391	.23444706	.20474148	.14677137	.92018789	.87516886	.80626595	.73240447	.63112462	.44395143	1	0
111	1	.97708213	.84716469	.77971524	.72266579	.65096211	.51109529	.47731912	.39876485	.33039755	.2976523	.26806211	.20407671	.93353415	.85991603	.81263596	.77396661	.7244181	.61429447	.01010101	1
112	1	.84861875	.82012606	.76007897	.71267658	.65974748	.54725623	.39985305	.38081729	.34923679	.30738929	.28037035	.19073042	.92615718	.92615718	.88929725	.86336446	.77106965	.60868722	.01010101	1
113	1	.69880152	.65364444	.58290875	.53497934	.48492116	.37209463	.40134978	.33468044	.26715386	.23609865	.19487777	.12867922	.75198412	.69565994	.66267073	.60591447	.51762873	.3605637	.01010101	1
114	1	.93351942	.84474266	.75349987	.70333099	.61167377	.42250419	.26219058	.26219058	.21354705	.18300581	.1444661	.1009199	.55165833	.55165833	.50208104	.45086706	.35548279	.27358967	.01010101	1
115	1	.60199463	.60199463	.60178834	.55747211	.49894255	.40528041	.12888235	.12888235	.12888235	.12888235	.12888235	.10026729							.01010101	1
116	1	.93675137	.83994734	.78064603	.72743177	.63550425	.48908621	.41839802	.38458097	.34459478	.29563373	.23843068	.15732667	.88973016	.80415177	.72830176	.69015706	.63205588	.43045002	.01010101	1
117	0	.85080153	.84536207	.76664251	.68474686	.58322477	.46387255	.39104825	.37625515	.34088415	.29252237	.25774831	.19387457	.92665845	.92665845	.84390002	.75981265	.71138096	.55036986	1	0
118	1	.8677147	.79033685	.70976126	.67283213	.58387971	.42833209	.47977448	.34201658	.28689259	.24001437	.19715017	.13755634	.73943794	.65912259	.62587941	.58099163	.54419518	.41841674	.01010101	1
119	0	.97275525	.97275525	.93346936	.8275671	.7558735	.57776988	.33155167	.33155167	.32064259	.29521352	.26556402	.19435811	.97315854	.97315854	.95535165	.93471885	.83546418	.56067383	1	0
120	1	.88910991	.83806592	.73897576	.69403505	.64506197	.53107291	.36617029	.34895253	.3166104	.29123914	.25262487	.17530197	.96041459	.93294299	.84679532	.77605271	.67423832	.55057335	.01010101	1
121	1	.90027255	.84879649	.78335774	.73869383	.65770507	.52780986	.37004477	.34518701	.30804214	.26652983	.24116012	.17605174	.82070094	.82070094	.77614516	.74218941	.70964813	.62585407	.01010101	1
122	0	.83815235	.83815235	.83815235	.83815235	.83815235	.68658447	.16728783	.16728783	.16728783	.16728783	.16728783	.11614001							1	0
123	1	.94649845	.91772741	.86601281	.83003926	.77795523	.59202963	.63426507	.57930827	.5080514	.46174461	.39736867	.24532771	1.0006607	1.0006607	.9812333	.95223767	.88928491	.65763485	.01010101	1
124	0	.89020288	.89020288	.83225435	.62275028	.59809524	.41671729	.3935166	.3935166	.31731021	.30074704	.26625034	.12386769	.82653999	.82653999	.73299956	.64324069	.59097767	.44676769	1	0
125	1	.97443885	.89417726	.78375781	.72050405	.65487349	.48118985	.54387105	.46703917	.36575627	.31755164	.26187241	.18199328	.85832119	.84422922	.77165425	.71870244	.67098308	.50873017	.01010101	1
126	1	.84916568	.84916568	.74366558	.68801451	.63582617	.47139812	.35509801	.35509801	.26440692	.25285053	.21443594	.15661505	.50428569	.50428569	.50428569	.50428569	.48266137	.31183347	.01010101	1
127	1	.70820814	.7017976	.63603187	.59880638	.49502897	.36833376	.40998071	.39707923	.35282481	.31358424	.27173758	.18947008	.85664356	.85664356	.80168092	.73852921	.64112592	.42329144	.01010101	1
128	0	.81333154	.76122463	.70918751	.66656655	.61542815	.4834041	.3429215	.28458351	.24625373	.22967631	.20168781	.1582475	.75978231	.75978231	.69717145	.66244882	.57937545	.45934433	1	0
129	1	.82637346	.79119742	.71146435	.6800772	.60841477	.46719015	.3688457	.36283165	.32859784	.30113533	.26206708	.18682939	.95401263	.95401263	.90927267	.87131697	.68961602	.50283909	.01010101	1
130	1	.92757517	.84891248	.78400439	.75121856	.70843613	.5990237	.50067592	.46205002	.41619688	.38920635	.34151989	.25079447	.93925124	.91026413	.84576976	.80895221	.7655915	.62116408	.01010101	1
131	0	.7457087	.7457087	.7457087	.70749831	.65132785	.47712389	.2703647	.2703647	.2703647	.25492787	.23666823	.21116832	.8778823	.8778823	.8778823	.8778823	.8778823	.78054893	1	0
132	0	.92758	.80215514	.70279133	.60778445	.53432637	.38405412	.49923253	.38047743	.31198263	.27581948	.22278291	.1421937	.88862646	.88862646	.81918466	.75119293	.56756747	.41532287	1	0
133	1	.97520459	.8801316	.79264688	.74255991	.66846228	.51268601	.43174917	.37934405	.33432168	.30817145	.27700734	.20504308	.92827499	.91101795	.82824123	.80315256	.70751035	.51976049	.01010101	1
134	1	.78187585	.73046696	.64113283	.60616988	.53365052	.39862677	.41306394	.35661733	.30997115	.26793903	.23451555	.16257954	.86341655	.86341655	.81092685	.6633153	.57565343	.35683024	.01010101	1
135	1	.78135562	.74796671	.67819369	.64176881	.56725883	.46363452	.32799554	.32249576	.29930651	.26524717	.2370019	.16656774	.6019932	.6019932	.56891048	.55335003	.48837465	.36628139	.01010101	1
136	0	.37420928	.37420928	.37420928	.37420928	.37420928	.33154517	.22332442	.22332442	.22332442	.22332442	.22332442	.15486312	.52275062	.52275062	.52275062	.52275062	.52275062	.34783232	1	0
137	0	.63082993	.63082993	.5952363	.5801127	.51372784	.35114473	.17633933	.17633933	.16336501	.14842016	.13347477	.094986856	.52643657	.52643657	.52643657	.52643657	.40698171	.38463256	1	0
138	0	.86905736	.86905736	.7375657	.69681191	.53919852	.40308928	.37681526	.37681526	.34269696	.29851091	.23384428	.15307316	.45262074	.45262074	.42505819	.42208481	.34362239	.26882878	1	0
139	0	.76574349	.75095856	.67357826	.61334383	.55132747	.44565427	.18482852	.18482852	.18482852	.18329442	.14032963	.097786963	.22570521	.22570521	.22570521	.22570521	.22570521	.22570521	1	0
140	1	.88396001	.82147294	.74966502	.69458729	.58053076	.3939279	.56135327	.41927451	.27368379	.22904909	.18897313	.1314978	.89861178	.85770679	.75357753	.67030561	.56773871	.39101094	.01010101	1
141	1	.78746736	.78366888	.69391179	.65308058	.58771777	.44016445	.43741655	.41129875	.36062369	.32489181	.26820499	.15412837	.72548962	.72548962	.690027	.61936617	.59315574	.43083155	.01010101	1
142	1	.78071487	.74828267	.65973282	.63313657	.53986257	.33392465	.29906446	.28080189	.2396549	.20472389	.18839005	.1452443	.59781104	.59781104	.59781104	.59781104	.59781104	.38414401	.01010101	1
143	0	.91608453	.82383889	.70146418	.61197102	.47994128	.34592152	.5215103	.45703515	.3845568	.32579324	.27373752	.19591045	.75226378	.75226378	.70298159	.66452771	.57398957	.29873973	1	0
144	1	.90639699	.87958652	.75650185	.71187931	.6378932	.52176428	.48853451	.42593741	.37862897	.31914026	.28331494	.17224222	.86630261	.86630261	.75295949	.71097016	.64706415	.45052537	.01010101	1
145	0	.72265494	.72265494	.65033364	.6166203	.53991598	.40730393	.30846655	.30846655	.30191368	.26775086	.24075872	.17139018	.7380659	.7380659	.71403706	.63618565	.55958861	.40220881	1	0
146	1	.78571522	.76103783	.65578425	.60765588	.53199744	.39742529	.32997459	.30251288	.24644142	.22780138	.18773347	.14058247	.79567307	.79567307	.7108674	.66250646	.59335554	.54243088	.01010101	1
147	1	.95501149	.90672469	.81650507	.77050865	.71165276	.52582097	.46204782	.40613687	.34286416	.29452762	.23390529	.15194643	.92608088	.92107463	.87176156	.84217709	.68039918	.45320451	.01010101	1
148	0	.44781971	.44781971	.44781971	.44781971	.44781971	.30778491	.12484676	.12484676	.12484676	.12484676	.12484676	.12484676							1	0
149	1	.74257582	.73959887	.67075837	.64206779	.55611539	.43829235	.32796413	.29532218	.23146033	.19837105	.17310324	.11267549	.67304635	.67304635	.64825201	.60620147	.48425096	.40884152	.01010101	1
150	1	.91944921	.8869524	.82939994	.76259881	.71267563	.57010388	.4123264	.39272124	.33647281	.31268883	.27952302	.20079646	.97424632	.96238589	.92094779	.87435532	.78782183	.65628052	.01010101	1
151	0	.90136099	.87074363	.79974401	.73572242	.65821111	.50595033	.46534461	.39802861	.33828294	.30681419	.25807193	.17546791	1.0165873	.91678715	.8703357	.82763541	.72624946	.53383672	1	0
152	0	.7474674	.66274071	.57494056	.53132379	.48584354	.39198467	.31425315	.30181146	.27772951	.23803693	.21025229	.13582316	.91476512	.87779534	.79639369	.71756971	.63986546	.51800662	1	0
153	1	.91205955	.85936332	.78257197	.73617148	.66948354	.54100943	.39646161	.35080373	.29496628	.27064627	.2362166	.17118859	.97415221	.898835	.83923537	.78071052	.72406983	.55162346	.01010101	1
154	0	.59454274	.56361014	.54267514	.50343108	.41707206	.27635196	.25043494	.24966693	.22015184	.20949513	.18165714	.098738134	.50006878	.50006878	.50006878	.42307585	.39429489	.21722853	1	0
155	1	.78683388	.78332376	.71133763	.65568912	.54981482	.25917351	.41726267	.41726267	.39798635	.33742595	.14289713	.10163867	.59495533	.59495533	.59495533	.59495533	.57783389	.48541439	.01010101	1
156	1	.75757527	.72770727	.66905642	.61868966	.54510033	.37240714	.30816996	.26961982	.24995887	.22599405	.20364052	.13296014	.75735605	.75735605	.63699853	.57418185	.51644456	.43641335	.01010101	1
157	1	.9546535	.86951208	.82701695	.75183797	.62707525	.44469056	.36569577	.36185777	.33277327	.30839384	.26808745	.18298697	.94963765	.94963765	.94963765	.94963765	.94963765	.85108966	.01010101	1
158	0	.93099642	.82208842	.75191718	.69081825	.64496756	.51342267	.56142944	.46728754	.40269834	.3717593	.32350129	.22872072	.98094434	.95537502	.871099	.82993364	.75082779	.55689812	1	0
159	0	.74017119	.74017119	.71075034	.68009788	.41885936	.30232161	.28462374	.28462374	.28462374	.28273648	.25464913	.17233458	.33719313	.33719313	.33719313	.33719313	.33719313	.24542826	1	0
160	0	.82625353	.78416926	.69274056	.62204581	.54427671	.41103521	.34376591	.34376591	.24648589	.20364344	.17877102	.12673461	.60138476	.60138476	.5946877	.5653013	.4971149	.35854778	1	0
161	0	.79352701	.75998497	.68018031	.61971265	.50796962	.3489821	.37991226	.3754074	.28982931	.24645919	.19983685	.13495454	.69105005	.69105005	.65784818	.6572209	.61728024	.30748641	1	0
162	1	.72819185	.72819185	.65706623	.65146393	.57574534	.44191104	.41411006	.41411006	.33204311	.29276299	.23304564	.16420323	.58535743	.58535743	.58535743	.57873464	.49294916	.26785207	.01010101	1
163	0	.70656955	.70656955	.56430912	.45145583	.37907511	.30124074	.29394352	.29394352	.22698957	.18469238	.16182762	.11793917	.65193224	.65193224	.62184	.57744396	.54725003	.45410955	1	0
164	1	.76049232	.66686404	.60695529	.55347466	.47812629	.33432829	.36774749	.31010193	.27256638	.2457366	.21379244	.14590651	.68248725	.68248725	.4769749	.47136563	.41592342	.25621054	.01010101	1
165	1	1.0536916	.93959385	.83371353	.75979286	.68381381	.4938809	.36884224	.32385427	.26587206	.23231488	.18755347	.13505942	.94518149	.93388033	.83973777	.79232299	.72263718	.58007586	.01010101	1
166	1	.95697463	.89107376	.85591096	.80227911	.71485281	.56802744	.59754151	.51902521	.40973675	.36516553	.30153406	.21544719	.9520824	.90739	.84529978	.7942825	.72043359	.54764462	.01010101	1
167	0	.73546857	.69372773	.64331496	.60542786	.53240967	.38983697	.41314596	.37775367	.33917856	.3180812	.28301042	.19620413	.83886045	.83886045	.77682209	.72916597	.65472627	.49067259	1	0
168	0	.95655417	.87979746	.85367727	.81491637	.66567659	.46154991	.52390051	.49653298	.41347617	.38859212	.30316475	.19345969	.96021342	.96021342	.90983438	.88100141	.79367709	.39578223	1	0
169	0	.40172642	.40172642	.37686747	.32541281	.30072728	.24965382	.30615103	.30615103	.26423192	.24943095	.20123607	.11925071	.29152799	.29152799	.27288592	.25575465	.21374238	.15223807	1	0
170	0	.82395697	.82395697	.78642225	.7558006	.61404741	.48873472	.16580909	.16580909	.16286075	.15917784	.14970076	.13029328	.61813504	.61813504	.61813504	.55378842	.50061059	.28430986	1	0
171	0	.95807582	.85084176	.73261416	.6409601	.53261667	.37614295	.42042935	.42042935	.42042935	.38061064	.32470191	.137245	.23677188	.23677188	.23677188	.23677188	.23677188	.22757781	1	0
172	0	.40139002	.40139002	.40139002	.40139002	.40139002	.37950826													1	0
173	0	.81507075	.80789185	.73527217	.65924764	.54299229	.43354625	.34754008	.29688561	.24981058	.23297161	.19684476	.14737219	.68114483	.68114483	.68114483	.66757143	.60429311	.40798622	1	0
174	1	.75541592	.75541592	.6894455	.66096646	.59272909	.49812287	.28306437	.28306437	.26312816	.26053655	.23035669	.15027833	.18160808	.18160808	.18160808	.18160808	.18160808	.18160808	.01010101	1
175	1	.9245739	.85416555	.76892084	.72982121	.67092663	.54211962	.54344893	.47319216	.37844425	.34149826	.29427975	.21804225	.98934793	.91970563	.81783676	.78986323	.7485292	.61429	.01010101	1
176	0	.69071937	.65107512	.56388223	.51826435	.45961571	.34685045	.29763299	.29763299	.24464387	.19575912	.16277391	.12121302	.65131313	.65131313	.65131313	.65131313	.60970652	.41864917	1	0
177	1	.66543162	.59805655	.55025047	.51808512	.46822399	.39194411	.35627663	.33546567	.27972537	.24601552	.19325617	.13696226	.66923583	.64009321	.57754916	.527529	.46525556	.36390638	.01010101	1
178	0	.69146615	.69146615	.69146615	.69146615	.55675775	.43349347	.15625829	.15625829	.15625829	.15625829	.15625829	.14389342							1	0
179	0	.53280008	.53280008	.53280008	.53280008	.53280008	.53280008	.16138089	.16138089	.16138089	.16138089	.16138089	.16138089							1	0
180	0	.83668303	.80128157	.72638273	.66135263	.59970176	.47055763	.51615274	.43513113	.35766661	.32175839	.27154905	.18731141	.86493731	.82477885	.76124346	.72221076	.64622247	.50442541	1	0
181	1	.80644929	.80644929	.63751519	.60957372	.5335542	.365776	.27982295	.27982295	.23917627	.17910874	.14942795	.11867285	.87926477	.87926477	.87926477	.85488749	.82132757	.31696892	.01010101	1
182	1	.91614079	.82212585	.72477984	.65794021	.606094	.40151891	.44141811	.33554798	.28908789	.22773036	.16844466	.12291613	.92648989	.92648989	.92648989	.92648989	.92648989	.92648989	.01010101	1
183	1	.71811461	.71811461	.69666719	.67746425	.64897978	.51459312	.38656116	.38656116	.3249774	.30604118	.26158053	.16382402	.70199972	.70199972	.70199972	.70199972	.70199972	.69882619	.01010101	1
184	1	1.0573506	.8574788	.75212717	.71080703	.65600318	.48926032	.51094043	.45764339	.36053509	.32489794	.28133404	.2151463	.96923208	.96923208	.9003669	.88153845	.70716214	.39485303	.01010101	1
185	1	.85649902	.75512135	.71078712	.65963709	.62828189	.47732115	.35125959	.35125959	.28958589	.2333619	.21433848	.12489283	.80199146	.80199146	.80199146	.79032809	.72797948	.27772444	.01010101	1
186	1	.31637973	.31637973	.31637973	.31637973	.31637973	.28497231													.01010101	1
187	1	.91948777	.83902395	.76681381	.70881736	.56991029	.37629732	.47934407	.38785779	.33610845	.29158801	.22953594	.11843795	.71414626	.71414626	.66061985	.60505313	.53733122	.40676853	.01010101	1
188	0	.82420725	.82420725	.82420725	.82420725	.82420725	.82420725													1	0
189	0	.90618455	.90617275	.82923913	.78068453	.71533966	.59484613	.42450523	.42428058	.35629487	.33521277	.2912392	.20781595	.96063107	.96063107	.83293569	.81564903	.77677977	.59713668	1	0
190	1	.90238339	.89814454	.81598836	.75993788	.67207384	.52456719	.36067337	.33208376	.31192362	.28649354	.25002891	.18976003	.99767244	.99767244	.96875542	.94039577	.90246081	.38915145	.01010101	1
191	1	.99484575	.9243235	.81481493	.75336349	.66972435	.51227337	.4645533	.38974315	.33490264	.30849341	.27877325	.20358691	.89857525	.87683266	.79454005	.7401017	.65895444	.48603159	.01010101	1
192	1	.98904115	.89587021	.82158279	.77189469	.69972289	.48901281	.48257256	.41440994	.3609454	.32040596	.24090439	.15118808	1.0445954	.99585277	.9727065	.92909878	.74840796	.5327186	.01010101	1
193	1	.91909277	.86252707	.7834487	.74060893	.68483299	.53521526	.4826653	.41614574	.32933563	.28617936	.23895156	.16874057	.95694369	.92661297	.87522924	.79847252	.71946067	.55167079	.01010101	1
194	1	.92916107	.88129985	.80763972	.73448366	.64755869	.50328124	.40707207	.33883905	.28510308	.2572909	.21860462	.15372041	.95662433	.95641065	.85597408	.78720194	.71409953	.55350578	.01010101	1
195	0	.93260354	.86050135	.77092165	.65907639	.58430082	.44976211	.49945408	.43596262	.36795205	.27207971	.20350695	.14215195	.98976523	.98928243	.93129742	.74760199	.60462773	.46706161	1	0
196	1	.72505909	.66123194	.56509858	.53653854	.49331915	.36098906	.31049055	.27825058	.23492324	.21818388	.17739433	.14182472	.17598194	.17598194	.17598194	.17598194	.17598194	.16290236	.01010101	1
197	1	1.0276221	1.0110227	.9419269	.57670718	.49756378	.35563228	.50704563	.40152049	.28971887	.25644964	.20473453	.14298081	.43689424	.43689424	.43689424	.43406445	.41890702	.38023672	.01010101	1
198	1	.76135468	.73063529	.66806573	.61166775	.56048012	.38414651	.37085199	.36209959	.33271319	.31452072	.28293949	.14497632	.84897113	.84897113	.84897113	.79597104	.77117199	.61341262	.01010101	1
199	1	.73114264	.68836045	.63152277	.57317293	.48106027	.349269	.47874647	.43073925	.35345	.30528411	.23500031	.13458446	.69319278	.69319278	.64523101	.61649704	.54354215	.40000281	.01010101	1
200	1	.82670796	.76262832	.68870264	.65059006	.57490051	.34723926	.17316204	.17316204	.15650064	.14355159	.12149554	.092697322	.55250025	.55250025	.50510383	.50483501	.46482527	.37133265	.01010101	1
201	1	.95508093	.94306952	.81502676	.71970832	.64698637	.52969849	.56663263	.49779391	.44089824	.38585442	.32419741	.21161997	1.0258448	1.0258448	.97873187	.95722538	.93213224	.76842612	.01010101	1
202	1	.53944337	.53944337	.49521679	.45036191	.42564929	.36962268	.31491613	.31491613	.23200405	.21080524	.18952164	.13000011	.60523993	.60523993	.57839763	.50761855	.47662914	.38808909	.01010101	1
203	1	.71314871	.64525348	.59401083	.54878849	.48498571	.36745298	.2707302	.24369955	.21038389	.19470644	.1726709	.12514085	.54596484	.54596484	.50726837	.50712752	.47370571	.36376181	.01010101	1
204	0	.37745887	.37745887	.31226259	.30277514	.28880125	.23401374	.2506901	.2506901	.2506901	.25022525	.23915586	.10902816	.34846747	.34846747	.34846747	.34846747	.34846747	.34273493	1	0
205	1	.73939115	.72504997	.62253469	.58554852	.52105594	.40265509	.37667698	.34902227	.27448756	.24015546	.20654035	.13801235	.50440723	.50440723	.50440723	.4886525	.44523111	.37448213	.01010101	1
206	0	.31478786	.31478786	.31478786	.31478786	.31478786	.31478786	.11667067	.11667067	.11667067	.11667067	.11667067	.11667067							1	0
207	0	.86330938	.86330938	.7288084	.67480373	.6203112	.45234752	.36952025	.36952025	.28496116	.26179761	.20294198	.14604926	.7878167	.7878167	.75771546	.73529649	.67317951	.49103194	1	0
208	1	.94478852	.86166328	.76637185	.72975767	.6501224	.51362592	.44684976	.42184597	.36372334	.32801843	.2829085	.16856676	.96834004	.96834004	.90767217	.84301394	.77324402	.58331662	.01010101	1
209	0	.66290045	.66290045	.62476087	.58778423	.49628717	.34753609	.21240848	.21240848	.19949108	.18725294	.16983032	.12771982	.6679194	.6679194	.6679194	.66097283	.62355864	.52316576	1	0
210	1	.8330487	.80459118	.7150408	.67034519	.61262739	.46479124	.36284935	.32594585	.28241223	.25587839	.2252537	.15291688	1.0580493	1.0580493	.91230392	.87760544	.7945894	.56560433	.01010101	1
211	0	.64236188	.64178735	.57232744	.51146328	.41795927	.33850366	.43825239	.37892908	.29459596	.23126739	.16937208	.12795117	.42362976	.42362976	.42362976	.38060126	.33501369	.29179621	1	0
212	1	.76102418	.66034782	.58361876	.53830111	.48520827	.37621272	.48422825	.36555278	.28606796	.2405991	.19585529	.12466782	.66558218	.66558218	.60892344	.60565531	.59875238	.45565122	.01010101	1
213	1	.96837389	.90793753	.67438459	.64674389	.58658433	.4441959	.37784475	.37784475	.31931996	.28350216	.2364378	.1559034	.88693452	.88693452	.83984542	.83565152	.82552296	.32747108	.01010101	1
214	0	.89015925	.81273651	.74655795	.63882023	.54656094	.3800149	.46732777	.44163993	.34496936	.30987304	.26627147	.19304773	.88662446	.86306834	.82548523	.7911948	.71192431	.46120226	1	0
215	1	.95737898	.93517804	.8859759	.83906716	.76302809	.56037903	.52648461	.5016281	.42793477	.38234574	.34482104	.23502612	.78452873	.78452873	.78452873	.78452873	.57768226	.54873735	.01010101	1
216	0	.96741396	.96741396	.80930418	.72729945	.6577543	.51655185	.51972359	.51972359	.4092133	.38793641	.31915998	.23746154	1.0015092	1.0015092	.84553528	.83121634	.78880405	.66861582	1	0
217	0	.7908988	.75916046	.67702383	.64633101	.58010864	.44806218	.35587019	.30889904	.27346987	.26117548	.22418308	.16071829	.77036756	.76602089	.69764549	.66384548	.58277237	.39842367	1	0
218	0	.79959977	.70086205	.64190036	.57323903	.50949579	.3740648	.45741892	.39754832	.30867523	.25929481	.2167455	.14418694	.74852681	.73404664	.59930563	.52848363	.45939749	.34134477	1	0
219	0	.94876558	.93186754	.84540689	.78080225	.71525651	.56814486	.40622538	.38207728	.34576899	.31997776	.25738269	.16982257	.90606117	.90606117	.90606117	.89373487	.78909612	.44225729	1	0
220	0	.61824405	.61824405	.59098351	.494138	.43248487	.29876748	.22627473	.22627473	.17354548	.15473956	.12572795	.088836312	.83435106	.83435106	.77138281	.66574252	.60031116	.39857188	1	0
221	0	.46002132	.46002132	.46002132	.4365482	.39764741	.25493416	.26393425	.26393425	.26393425	.25468028	.22322837	.16028914							1	0
222	0	.38195312	.38195312	.38195312	.38195312	.38195312	.31968057	.18262422	.18262422	.18262422	.18262422	.18262422	.16141504	.22065514	.22065514	.22065514	.22065514	.22065514	.22065514	1	0
223	0	.80786735	.76062852	.69910002	.60505652	.52595603	.42463928	.40647787	.38421911	.33175343	.29847592	.25831583	.17699468	.81658584	.81658584	.78047192	.65071535	.61167574	.4805032	1	0
224	0	.67023337	.67023337	.62331808	.58801806	.52316451	.43244383	.56622767	.56622767	.39354849	.36637694	.27166158	.16922677	.92574596	.92574596	.90243918	.8582052	.7895391	.62867641	1	0
225	1	.43209809	.43209809	.43130779	.39817786	.38564312	.36325908	.20955229	.20955229	.19251782	.18216836	.16137403	.1301446							.01010101	1
226	0	.99546641	.99546641	.90390635	.87575763	.74247003	.56523472	.56220901	.56220901	.45355761	.42496324	.34091908	.24138099	.93154418	.93154418	.92965299	.92042369	.84583855	.78189468	1	0
227	1	.9964546	.86892658	.76807868	.68770272	.60149515	.464858	.45903039	.34755868	.27871466	.24935436	.20631543	.14660054	.87250459	.76117927	.6737231	.61978894	.54077792	.38180709	.01010101	1
228	1	.94043356	.8417381	.75948489	.69879591	.63454914	.4811762	.44346845	.38975614	.34193772	.30139977	.25013351	.15957767	.84270287	.84270287	.75810063	.73250401	.68434453	.50517762	.01010101	1
229	1	.89708555	.82379508	.73784751	.68015283	.59842038	.44553643	.47634101	.41440225	.3449688	.31279171	.26172748	.18533313	.88087416	.88087416	.85796988	.81879252	.80375755	.63373733	.01010101	1
230	0	.72576559	.72445357	.64894342	.6023829	.56753075	.37687248	.39531857	.39531857	.31369042	.2734648	.24486482	.15861249	.78577024	.78577024	.72834367	.6584155	.54346323	.34976512	1	0
231	1	.70196307	.70196307	.57562268	.56586194	.46706855	.39693853	.36195898	.36195898	.3218326	.31398499	.28008848	.17106059	.35657281	.35657281	.35657281	.35657281	.35657281	.35657281	.01010101	1
232	1	.84427559	.77707458	.69602746	.64851314	.58734941	.41257858	.48897654	.40032136	.30947667	.25810367	.21407393	.1532988	.87921488	.87921488	.81752282	.66484308	.59403622	.37172118	.01010101	1
233	1	.9052245	.89527905	.83191407	.77957141	.72791553	.58403367	.42347974	.37504584	.33961231	.30400097	.27394307	.19718534	.95198089	.95198089	.91216516	.88312685	.82751095	.73490047	.01010101	1
234	0	.88866067	.833933	.7535212	.6988678	.64433157	.51770604	.42109555	.39417195	.33037299	.28587615	.25224349	.16342458	.8940379	.8940379	.80466235	.6796822	.63603967	.49641833	1	0
235	0	.75972182	.71982032	.67609572	.62675703	.56952524	.45413345	.37891483	.36562574	.31383026	.26877272	.23565513	.16795588	.93469733	.86400712	.7972213	.74659443	.67141581	.53989959	1	0
236	1	.89269346	.82018113	.75162882	.67730212	.59509468	.45045599	.42087382	.41309106	.35643655	.32084209	.28214681	.1749357	.64220095	.64220095	.56683135	.54665339	.39818037	.24481758	.01010101	1
237	0	.8482908	.78797853	.71614522	.65622878	.48125213	.34018308	.5103364	.49688387	.32818091	.29520887	.24997935	.15713	.43154454	.43154454	.43154454	.43154454	.4033615	.3348653	1	0
238	0	.76083201	.76083201	.74522936	.70166302	.67470944	.51733869	.45507681	.45507681	.3633458	.35229099	.33639812	.22887096	.75198555	.75198555	.75198555	.75198555	.75198555	.75198555	1	0
239	0	1.0067315	.97302687	.90291327	.83322918	.76528728	.60919523	.43030512	.4135763	.36402336	.32609275	.28266221	.20720476	.79462981	.79462981	.79462981	.71513188	.61648643	.55397427	1	0
240	1	.85125631	.77831554	.69745553	.61624622	.53307199	.39605394	.3787722	.31378007	.25110984	.21677825	.17705032	.12022662	.91814256	.83752835	.75889784	.71131825	.63702875	.48107481	.01010101	1
241	0	.94397765	.94397765	.78010905	.73906672	.69495857	.48009729	.36813486	.36813486	.30385888	.2681492	.23608679	.16176555	.84810615	.84810615	.83831978	.81070185	.75405371	.59663463	1	0
242	1	.71068847	.67580283	.55561399	.51198471	.45928198	.35211176	.40898186	.3101868	.28083587	.26570493	.21317458	.1440447	.89862764	.89862764	.73676836	.70293808	.66583526	.41719416	.01010101	1
243	1	.65272635	.65272635	.60847938	.52202797	.47017539	.36099732	.25352508	.25352508	.23648924	.22399151	.19209397	.13115335	.6004591	.6004591	.54749691	.51194775	.47717178	.35844481	.01010101	1
244	0	.42629504	.42629504	.38045377	.34129709	.32607925	.26077634	.12273592	.12273592	.11416656	.10369182	.098519951	.082025647	.35230947	.35230947	.32615232	.31878275	.29281372	.19217813	1	0
245	0	.66025019	.66025019	.66025019	.66025019	.66025019	.66025019	.16107774	.16107774	.16107774	.16107774	.16107774	.16107774							1	0
246	0	.65752435	.62383503	.48942053	.45449632	.40993309	.31235188	.34524059	.32421613	.29553327	.24997643	.19697264	.1411452	.50562274	.50562274	.45222604	.41465086	.36725003	.23850793	1	0
247	0	.81683254	.81683254	.74549615	.70622438	.66715735	.4979862	.29740524	.29740524	.29120892	.26318747	.23312533	.16289008	.75607383	.75607383	.75607383	.75607383	.59585029	.4582465	1	0
248	0	.57880521	.57880521	.57803333	.54829741	.5182215	.31882763	.22347707	.22347707	.18893737	.18663275	.14636493	.1067065	.25910848	.25910848	.25910848	.25910848	.25910848	.25910848	1	0
249	0	.57844687	.57844687	.52675819	.44040173	.38498217	.31892082	.22835487	.22835487	.21618253	.21365303	.20054591	.14952743	.44273639	.44273639	.44273639	.42472589	.40928197	.28437179	1	0
250	1	.91346073	.88523632	.7352311	.66079611	.57929993	.32944742	.44147319	.37339544	.30630171	.27362972	.2446292	.17604923	.90643358	.89668018	.84642905	.77965355	.67391497	.46576273	.01010101	1
251	1	.70544118	.63270164	.54642767	.50960588	.44278258	.35885835	.28762019	.2852217	.21273267	.19665033	.16659749	.12794912	.69219601	.69219601	.66965759	.59135735	.57314098	.45513487	.01010101	1
252	0	.76993608	.68270457	.57687098	.54204404	.5005247	.39059889	.39704555	.39704555	.28959632	.24329144	.22894233	.15525967	.68759537	.68759537	.64945829	.63145256	.60352439	.51287925	1	0
253	1	.71665823	.6824919	.59235728	.5206027	.44860977	.32443845	.30125481	.29577529	.26523429	.23058504	.18970287	.12837362	.81408477	.81408477	.81106412	.76258618	.68148458	.28701103	.01010101	1
254	1	.95078772	.88061076	.82645887	.76124001	.69539976	.54568112	.52004844	.40531749	.31650072	.28202534	.24231321	.17442125	.88301355	.88301355	.86767691	.79639351	.75686502	.63897532	.01010101	1
255	0	1.0164013	.99920642	.87082815	.81670964	.71403122	.51676404	.43608105	.36648428	.30701131	.26862276	.23395419	.1612497	.8916235	.8916235	.8916235	.8916235	.83791518	.70221186	1	0
256	1	.98827642	.88474	.80511689	.74419546	.65384603	.3972671	.48160589	.44998091	.36472285	.32385778	.27526629	.19215482	.86797702	.86797702	.86797702	.84466732	.79716122	.44858217	.01010101	1
257	1	.70502567	.66689694	.61648971	.56062418	.45741427	.34692928	.34521306	.27056313	.21928519	.19483918	.16846931	.12108245	.78061867	.78061867	.78061867	.68873799	.66920143	.57022119	.01010101	1
258	1	.883156	.85963941	.78522003	.7315259	.64103532	.50392628	.47585368	.43503192	.35555378	.313869	.28500843	.21485868	1.0439858	1.0439858	.98148417	.93452477	.71350473	.50126398	.01010101	1
259	0	.87890571	.82404923	.76418316	.74667531	.6887753	.57135105	.45827228	.42667776	.36823529	.34709537	.29935625	.21520239	1.0010093	1.0008763	.90624565	.87177747	.83236927	.71271592	1	0
260	1	.90925199	.84204358	.7440151	.64742827	.55670738	.42054564	.38138503	.33605778	.29620939	.26902008	.21926987	.15023491	.80781567	.80781567	.6095745	.53718817	.52072245	.44627792	.01010101	1
261	0	.60866904	.60866904	.60866904	.54661107	.50053895	.43860239	.25310344	.25310344	.25310344	.23184294	.2021533	.15328622	.52402341	.52402341	.52402341	.52402341	.52402341	.35873216	1	0
262	1	.84366733	.759911	.67534029	.60133219	.53424597	.38047242	.33131552	.29091114	.26797795	.2350086	.20987907	.15451664	.96003878	.93064946	.81089824	.72986317	.64002407	.43165106	.01010101	1
263	0	.98086554	.9213087	.86434817	.83088851	.76544273	.57963812	.49067831	.4637143	.41235566	.3698678	.32182065	.2417542	1.0692707	.97675061	.92719799	.87921679	.81086409	.63822442	1	0
264	1	.69732642	.69732642	.64315903	.61291975	.43245852	.31491154	.16755992	.16755992	.16755992	.16693279	.15464914	.095739752	.50559926	.50559926	.50559926	.50559926	.32193059	.30373904	.01010101	1
265	0	.59395236	.59395236	.57966036	.54104692	.44923443	.36658317	.14602405	.14602405	.14602405	.13857341	.12647185	.11055622	.577209	.577209	.577209	.57374513	.53088176	.45911711	1	0
266	0	.93289554	.93289554	.77296692	.72101545	.67295539	.48891425	.38278878	.38278878	.38270223	.37079805	.2788887	.17680565	.64211488	.64211488	.64211488	.54208326	.50395215	.40162927	1	0
267	0	.62385172	.62385172	.54400575	.52348804	.48652124	.37178954	.39388096	.39388096	.2986052	.2621249	.24613231	.17002639	.6679728	.6679728	.6679728	.61527592	.53838634	.48880854	1	0
268	1	.81155407	.81008345	.73366028	.68251121	.62520361	.48983657	.43233776	.39077634	.3612839	.30312568	.26245159	.18048587							.01010101	1
269	1	.97253072	.84084916	.78379065	.7477082	.68858278	.45452726	.38756633	.38199019	.33509576	.31265998	.29482669	.19675559	.71392882	.71392882	.71392882	.70203269	.55687279	.40108955	.01010101	1
270	1	.92722255	.86860675	.7823413	.71315402	.63910747	.49220669	.54504681	.48825759	.37494427	.34036529	.28859264	.20669639	.69296622	.69296622	.69296622	.6488229	.60405767	.56175137	.01010101	1
271	0	.67310059	.67310059	.62777328	.52251399	.43823802	.28622645	.37354678	.37354678	.33048654	.27029926	.2354736	.17320883	.67961347	.67961347	.62274253	.54236674	.40297261	.31282097	1	0
272	1	.74714875	.6958949	.6432808	.60304427	.5379231	.40500161	.43470675	.37648857	.27523324	.24000767	.20209482	.13862586	.63681388	.63049549	.56116796	.5346241	.45468089	.30559963	.01010101	1
273	0	.71436352	.71436352	.71359152	.70122188	.63815987	.51385283	.32385266	.32385266	.30232453	.29565871	.25433069	.20047867	.46764719	.46764719	.46764719	.46104783	.44006151	.2166853	1	0
274	0	.9288913	.8647067	.81676745	.77136296	.72256011	.61169672	.498101	.47959149	.4417327	.39545476	.35270274	.27885187	1.0529433	1.0529433	.99853003	.96584427	.92541665	.82425374	1	0
275	0	.74935162	.70420641	.64614284	.58947343	.52879804	.41848552	.40718508	.36749613	.33218104	.2804997	.23000005	.15479127	.76906717	.76666474	.69469154	.60240656	.51792967	.39965999	1	0
276	0	.5953747	.5953747	.55149388	.51917553	.46386516	.35261938	.24904162	.24904162	.22330391	.19685501	.18338376	.15176725	.87093103	.87093103	.72034085	.68658042	.59004575	.41543865	1	0
277	0	.97958177	.93979061	.8587147	.81092352	.72376376	.54677272	.55278563	.50267428	.40473932	.37575507	.33404356	.23361409	1.0526485	1.0395688	.99641383	.96180505	.87724876	.63180619	1	0
278	0	.77028722	.77028722	.68423176	.68091249	.58918595	.4009338	.39559776	.39559776	.31492841	.2889421	.21598428	.11090615	.910519	.910519	.83854795	.79633647	.71145701	.53445983	1	0
279	1	.66233975	.66233975	.50886142	.48681438	.41972595	.3055135	.25311387	.25311387	.2123667	.20121199	.15661305	.11584175	.70360368	.70360368	.60663629	.52905852	.47006923	.31410432	.01010101	1
280	1	1.0079764	.85563982	.7925635	.74634373	.68539524	.46359158	.39132637	.3441565	.2784844	.2398389	.19656235	.13796711	.95512301	.91651386	.83255184	.8012104	.72726166	.47873992	.01010101	1
281	0	.87115633	.78544056	.70930135	.65619349	.60055351	.48270297	.56687379	.48858851	.37887412	.33208013	.27944839	.19393012	.94224846	.90557021	.78119946	.72619915	.6709066	.5406273	1	0
282	0	.86101234	.86101234	.83447182	.8133539	.73574978	.63918793	.46304905	.46304905	.36533672	.33065623	.29767197	.23673099	.82667559	.82667559	.82667559	.81218475	.70509195	.50858486	1	0
283	0	.94783163	.906573	.86144668	.80506265	.70118856	.45032334	.4998793	.46040952	.3909604	.35850203	.29438329	.18014526	.9866817	.98414201	.95566893	.91780275	.78974569	.46701458	1	0
284	1	.94385612	.86332041	.77652436	.69688249	.6121937	.47443894	.56005603	.49413365	.39239311	.3409819	.28946656	.19153374	.87873363	.78074515	.72999138	.68252766	.60552633	.47329968	.01010101	1
285	0	.72170788	.71897209	.62109005	.57890809	.54998386	.45696074	.3692081	.35452437	.3137632	.2753703	.24369204	.187704	.75059199	.75059199	.72681755	.65636295	.55114359	.43125188	1	0
286	1	.8089878	.77287728	.6826818	.60414487	.55255735	.41874519	.24872255	.24546295	.23409599	.19881114	.17392749	.13015264	.74663496	.74663496	.74663496	.68642801	.60753769	.44737852	.01010101	1
287	0	.66138959	.66138959	.61390793	.57254219	.46274149	.39662868	.45216334	.45216334	.43031871	.36298376	.29632264	.20724416	.5784415	.5784415	.5784415	.56233144	.5044623	.27449572	1	0
288	1	.83386141	.80091953	.7456224	.69973886	.63474721	.46081829	.36095464	.32609975	.29749012	.27369231	.2396473	.16992867	.88609618	.88609618	.72590685	.66918534	.60539412	.30787295	.01010101	1
289	0	.74170065	.7327131	.65569842	.61186385	.52482343	.3934058	.27456814	.27100998	.22690696	.19991106	.17010534	.11969215	.86424041	.8391068	.75910443	.71808803	.61674881	.47353631	1	0
290	1	.85861838	.83347082	.75944382	.6967051	.63489342	.46220231	.52081245	.44608635	.36085504	.32164288	.26101941	.18154067	.88124883	.88124883	.8509686	.80043566	.62135971	.41408232	.01010101	1
291	1	.97216642	.90365893	.8267597	.77350515	.70231616	.5496698	.46711648	.37021649	.31624371	.28654754	.25110692	.18025512	.93437874	.91262877	.81703138	.78955543	.73102593	.61563051	.01010101	1
292	1	.92129117	.83855885	.74523294	.69031215	.60202789	.42861062	.45084852	.36918354	.30360174	.27811873	.23129189	.15944415	.76443273	.73423046	.70637494	.53072685	.44495052	.3218779	.01010101	1
293	1	.76197326	.6806556	.60946196	.57259935	.51181972	.42776951	.39237726	.36241019	.31124544	.27258176	.23209649	.16956782	.87904525	.84961581	.79829401	.72769028	.63227081	.51966083	.01010101	1
294	1	.896905	.8665514	.80541766	.78029644	.71228445	.48794901	.43228185	.42447096	.3253473	.30473208	.26681596	.17018706	.91732627	.91732627	.84722131	.78973103	.68288076	.56056988	.01010101	1
295	0	.78354692	.74083519	.66340762	.60170108	.53704345	.40094596	.40023553	.37620133	.31036264	.271034	.22896075	.13966766	.92079657	.85154372	.79828882	.74715936	.67308354	.53382432	1	0
296	0	.93895847	.9127261	.84340942	.80507523	.7539556	.56088638	.51490813	.49640685	.4650746	.41505915	.35337317	.22905546	.97870952	.97870952	.90942383	.86892188	.82101625	.70071161	1	0
297	1	.62131244	.62131244	.53702986	.474213	.43283248	.32520604	.18443209	.18443209	.17808038	.15116596	.14146948	.10207239	.24072355	.24072355	.24072355	.24072355	.24072355	.24072355	.01010101	1
298	1	.58829701	.58829701	.57771671	.54300344	.51292759	.33135551	.17410362	.17410362	.17268527	.17231631	.16993117	.10606647	.32654041	.32654041	.32654041	.29351115	.25923246	.14100546	.01010101	1
299	1	.70174468	.70174468	.62770748	.58823746	.55490458	.46127665	.27299023	.27299023	.25573105	.21432155	.1878002	.14427352	.57393134	.57393134	.57393134	.57393134	.57393134	.52370375	.01010101	1
300	1	.80716407	.77121478	.69242728	.63409781	.56685054	.43972549	.43169606	.41057825	.35828859	.32157418	.24020588	.13185641	.89377505	.89377505	.80725396	.76514661	.72878247	.57878995	.01010101	1
301	1	.93669593	.88651705	.8053695	.7563293	.69382989	.52070791	.37666649	.33255392	.27311915	.22869909	.18444753	.13373932	.9022845	.84393281	.76178217	.71330976	.6393103	.47690418	.01010101	1
302	1	.77880132	.74905556	.60347271	.56661749	.49198979	.31336784	.27852201	.26827687	.21464813	.19042382	.15537155	.11146387	.40900236	.40900236	.40900236	.40900236	.40900236	.40900236	.01010101	1
303	1	.67014468	.64716089	.55418497	.47862482	.39227718	.27803439	.3106696	.28735673	.20328325	.18497267	.15694439	.11244062	.17307901	.17307901	.17307901	.17307901	.17307901	.16062635	.01010101	1
304	1	.73873055	.73873055	.7068516	.65157706	.52650261	.42881367	.21780187	.21780187	.18611836	.16858321	.14484501	.12414238	.72774935	.72774935	.72774935	.70745593	.65645045	.51630324	.01010101	1
305	0	.75675178	.75675178	.71511036	.64349711	.55179977	.46010607	.40262127	.40262127	.36349982	.32034218	.27498758	.2277953	.7292347	.7292347	.71960986	.66629457	.63751972	.52631944	1	0
306	1	.68282914	.58903885	.51892245	.47833806	.43445578	.36174417	.28686327	.26806808	.20921749	.18365377	.14967382	.10102612	.40535271	.40535271	.36146772	.33587909	.30182725	.2335878	.01010101	1
307	1	.91559035	.77991122	.70975614	.66029292	.59667444	.44584012	.25848967	.24135649	.20646524	.17780167	.16274929	.11944264	.80582756	.80582756	.72751653	.68215775	.61410666	.53297675	.01010101	1
308	0	.38664144	.38664144	.38664144	.38664144	.37903523	.27164963	.26878929	.26878929	.26878929	.26878929	.22560942	.1720354	.54416943	.54416943	.54416943	.54416943	.36951369	.31895888	1	0
309	0	.94621134	.90085465	.84138584	.76617408	.70535243	.58035433	.45599276	.45599276	.4146713	.34591794	.30247986	.21452022	.71577871	.71577871	.70934963	.67188567	.55237639	.43574211	1	0
310	0	.82186025	.82186025	.82186025	.82186025	.82186025	.82186025	.20682186	.20682186	.20682186	.20682186	.20682186	.20682186							1	0
311	1	1.0524209	.86230856	.76756877	.71828198	.66251552	.54580224	.54827517	.45005918	.39044708	.35689422	.30938464	.22460771	1.0079496	.88487929	.8274017	.78184903	.72245741	.59844267	.01010101	1
312	1	.93885845	.85213637	.75845909	.6951986	.61111468	.43516406	.33464295	.28788769	.22648832	.19692555	.16220385	.11188748	.80232275	.69389778	.6253804	.58162272	.5403192	.42634046	.01010101	1
313	1	.78811431	.78811431	.75729114	.70503819	.65273219	.5755266	.37400693	.37400693	.34875268	.3051852	.26779187	.18285653	.84170157	.84170157	.84170157	.84170157	.61577129	.51720679	.01010101	1
314	0	.81796634	.74159861	.68557394	.65272433	.58895564	.48373264	.25702423	.25702423	.22128087	.19091654	.16424501	.13033468	.31354606	.31354606	.27793682	.26294416	.24953097	.18536353	1	0
315	1	.84174097	.84174097	.71525276	.69889247	.62647462	.49671715	.37178606	.37178606	.31748837	.26916879	.24635446	.20923644	.94192374	.94192374	.93869376	.89931488	.80793774	.55545783	.01010101	1
316	1	.90195554	.82638073	.75995404	.7123993	.63856	.42091697	.20217788	.18082184	.14192629	.12676394	.11221704	.085035086	.62074065	.62074065	.54439342	.5337584	.52985048	.37584299	.01010101	1
317	0	.55790746	.55790746	.51863098	.51068747	.4329735	.31035489	.22507399	.22507399	.22507399	.19511899	.1615164	.13329634	.53952312	.53952312	.53952312	.52528155	.44742107	.32268566	1	0
318	0	.86992395	.81894028	.72594017	.68468559	.63444364	.49971974	.36591285	.33386242	.29471046	.2702027	.23900524	.17573166	.88392162	.8744607	.83618939	.79993868	.76613462	.56820607	1	0
319	1	.88306803	.80353612	.71447468	.67369223	.60432786	.47589263	.35004115	.28159016	.20866781	.17421407	.1439234	.10531986	.82913101	.77592003	.66109097	.6055696	.51103592	.38425457	.01010101	1
320	1	.60246134	.60246134	.54683936	.53538376	.47721511	.33842653	.27284211	.27284211	.26221746	.19405526	.16393322	.10993502	.67767102	.67767102	.54393053	.52168405	.46891659	.32097942	.01010101	1
321	1	.81123424	.78399932	.68839228	.65136796	.59225821	.49226451	.42772353	.41411608	.36579758	.33616564	.29939938	.21480376	.6994791	.6994791	.69829094	.69392395	.62532258	.53422213	.01010101	1
322	0	.33947366	.33947366	.33947366	.314152	.27233455	.24087641	.15699494	.15699494	.15699494	.15267661	.14569023	.088753402							1	0
323	1	.6947422	.6947422	.6947422	.67076212	.6410141	.42548251	.39799953	.39799953	.39799953	.25142556	.24428478	.18505216	.45466542	.45466542	.45466542	.45466542	.45466542	.45466542	.01010101	1
324	0	.98484284	.98146129	.90820664	.64285135	.5340454	.38957798	.40363753	.35902467	.29519588	.27385578	.22579554	.15671137	.83055151	.81002468	.76824456	.70989454	.64852768	.47021335	1	0
325	0	.73596525	.63845742	.54454005	.4992488	.43830711	.33150938	.41875106	.3481096	.28318638	.24279064	.20595586	.13919556	.54505289	.51732773	.44059879	.41276187	.37108886	.25636321	1	0
326	0	.74202478	.74202478	.65321183	.58134663	.4623968	.31041235	.25259793	.25259793	.17485392	.14724243	.1373052	.091992438	.37779522	.37779522	.37779522	.36933523	.34948203	.29776716	1	0
327	0	.42709672	.42709672	.40920877	.40361369	.3602415	.29600263	.4705615	.4705615	.36479956	.35450137	.32051703	.24028385	.65466815	.65466815	.65466815	.62034309	.5526858	.34799588	1	0
328	0	.63397789	.63393682	.58514369	.55437732	.49455994	.35243696	.33608806	.33608806	.26452535	.22501129	.19167656	.13712242							1	0
329	0	.71211404	.71183932	.65926313	.6057384	.53923619	.41096723	.41122252	.34855759	.30012691	.24362928	.19572601	.14075965	.74286145	.74286145	.6265862	.59224755	.46248972	.34743717	1	0
330	0	.79589444	.78841496	.7401855	.69084686	.63637578	.48422045	.47474432	.46544904	.35176229	.33156031	.27140069	.19617903	.97403419	.97403419	.90155703	.8466754	.78381461	.65553719	1	0
331	0	.83892095	.7791785	.69009721	.62884736	.55693454	.4383584	.43817657	.37702084	.32921499	.29908824	.24911141	.16377267	.80353487	.80353487	.77092218	.70806193	.66338551	.55461717	1	0
332	1	.97454989	.84740031	.77242118	.72502148	.66069913	.52271032	.55908757	.42143285	.35473198	.3216334	.28084242	.20997596	.97029537	.90073127	.82208848	.77854383	.71624458	.57554352	.01010101	0
333	1	.98722154	.92118376	.79962766	.71501613	.59769404	.38893014	.32250428	.31678218	.25467414	.22519249	.19318038	.1390394	.3494128	.3494128	.29405713	.26320082	.2068578	.15489227	.01010101	1
334	1	.81303561	.80480087	.73945922	.67913091	.60048211	.41764131	.43266922	.41828895	.36034077	.31180227	.25406569	.13725394	.43058509	.43058509	.40393376	.40311003	.35851556	.24629563	.01010101	1
335	1	1.0268831	.89706826	.80902344	.7536515	.68126374	.51259041	.48969847	.43472415	.35427099	.3171362	.2739512	.19752884	.89881968	.88423312	.80630946	.7639823	.70282573	.52909559	.01010101	1
336	1	.9562248	.83390868	.74654663	.68141705	.61082888	.42304099	.39636868	.36821538	.2785607	.20756948	.16124511	.10191122	1.0039219	.9888941	.92488945	.72963369	.60932708	.43131858	.01010101	1
337	1	.97304231	.86873209	.77030361	.72366917	.65119588	.50862885	.53984475	.42416805	.34052604	.3052963	.24687517	.16219062	1.0176584	.9871527	.87676048	.81712985	.72944486	.5874877	.01010101	1
338	1	.71065128	.67660344	.59025097	.53534424	.44540477	.25185066	.26511741	.25204366	.20223513	.17145711	.14117631	.097455114	.69461679	.61448723	.60016835	.5689739	.51439404	.37593415	.01010101	1
339	0	.97065771	.89557528	.83622527	.79443276	.70976889	.56076986	.5625928	.49808812	.40939665	.37019062	.31561533	.23445141	1.0213097	.98207718	.90603995	.8564744	.78625262	.61008996	1	0
340	1	.83856785	.78849769	.73632622	.70166725	.65504038	.49898112	.34886855	.34886855	.28692746	.24608827	.18252093	.12559539	.8917281	.8917281	.73368609	.73218656	.68947637	.53036612	.01010101	1
341	1	.97129786	.88816607	.79106003	.73718297	.6673907	.51741695	.39712042	.32089037	.26356328	.23454541	.1997847	.13794637	.98666614	.94306654	.84764218	.81726223	.73165119	.5873946	.01010101	1
342	0	.67538011	.66428888	.58776891	.54859656	.48015666	.35864455	.2858631	.27608705	.22522441	.20400804	.17329139	.12946939	.81892151	.81892151	.72095513	.71405852	.59704268	.30295116	1	0
343	1	.88316166	.85010487	.76093549	.7168678	.66518629	.47934201	.46725678	.45508516	.3678894	.33849594	.30273852	.19732496	.77077985	.77077985	.73248547	.71194005	.65101898	.43194887	.01010101	1
344	1	.84665817	.72687721	.63443363	.57024449	.50544488	.38263643	.37054467	.33785468	.26323909	.23691028	.200782	.14305541	.93526888	.89181399	.79790103	.58250797	.45652997	.28008658	.01010101	1
345	1	.89139587	.85055077	.81559265	.77886355	.72829551	.59831214	.58419293	.54318261	.48008764	.44148421	.37035996	.23292297	.87460858	.87460858	.7967627	.76316667	.71657372	.56139994	.01010101	1
346	1	.752276	.73907495	.67498332	.59922683	.54343975	.43951938	.37522274	.33284605	.30131936	.26687458	.21216735	.13408524	.77990222	.77990222	.77990222	.73053813	.71724039	.35234487	.01010101	1
347	0	.90743738	.83882987	.71975732	.66198456	.56473041	.41763851	.42174566	.35252231	.27139026	.24018592	.20252275	.14090317	.61392844	.61392844	.61392844	.61392844	.60776031	.46908236	1	0
348	0	.32714438	.32714438	.32714438	.32714438	.3248046	.26484585	.080624521	.080624521	.080624521	.080624521	.080624521	.080624521	.16749179	.16749179	.16749179	.16749179	.16749179	.16749179	1	0
349	1	.94304991	.94304991	.90931201	.82471216	.55574918	.28144294	.35634661	.35634661	.28138429	.24125743	.2058742	.12381878	.41382897	.41382897	.41382897	.37817097	.31595466	.18136716	.01010101	1
350	1	.87927127	.86151254	.79880708	.70271319	.58937734	.43046001	.55720574	.52168667	.40430629	.33915412	.26739496	.18163282	.85001713	.85001713	.84190744	.74037385	.71281236	.58361036	.01010101	1
351	1	1.0893297	.90481108	.80819809	.76228952	.69485331	.56471908	.50110132	.38671482	.33266944	.30043995	.2636022	.19937766	1.0088042	.91059691	.85448295	.81395954	.76541245	.64472526	.01010101	1
352	1	.91272938	.84840083	.76708615	.71217215	.6475786	.47007674	.47398257	.36376488	.30041409	.26180756	.22584909	.16076237	.949121	.94662488	.8747806	.84641826	.75581139	.61366302	.01010101	1
353	1	.70585406	.70585406	.62628877	.61549175	.5839802	.4965266	.34834087	.34834087	.34834087	.33069959	.28409481	.17342424	.77009583	.77009583	.77009583	.76323092	.74094015	.52711082	.01010101	1
354	1	.77317339	.73034012	.67737967	.63512927	.57924843	.44288921	.30550528	.29278332	.22318321	.20190579	.17009372	.12916869	.77218473	.751311	.66400099	.63204765	.58213139	.4507015	.01010101	1
355	1	.93656117	.82211506	.76596612	.61730623	.51119417	.3143304	.34470749	.2999388	.23915321	.20696837	.1522221	.099689513	.67635345	.66724735	.55090159	.48782441	.41684142	.24750739	.01010101	1
356	1	1.0315976	.9497894	.67672521	.54543275	.47434914	.35059834	.48522925	.40658653	.27452874	.2252357	.17905688	.11348343	1.0719504	.97293037	.79647279	.53237021	.4377965	.30807179	.01010101	1
357	1	.88449538	.78284806	.70050442	.65128565	.58710003	.45551783	.32887775	.30615395	.25261796	.2211203	.18597209	.11649665	.8854844	.8355366	.7802	.68726969	.60475826	.46939373	.01010101	1
358	1	.68660533	.58976138	.54262412	.48083222	.44682187	.31431216	.28161335	.27213073	.2210443	.15187818	.11749899	.083306521	.52217901	.51588291	.46947551	.41716287	.37323719	.25669089	.01010101	1
359	1	1.024863	.91078627	.81455958	.76414537	.70011693	.56300926	.49985152	.4474774	.39509803	.35417527	.30850014	.21833125	1.0097424	.90667677	.84042174	.76431596	.68575382	.51881063	.01010101	1
360	0	.86547774	.86547774	.83318627	.79983085	.75757241	.65973014	.53004324	.53004324	.4340176	.40712529	.3414	.25275105	.96309662	.96309662	.91388345	.89237761	.79778343	.64324212	1	0
361	1	1.038895	.86986154	.74487388	.69005716	.62282509	.50191212	.59864354	.4292013	.34578866	.30707914	.25959283	.18088239	1.0053265	.89717066	.81105947	.75484246	.68631768	.54635239	.01010101	1
362	1	.93479508	.84629923	.75266826	.71427143	.62097406	.44689244	.41399437	.35601485	.31156868	.27930748	.2438916	.18115395	.90181917	.90181917	.90181917	.90181917	.88162297	.72940224	.01010101	1
363	0	.85539281	.83357513	.7629658	.71237332	.57550251	.41283107	.57371968	.50682199	.46458298	.40873414	.35476077	.22777367	.90029758	.90029758	.90029758	.87978303	.86169291	.69111454	1	0
364	1	.80848056	.80848056	.75380611	.72794676	.63750887	.50392449	.28678745	.28678745	.28368205	.27954006	.2705704	.16571766	.79934329	.79934329	.79934329	.79934329	.73096669	.5125252	.01010101	1
365	1	.70624959	.70203483	.6510874	.62543631	.57080877	.4324798	.33017248	.32379866	.28543162	.25944138	.22677821	.15542829	.61754721	.61754721	.54250503	.51737773	.45811856	.37287137	.01010101	1
366	1	.6251893	.6251893	.6251893	.54305685	.49083188	.3751747	.2796545	.2796545	.2796545	.26273113	.23020253	.15743464							.01010101	1
367	0	.34534007	.34534007	.34534007	.34534007	.34534007	.3148005	.20817417	.20817417	.20817417	.20817417	.17451662	.14860404	.52249753	.52249753	.52249753	.52249753	.51987612	.45093653	1	0
368	1	.93062741	.89844519	.819736	.76669234	.68499631	.54922312	.44500846	.41015399	.35049605	.3144362	.26410824	.17498398	.91547352	.90197253	.80408323	.76196039	.69131505	.52292585	.01010101	1
369	0	.76592833	.75686681	.67739135	.6055662	.56376779	.44082993	.37841541	.35594141	.28798765	.25058204	.22065151	.15788776	.92009664	.92009664	.80742407	.75884092	.68988323	.54343706	1	0
370	1	.9620946	.82268739	.75153309	.70460236	.63204598	.47821447	.41665792	.36834633	.31264615	.27374196	.23187256	.16667679	.85021663	.84996504	.81056356	.76025319	.67566824	.49116498	.01010101	1
371	1	.8774581	.82151723	.76250422	.71747947	.6523459	.52005321	.41629064	.35906798	.3180005	.29137158	.2556659	.17627007	.95125419	.91992784	.83285105	.79371238	.71608365	.53265786	.01010101	1
372	1	.87194759	.77153671	.63811177	.55732214	.46234754	.34080005	.27380711	.23946571	.19989705	.17432112	.14951918	.10954106	.78174001	.66300148	.60441339	.50739896	.45294285	.33013272	.01010101	1
373	0	.92680967	.87281597	.78119731	.68816447	.60695946	.45546693	.43918532	.42624176	.30154389	.2687692	.21736294	.15371889	1.0141435	1.0141435	1.0141435	.96996069	.91574192	.32429302	1	0
374	0	.76558018	.76558018	.69265592	.60693192	.54787588	.45099756	.28044122	.28044122	.27149141	.25004888	.21530616	.17142367	.50641453	.50641453	.50641453	.50380403	.47647563	.34153754	1	0
375	0	.84149289	.84149289	.75227648	.59793347	.53375536	.36523372	.32805961	.32805961	.29843116	.24600375	.20321488	.15378928	.66360873	.66360873	.58446145	.58228421	.5673508	.39521292	1	0
376	1	.93916643	.93916643	.89725804	.82352477	.63904929	.49494058	.28162491	.28162491	.24171013	.21965528	.19721442	.16123813	.67259395	.67259395	.67259395	.65209645	.63118052	.53053713	.01010101	1
377	1	.67378235	.67378235	.67378235	.67378235	.60074139	.56145859	.29431546	.29431546	.29431546	.29431546	.29431546	.27859992							.01010101	1
378	0	.35910487	.35910487	.35910487	.35910487	.35910487	.32732445													1	0
379	1	.98412305	.81694138	.71465993	.65964186	.58994234	.45610949	.46104848	.39254057	.33686936	.30259818	.26539171	.19349015	1.0177118	.94641447	.8558253	.8051132	.69497228	.52594519	.01010101	1
380	1	.89785862	.836317	.76934946	.72262168	.64275825	.48430163	.48963714	.42675662	.36221844	.31131721	.26060945	.18735671	.83719629	.83719629	.75215977	.6739527	.60834956	.53364378	.01010101	1
381	1	.97471225	.90845013	.82784677	.7713086	.68686783	.50399709	.34246635	.3307544	.28924602	.26155674	.22353536	.15177846	1.0251102	1.0251102	.96311122	.86495781	.79910386	.62823671	.01010101	1
382	1	.84858757	.83760452	.77429771	.75127721	.64823937	.45711452	.51159406	.48932564	.36606669	.30398566	.26412779	.17977911	.71130323	.71130323	.67305231	.64195073	.55946743	.44127271	.01010101	1
383	0	.46222711	.46222711	.46222711	.46222711	.45673245	.36263126	.2568742	.2568742	.2568742	.2568742	.22473669	.1698091	.48280102	.48280102	.48280102	.48280102	.45211071	.37097961	1	0
384	1	.94090712	.89981091	.83735579	.79370618	.71436954	.53703892	.4540264	.38582897	.31969652	.28259477	.24315441	.16702265	.83553433	.83553433	.80431598	.75770068	.66983515	.46522218	.01010101	1
385	0	.5557878	.5557878	.50379807	.4884277	.45641232	.37384474	.38477683	.38477683	.31889302	.30386537	.27665752	.18522248	.81144118	.81144118	.79474533	.73870105	.6836859	.48456097	1	0
386	0	.92974639	.92974639	.8170014	.80369747	.75579786	.63698733	.4451192	.4451192	.35208499	.33385623	.29155508	.21726179	.90917808	.90917808	.8727231	.86557937	.8234421	.67301494	1	0
387	0	.78852934	.72862339	.66969037	.63259208	.58194792	.46621335	.48081887	.4323985	.34191298	.31718391	.27218539	.1989311	.96242231	.92254412	.90359771	.87771618	.81939626	.69475317	1	0
388	1	.78297418	.72807896	.66603005	.6208986	.57557917	.46365774	.39246029	.31222576	.25313795	.22755384	.19988292	.13776678	.87308687	.8410688	.72137403	.64749205	.59522057	.4480747	.01010101	1
389	1	.91046357	.85768372	.79247129	.73971748	.65755141	.52779967	.4509843	.44451737	.40357393	.3463369	.28488973	.1983014	.94212639	.94212639	.90515077	.88859737	.75827152	.33641505	.01010101	1
390	1	.82127547	.7002781	.58251154	.51135063	.43394697	.32042396	.41644597	.3149519	.24318111	.20711017	.17364484	.11973241	.80764365	.72590733	.5882827	.48403531	.39751905	.29505986	.01010101	1
391	0	.765625	.765625	.75162506	.71298885	.62315661	.26493692	.3693977	.3693977	.34796566	.34012312	.30378929	.19709462	.81423658	.81423658	.81423658	.81423658	.81423658	.63275445	1	0
392	0	.720631	.68268669	.55000901	.50503254	.44657981	.33400759	.24570864	.23248881	.21256506	.19491151	.16776726	.11877412	.72782969	.72782969	.72782969	.70374614	.69865489	.61916816	1	0
393	1	.85578179	.80903101	.75364381	.70240676	.6319443	.51958191	.34733117	.30986708	.25133151	.22795475	.19959009	.14628923	.91880292	.91422105	.84491837	.79761851	.75977385	.64973199	.01010101	1
394	1	.9951455	.87878144	.7939992	.73071301	.64274645	.51480353	.52437866	.41256958	.33110851	.29485983	.2523827	.17738086	.83741832	.82175195	.79569149	.7590065	.65307772	.52227187	.01010101	1
395	0	.7832526	.68961602	.61134118	.56384659	.50518084	.37744901	.43176275	.34879303	.27609003	.23255777	.17742687	.12606686	.65948373	.61878788	.54272181	.51376724	.46438497	.36014795	1	0
396	1	.88253093	.8358081	.79633933	.76120043	.69187474	.58023858	.52617872	.52486211	.39766103	.3344444	.27865902	.19455886	.61195159	.61195159	.61195159	.58075476	.50250047	.38554579	.01010101	1
397	1	.99695837	.88754827	.76982129	.72186154	.64044666	.48760056	.4533866	.41445798	.34035897	.31032956	.24901861	.1674009	1.0279588	.97770023	.86322194	.77699918	.6067065	.33942425	.01010101	1
398	1	.87054884	.83674347	.78558612	.74001044	.69388306	.49282271	.52192247	.51817095	.4454698	.4187448	.37283385	.2535519	1.0260211	1.0260211	.92608207	.84541559	.7813102	.64247084	.01010101	1
399	1	.82520986	.82520986	.79819852	.74699068	.64729059	.4716858	.44871485	.44871485	.35600716	.32005292	.27562737	.17348862	.5325439	.5325439	.5325439	.5325439	.46840852	.40566948	.01010101	1
400	1	1.0931667	.9146027	.82509816	.77175903	.70217538	.55560184	.71077526	.50165343	.40324223	.35937417	.31013495	.22260636	1.0629331	.99977076	.9323529	.88615185	.81493211	.62948358	.01010101	1
401	0	.58764815	.58764815	.58764815	.56999612	.4985649	.42867517	.302472	.302472	.302472	.27028403	.22967103	.1502676							1	0
402	0	.84741914	.84741914	.71366322	.68598151	.63416392	.55262691	.46344322	.46344322	.46344322	.41808856	.36385345	.27495539	.89102477	.89102477	.89102477	.88541567	.87821841	.73337567	1	0
403	0	.7410264	.7221626	.65139419	.59879959	.50160229	.35731024	.48332089	.44882303	.34026909	.31304276	.26909834	.20756343	.9138698	.81446046	.76157433	.67506605	.56546593	.45499462	1	0
404	1	.89699054	.80929774	.73510361	.6889317	.61339235	.48161781	.34073055	.27732939	.20674765	.1795063	.14925706	.10333651	.71168244	.60937583	.55180049	.50603366	.46165404	.29259318	.01010101	1
405	1	.746544	.746544	.70581907	.60482132	.58642131	.50264096	.29540414	.29540414	.24002779	.20665479	.18260229	.14240658	.77927721	.77927721	.77927721	.73334044	.6880306	.50274932	.01010101	1
406	1	.80978513	.79804373	.72042137	.6633929	.60932195	.50195897	.39692909	.37930727	.3172133	.28695941	.25351632	.17946362	.85407805	.85407805	.82711965	.78936112	.75418794	.65397501	.01010101	1
407	0	1.0101802	.95650893	.81205308	.75402278	.63959014	.47285348	.37002093	.32608891	.28165293	.25974536	.22092849	.16498828	.80854219	.80854219	.79063499	.77405643	.68761897	.53223991	1	0
408	0	.65658951	.65029824	.58196825	.51881218	.44705254	.32886904	.16843373	.16843373	.15496093	.15201443	.12744796	.088588715	.66868389	.66868389	.61834866	.59406167	.48007858	.26712984	1	0
409	1	.96585578	.89191043	.85110354	.81478405	.75391579	.59848219	.40592372	.3677972	.32512665	.29966787	.27303109	.20028481	.99616593	.9827233	.89765263	.86321354	.78156114	.57624382	.01010101	1
410	1	.89478886	.81921577	.72503066	.65806484	.59080184	.48586521	.39110893	.34700692	.28799	.25025728	.21604368	.17410344	.94881052	.91054577	.8122564	.78860903	.73908138	.64691639	.01010101	1
411	1	.85608912	.85002667	.7919662	.71084797	.64081734	.44852811	.33774716	.32203376	.27695125	.24358767	.16840035	.13175339	.8586129	.8586129	.8586129	.8586129	.8586129	.65247273	.01010101	1
412	1	.94638103	.90572292	.8306967	.76910549	.68093032	.48664194	.395055	.35018402	.26921791	.22627163	.18460757	.13489479	.72219229	.72219229	.66812468	.64430654	.62406993	.54016662	.01010101	1
413	0	.77238238	.77238238	.76338631	.73537529	.6811856	.56068498	.36403108	.36403108	.36303139	.32428914	.2612595	.20466319	.86548495	.86548495	.86548495	.85063231	.74814987	.56239986	1	0
414	0	.97456402	.96738791	.91866624	.77904505	.66916943	.50131559	.36370212	.36174399	.31181642	.2810975	.25458857	.17506328	.81333905	.81333905	.76647794	.72429478	.68344921	.56923342	1	0
415	0	.82049268	.82049268	.82049268	.79753315	.76738632	.31639272	.090623915	.090623915	.090623915	.090623915	.081765354	.067783058	.30737281	.30737281	.30737281	.30737281	.30737281	.15297192	1	0
416	0	.55879736	.55879736	.542732	.49609536	.45185477	.40122998	.28961486	.28961486	.2265107	.19899344	.17869818	.12578768	.61550057	.61550057	.54971516	.48793846	.46231407	.39920691	1	0
417	0	.57786345	.51235712	.47442323	.44899142	.41583729	.33291307	.19140512	.18911797	.16600221	.14967346	.13416263	.10612983	.62469327	.62469327	.60715103	.54027218	.50872356	.3646735	1	0
418	0	.66125715	.66125715	.66125715	.66125715	.6059376	.51521724													1	0
419	0	.17152166	.17152166	.17152166	.17152166	.17152166	.17152166	.12025136	.12025136	.12025136	.12025136	.12025136	.12025136							1	0
420	1	.68916553	.64497089	.58360326	.53463638	.47032139	.3281289	.33421993	.32777941	.22660655	.20320612	.18216592	.092512906	.57985348	.57985348	.57985348	.57985348	.57985348	.52517819	.01010101	1
421	1	.86959523	.81500995	.752563	.70885396	.64064211	.49679983	.55981147	.49270982	.43161696	.38698906	.34349352	.22285032	1.001322	.96245623	.89433497	.84606445	.73688126	.59276414	.01010101	1
422	1	.83888084	.72750062	.64501286	.58852208	.52073944	.40592566	.51413822	.40342587	.3170411	.27722692	.23877674	.17223155	.96725148	.90581363	.80392325	.68598986	.5806551	.44220114	.01010101	1
423	0	.71589655	.71589655	.62966037	.58479357	.53435826	.40983689	.41847754	.41847754	.34451413	.31111151	.27857655	.19139525	.74405336	.74405336	.65753561	.63401997	.56964338	.42251986	1	0
424	1	.78118813	.75587058	.7181555	.68496644	.58687961	.41605407	.28245938	.27136332	.2043708	.18969959	.16024441	.11344111	.71993601	.70926058	.65294373	.56130046	.47217017	.3540948	.01010101	1
425	1	.97764975	.83945531	.7637639	.71734285	.64646202	.47303584	.48807585	.38206321	.30361861	.27117831	.22950611	.16437531	.95623624	.83139086	.75089747	.66981709	.60236919	.46391076	.01010101	1
426	1	.84262371	.80668885	.74985433	.70542759	.63472778	.47237593	.42080367	.33307391	.28854626	.24547869	.20544583	.14403272	.90645432	.87947899	.82808185	.75525868	.66028017	.50832099	.01010101	1
427	0	.77857453	.69501579	.64926958	.57952428	.51587576	.36294818	.40550524	.36905622	.28481227	.27280992	.22904679	.11440748	.43448406	.43448406	.42011225	.38966382	.3326627	.12094873	1	0
428	1	.96301109	.88787568	.79818773	.76359749	.70957881	.5675106	.45951098	.41543335	.32748097	.26881737	.22406799	.15541041	.99663919	.93412405	.83147395	.77848363	.67078292	.52508825	.01010101	1
429	0	.56113243	.44830972	.38633174	.3437683	.31366	.2347728	.48777592	.44219774	.38793027	.1936782	.15146375	.1086151	.63495523	.5672093	.48311609	.44079894	.27450836	.12357846	1	0
430	1	.93068773	.8302387	.75378674	.69677377	.60464072	.43554375	.57086521	.36953962	.2906394	.24901438	.19581056	.12331134	1.0045695	.89630497	.79997343	.68084502	.55744898	.38437966	.01010101	1
431	1	.94575197	.80429542	.72159886	.66369104	.57594764	.44932073	.35562956	.29339391	.24720466	.22072703	.19267237	.13918447	.87327754	.76299685	.67190582	.62023222	.55843836	.45242077	.01010101	1
432	1	.80279952	.7946831	.69242334	.56932276	.51738822	.39511448	.26503652	.25029254	.19460416	.1822682	.14490545	.098673105	.55701613	.55701613	.55701613	.55701613	.55701613	.4368912	.01010101	1
433	0	.51366913	.51366913	.466434	.42700154	.38294786	.31591532	.44496667	.44496667	.27245253	.27007043	.24713033	.18064857	.20245957	.20245957	.20245957	.20245957	.20245957	.19900882	1	0
434	0	1.0078046	.91250759	.86470813	.71881211	.58760667	.39017305	.43786204	.41379064	.32138449	.28129447	.24654326	.17416823	.94935656	.94935656	.92208517	.78889102	.74901026	.51160365	1	0
435	1	.96907413	.8783586	.77777177	.72003639	.61994821	.44545871	.50297922	.41524822	.31446427	.27134496	.22824746	.15055251	.91115886	.87490261	.8398329	.79002267	.62865436	.45950162	.01010101	1
436	1	.95357943	.89541221	.77535427	.72588545	.64936554	.51243001	.49854279	.43078715	.33864385	.31390148	.27467525	.2091226	.97652978	.92584205	.82697213	.75714266	.6857872	.51294374	.01010101	1
437	1	.72848713	.72848713	.71296871	.65656614	.60709256	.40368029	.45196474	.45196474	.39504737	.23151916	.21087593	.14875954	.5244171	.5244171	.5244171	.52029341	.36796239	.28803951	.01010101	1
438	0	.74289685	.74289685	.64741182	.60451823	.55636889	.32831788	.28007299	.28007299	.24591351	.23772955	.21084684	.15307814	.76531881	.76531881	.75457555	.70369411	.66771555	.34091526	1	0
439	1	.71986914	.58849585	.54936093	.49468035	.37989825	.22627312	.3261658	.30598968	.26550394	.22972596	.19549513	.12852296	.6640476	.6640476	.65402871	.52923715	.47225916	.36733589	.01010101	1
440	1	.99467409	.82358086	.73830867	.68067229	.6332522	.46500129	.39733988	.36726049	.31603396	.29981834	.26523837	.18628505	.81030601	.81030601	.72802758	.72204328	.55433941	.4004944	.01010101	1
441	1	.99709994	.7974813	.70044553	.64146811	.56500697	.42697355	.53643614	.40701276	.33822614	.29291469	.24358356	.16653591	1.0486642	.99175042	.91066492	.71090126	.59312314	.38319355	.01010101	1
442	1	1.074792	.8440432	.73851275	.68697083	.62002957	.47725415	.57556862	.40620244	.33825475	.30223489	.26203698	.19550726	.97486597	.84793001	.778234	.72924834	.63382459	.41568509	.01010101	1
443	1	.84760767	.83830732	.75150442	.69156253	.64387596	.50735116	.32845777	.31893158	.2841332	.26043671	.20876479	.15274352	.6098702	.6098702	.6098702	.6098702	.6098702	.55259168	.01010101	1
444	0	.80956393	.80581075	.72837234	.67919123	.56234646	.42217493	.25253469	.24535179	.20240748	.18375769	.15668952	.11647141	.579373	.579373	.55291438	.55057895	.43519884	.35885108	1	0
445	1	.94574004	.89243758	.76128173	.67861074	.60545015	.50220287	.36445749	.34138393	.27909803	.2509988	.22352713	.16819194	.73398912	.73398912	.66176796	.63138723	.51432186	.4135446	.01010101	1
446	1	.83624011	.77968627	.72523916	.68804932	.62668765	.48362198	.42975491	.40906709	.37090069	.33068496	.28698665	.20195371	.88227665	.88227665	.82422853	.79501879	.70603722	.57194722	.01010101	1
447	1	.8186968	.8186968	.77946663	.75699311	.68265212	.54940367	.42626864	.42626864	.4178341	.37984812	.36308157	.21981567	.74072516	.74072516	.63022459	.60734355	.59715962	.45455667	.01010101	1
448	1	.95535207	.89385045	.82826871	.77105582	.71126544	.5967384	.48071122	.44078588	.38588876	.34558469	.30171013	.22012526	1.0127352	.92641807	.8632409	.82158428	.76526833	.65395617	.01010101	1
449	1	.8523044	.84769702	.77801669	.74243617	.6967206	.56198329	.33518666	.29374504	.24029887	.21628714	.18563837	.13862717	.89472401	.87482333	.7963953	.76741004	.71465796	.57415211	.01010101	1
450	1	.98353451	.8651433	.8035959	.75259161	.69033277	.49455413	.49092102	.40181649	.32166553	.2700147	.21217847	.1478906	.75199419	.72173494	.60073501	.4984107	.40825206	.27474314	.01010101	1
451	1	.99237323	.82691878	.76028156	.71274149	.6193428	.44915849	.43248546	.41421384	.35254633	.31325132	.26566309	.16927993	.91392642	.88173312	.79343581	.74788845	.67050803	.50949693	.01010101	1
452	1	.91958296	.86688113	.80126119	.7531355	.69590652	.55507529	.52650148	.4717198	.3929348	.34980947	.29759902	.21936154	.89866686	.87720472	.81487662	.71258986	.63969231	.50040573	.01010101	1
453	1	.70269614	.69035935	.6668123	.61571735	.52974939	.38571131	.45045817	.44647998	.41251424	.35890484	.26128346	.1680378	.3356604	.3356604	.3356604	.3356604	.3356604	.3356604	.01010101	1
454	1	.86596191	.82987297	.77472901	.74372369	.67376423	.52902746	.47055835	.44203466	.40321928	.34956747	.25084692	.18031579	.89840263	.89840263	.89840263	.89537406	.88106191	.81205791	.01010101	1
455	1	.93795383	.83360529	.71901268	.65121543	.56817555	.42798951	.51751983	.40346175	.29053873	.25063014	.2110858	.1513741	.8891086	.80926657	.71301311	.65522099	.58143425	.4315725	.01010101	1
456	1	.91992915	.82664847	.77286398	.73491812	.69334775	.52112579	.45727569	.41444373	.37436497	.33576185	.29411417	.19262052	.97076005	.97076005	.91678971	.90726614	.85355204	.70082688	.01010101	1
457	1	.90588069	.86816013	.78186762	.64114583	.54813445	.4126603	.42796516	.39557379	.34054881	.30583507	.26215887	.17075676	.88691211	.88691211	.83912849	.76290673	.70133966	.47420698	.01010101	1
458	0	.80600893	.80600893	.73807746	.73710549	.62661386	.3669973	.2631073	.2631073	.25831187	.25417495	.23327106	.11873639	.66978955	.66978955	.53961706	.53791517	.48875535	.26209235	1	0
459	1	.75052667	.71993572	.69369894	.60281444	.5033201	.34750739	.4378956	.43102127	.33031023	.29061216	.26584557	.19044062	.80869365	.80869365	.69658566	.64285529	.58020759	.54235351	.01010101	1
460	1	.90568465	.88585365	.80825031	.7409991	.66705668	.52103257	.40799886	.38798648	.3416093	.31024775	.26980865	.18625638	.90336788	.84983718	.78716671	.72537947	.68301952	.54540306	.01010101	1
461	0	.50140274	.50140274	.50140274	.50140274	.42524034	.29794252	.1829778	.1829778	.1829778	.1829778	.1829778	.10919344	.21093577	.21093577	.21093577	.21093577	.21093577	.21093577	1	0
462	0	.36565584	.36565584	.33313715	.31757295	.27606398	.22051924	.18194139	.18194139	.16157138	.13506675	.11801687	.09588629	.51133615	.51133615	.51133615	.51133615	.51133615	.33230644	1	0
463	1	.8440758	.80571216	.74669993	.70140463	.67055994	.52827859	.43825716	.4344697	.34762353	.30552909	.25017253	.15651694	.54820371	.54820371	.48709965	.47923481	.41878402	.35782522	.01010101	1
464	0	.82183421	.76599789	.68520463	.59519905	.46317452	.32522258	.35087281	.27335578	.22464925	.18756461	.15329587	.10724074	.61510193	.61510193	.55134332	.46554184	.40967155	.31079859	1	0
465	1	.85034615	.72600323	.58811653	.52689433	.45785505	.35425651	.30990589	.26004165	.21261936	.19254369	.1663447	.11843067	.83697683	.83697683	.74943137	.70021665	.59637946	.40483117	.01010101	1
466	0	.87498575	.83392638	.75448716	.70557296	.62081528	.47455925	.50640237	.46475446	.42094058	.3876186	.34080625	.21539074	.85751176	.83234	.77147865	.75343442	.70527887	.56381768	1	0
467	0	.89420307	.8516193	.7644186	.72285283	.60571516	.41646716	.52813089	.49795359	.4471471	.33777136	.30132896	.21113142	.64222026	.64222026	.64222026	.63443065	.56156719	.42159075	1	0
468	0	.72628736	.69772804	.67535597	.55631375	.46220744	.35471201	.27571893	.23592645	.20909753	.19347385	.16342089	.12332064	.5150249	.5150249	.49086654	.46547228	.41363949	.31557295	1	0
469	0	.8768751	.86976391	.78534496	.72232795	.66884959	.56630409	.36647093	.32263321	.28083992	.2586323	.22466475	.18518591	.79236001	.76928365	.70182627	.64883667	.58503675	.48711529	1	0
470	1	.95153111	.9494679	.89299828	.86394209	.83732402	.6974529	.55298668	.50815427	.44294077	.41476494	.35411716	.26493639	.98366714	.98366714	.8954435	.89443707	.87881422	.81005919	.01010101	1
471	1	.82699418	.82699418	.76634586	.7409718	.62420624	.48469287	.41393024	.41393024	.32318991	.30324715	.22754329	.16915482	.69577473	.69577473	.69577473	.69577473	.62122238	.45428786	.01010101	1
472	1	.83578861	.80962288	.74599445	.70109975	.63723731	.51452935	.3709504	.33613414	.2791698	.25628328	.21947193	.15272677	.86387873	.86387873	.85354638	.79434747	.73483014	.52324128	.01010101	1
473	0	.89516276	.89516276	.87609267	.84416151	.81525576	.68718374	.53982115	.53982115	.4976061	.44257843	.42439693	.26588804	1.0384848	1.0384848	.98626119	.96872604	.89729846	.69937313	1	0
474	1	.92620879	.88281155	.81899333	.76709574	.70666301	.53348601	.4044897	.37479556	.34438115	.30188775	.27252674	.19613481	.63100922	.63100922	.63100922	.63100922	.63023621	.56709248	.01010101	1
475	1	.90300727	.76473415	.67961657	.60354257	.54835445	.33685017	.40598094	.39253247	.34616321	.30424732	.26600099	.18257242	.53516215	.53516215	.53516215	.53516215	.53516215	.46657914	.01010101	1
476	1	.93237805	.88347012	.8132019	.7824524	.71822536	.5833627	.44861794	.37762249	.31644863	.28163075	.25019854	.17331088	.99072075	.92843384	.82380891	.77196121	.68613851	.4880268	.01010101	1
477	0	.75589144	.75589144	.75589144	.75589144	.75589144	.68147075	.26051939	.26051939	.26051939	.26051939	.26051939	.2583133							1	0
478	1	.95908731	.86834717	.76672751	.71064806	.62608558	.49510774	.39879996	.34475338	.30916995	.28009468	.25396821	.19512308	.92760509	.87459481	.77005887	.73355967	.62932611	.50371397	.01010101	1
479	0	1.0293427	.97380996	.82117981	.74340773	.68128914	.55665642	.45693094	.3907823	.34964395	.32422894	.29377455	.22127891	.92053854	.89368391	.83739913	.80814958	.74228334	.59014225	1	0
480	1	.9118973	.89320815	.79861212	.64987552	.56666672	.41794586	.50153494	.49741155	.39109749	.35879406	.27958134	.17993212	.75330848	.75330848	.73665005	.71768886	.66379541	.38065022	.01010101	1
481	1	.73511851	.71271467	.63604826	.5839476	.45829973	.26405805	.42124641	.40304369	.325993	.27909186	.17472056	.096762091	1.0025288	1.0025288	.85410005	.80083561	.63879615	.23003057	.01010101	1
482	1	.71563053	.71563053	.7060675	.66847456	.52044863	.46023718	.22607094	.22607094	.2016958	.19914323	.16953123	.13847762	.47318262	.47318262	.47318262	.47318262	.46559155	.40019125	.01010101	1
483	1	.85326731	.77934754	.71400976	.67458892	.61250675	.47789019	.39806718	.30707568	.24589807	.19823992	.15860191	.10917747	.76453757	.73067319	.67092413	.62645149	.55044967	.4169333	.01010101	1
484	1	.8765431	.77411783	.68455184	.62018496	.54256117	.41079062	.43588912	.37176609	.30984545	.27010608	.22253698	.1482929	.91830319	.87193149	.76707304	.71756494	.62817657	.45465806	.01010101	1
485	1	.88647199	.75445664	.68669629	.64174616	.55327833	.40069592	.26530451	.25024951	.21800321	.20202625	.18305409	.13350213	.73896039	.73896039	.72268742	.71725464	.61637378	.46857303	.01010101	1
486	0	.87884289	.87884289	.84178352	.79009497	.72944891	.6637767	.453125	.453125	.45146406	.39577556	.34146231	.27108088	.90997344	.90997344	.90997344	.90997344	.90997344	.85157698	1	0
487	0	.59732437	.59732437	.59732437	.59732437	.59732437	.59732437	.25575107	.25575107	.25575107	.25575107	.25575107	.25575107							1	0
488	0	.63063151	.59926963	.54395175	.49281892	.43525079	.30739799	.29894465	.29894465	.20208746	.18538511	.14665544	.10767227	.65248322	.65248322	.65248322	.55266905	.5452317	.39099211	1	0
489	0	.89367491	.89367491	.82216191	.78013921	.70791876	.57536352	.40789104	.40789104	.36601233	.35292208	.27636695	.16017064	.89465988	.89465988	.89465988	.85493302	.79667681	.70607579	1	0
490	1	.94141692	.87636417	.79846752	.7386198	.65542018	.48724014	.44893265	.36851352	.29038739	.25456989	.21294966	.15282953	.87973315	.84710044	.7421385	.6913631	.636473	.49839866	.01010101	1
491	1	.78457898	.77746516	.7080617	.65524173	.5964874	.44633269	.52462715	.45569491	.37515008	.33724594	.27852023	.20971137	.69509995	.69509995	.60805202	.59138036	.58332044	.40708649	.01010101	1
492	1	.63564539	.62057328	.56564212	.53036511	.45324218	.37820548	.33057994	.29765075	.26802617	.1990543	.17672867	.13787502	.56338811	.56338811	.56338811	.51922727	.41660774	.33776248	.01010101	1
493	0	.68230081	.68230081	.62367344	.6153475	.53972995	.4059779	.17349237	.17349237	.17160624	.15031558	.12883067	.091683686	.2247287	.2247287	.2247287	.2247287	.2247287	.21120256	1	0
494	0	.92722547	.91122597	.84770757	.79356003	.74784458	.62635505	.60328662	.52674705	.45385915	.39601433	.32062382	.22208995	1.1027615	1.0075401	.92004406	.87632388	.81913429	.68247604	1	0
495	0	.44091058	.44091058	.44091058	.43496072	.42473921	.30090791	.20587409	.20587409	.20587409	.20330051	.19017088	.14856791	.41013741	.41013741	.41013741	.41013741	.38569683	.28820789	1	0
496	1	1.0365623	.87518156	.77549016	.72574663	.65893447	.50189239	.43963617	.34856641	.26818746	.23673528	.20134032	.14686191	.93320137	.82938993	.75572753	.71104413	.64365387	.49161732	.01010101	1
497	0	.86060447	.79464853	.74617088	.62179238	.54596508	.40311825	.37993962	.37993962	.30632424	.27082592	.23591989	.16550872	.93493283	.93493283	.88646019	.81117612	.7111637	.45389089	1	0
498	1	.70282483	.70282483	.62125564	.58268344	.54040527	.45614284	.31694746	.31694746	.301853	.23465037	.1918788	.17857599	.46240747	.46240747	.46240747	.46240747	.46240747	.42622417	.01010101	1
499	1	.81796014	.73050034	.68325078	.66009009	.58395755	.45958799	.36566573	.36566573	.28938025	.25636536	.22271037	.15084743	.7682569	.7682569	.7463001	.69552338	.52046508	.32911429	.01010101	1
500	1	.89035308	.87967288	.79859775	.73861217	.67129052	.55670971	.42482454	.41255379	.34394413	.3231228	.30436212	.21986532	1.0077888	1.0077888	.88305461	.84335208	.79515266	.60497272	.01010101	1
501	1	.49178362	.49178362	.49178362	.48442233	.43974683	.3046335	.22889972	.22889972	.22889972	.21462333	.17639178	.13059241							.01010101	1
502	1	.7724396	.76243848	.71054822	.68044549	.60597605	.41888449	.28450978	.28097677	.20098943	.18887892	.1691924	.11878428	.56009257	.56009257	.52452838	.50170672	.44187531	.33547884	.01010101	1
503	0	.84001714	.80514312	.71298027	.66037595	.59189105	.50703704	.41444016	.32776719	.24960458	.22062945	.19620398	.14419168	.88544273	.85916078	.78859669	.75124872	.70783567	.5778017	1	0
504	1	.88665873	.88638234	.76747704	.74227512	.65490663	.4933989	.53155482	.48143482	.35631585	.29618782	.23637062	.15178716	.6686157	.6686157	.6686157	.6686157	.6686157	.51066327	.01010101	1
505	1	.86097085	.86097085	.73240149	.62365866	.56683385	.49135041	.34387743	.34387743	.29193807	.2433998	.19268566	.14741153	.72101504	.72101504	.62033391	.58531374	.51836312	.36727238	.01010101	1
506	0	.60477811	.57002634	.53929001	.51878405	.45675343	.31102568	.38541985	.37238485	.29232341	.26946628	.22002846	.16198188	.71524143	.68863404	.55760121	.52203119	.46141857	.2952804	1	0
507	0	.60693979	.60693979	.49772996	.43391001	.4265911	.33803487	.28233206	.28233206	.28233206	.28043681	.24290103	.14744222	.46309716	.46309716	.46309716	.46309716	.46309716	.44637442	1	0
508	0	.98701781	.90647113	.83777845	.80552852	.72205949	.49081779	.42252791	.39037907	.35329169	.31762928	.27423847	.18481469	.42703819	.42703819	.42205465	.41612262	.32476234	.2290594	1	0
509	0	.79633194	.70817411	.6019609	.54166281	.4774344	.3589924	.37841678	.30152845	.24561989	.22047564	.17665347	.12149292	1.0067815	.95734155	.87128407	.66314864	.51423788	.36019155	1	0
510	0	.90904093	.90904093	.88768589	.83943796	.7179991	.57318878	.46353513	.46353513	.43771428	.36006427	.29270405	.21117204	.87821651	.87821651	.87821651	.86338782	.81733465	.59750497	1	0
511	1	.74054652	.74054652	.70065939	.69442254	.66619337	.5593645	.29177088	.29177088	.27839464	.24808937	.20212853	.16329741							.01010101	1
512	1	1.0282015	.92209822	.85872161	.808658	.70300663	.50887591	.41932851	.36593062	.31723839	.28291243	.2404868	.17617944	.95960152	.91817659	.84599787	.806669	.74013007	.41121584	.01010101	1
513	0	.83997411	.83997411	.82795	.78638881	.71019274	.63891256	.36337703	.36337703	.32826811	.26121348	.21926302	.18996495	.65335727	.65335727	.65335727	.65335727	.63877332	.61062002	1	0
514	0	.8101691	.80477363	.70334429	.63228154	.58317381	.37399161	.4778583	.4575386	.36115444	.32437289	.24199057	.14139223	.86063051	.86063051	.85176778	.84258085	.77158046	.38585216	1	0
515	1	1.0420845	1.0146693	.93418747	.84282368	.72969961	.48734105	.5740819	.53453147	.47214299	.42078161	.36632949	.2544851	.9909218	.96471602	.88779753	.83670896	.79298544	.65102804	.01010101	1
516	0	.76829684	.73596787	.67238235	.58825099	.49704108	.35883334	.51327932	.44420314	.39749348	.34405529	.29003131	.20439416	.73870015	.73536825	.67667657	.5597139	.44207489	.33915704	1	0
517	1	.96987391	.84042275	.74585241	.69835538	.62849832	.47015804	.39896631	.33102071	.27621758	.24798959	.21648306	.15496066	.77598262	.77598262	.72605342	.70565903	.57693374	.39857864	.01010101	1
518	1	.82816446	.79561418	.71726727	.68203199	.60806382	.4897607	.25563002	.25563002	.21658689	.21334428	.19244069	.13500026	.81646574	.81646574	.79685247	.68876266	.5909946	.46570271	.01010101	1
519	0	.92078722	.87840778	.81173301	.7606985	.69655859	.54384053	.52665949	.47768396	.40957361	.38571984	.31494957	.22393566	1.0103987	.99715883	.93584001	.87244976	.79464543	.64027208	1	0
520	1	.95152545	.82064885	.72425926	.6685971	.587695	.40562364	.41244024	.36503476	.30976844	.27788699	.24114215	.17707562	.94620448	.91178429	.88332999	.83472443	.76441789	.45854264	.01010101	1
521	1	.99350882	.87334013	.7885046	.73789632	.67429662	.5500809	.59305751	.42431605	.32896197	.29074216	.24973905	.18559265	1.0191292	.9651525	.89629096	.85477906	.80099738	.68260193	.01010101	1
522	1	.82150131	.82150131	.75013489	.56387985	.53226995	.40898713	.26057738	.26057738	.26057738	.24269426	.20838431	.16710317							.01010101	1
523	1	.90234494	.87104619	.78670013	.7354027	.6757468	.39760885	.40486526	.3341549	.27131587	.23811382	.20486546	.14770335	.80378681	.78923327	.75158584	.71649605	.65600872	.56417084	.01010101	1
524	1	1.0185586	.87910807	.78398895	.72465348	.65852797	.49926785	.48155785	.37979496	.31428516	.28444272	.25291377	.18372637	.99076849	.93384379	.86735731	.8062731	.69669497	.5305602	.01010101	1
525	1	1.0128349	.8358987	.74758929	.69400895	.62829238	.49283698	.47307992	.37111706	.31154171	.27831429	.2430549	.17971212	.89346457	.86389685	.8015511	.74896038	.65615785	.49483532	.01010101	1
526	1	.93452668	.85022759	.78062499	.72271526	.65290666	.51418358	.50969255	.42142862	.34074044	.30584481	.26423651	.18888748	.98316079	.9310081	.84351444	.7997703	.73076773	.58407807	.01010101	1
527	1	.81323981	.73140121	.63298881	.56562483	.49836415	.38004014	.38464534	.28869951	.23911327	.21478373	.1870532	.13438416	.94360495	.81840056	.70334351	.64571357	.58017588	.41796476	.01010101	1
528	0	1.0483732	.89650875	.82505322	.77587068	.6980983	.56712961	.59447151	.50341719	.42207167	.38081387	.32915992	.22751158	.96709186	.96467721	.85007215	.78918648	.70865607	.57676774	1	0
529	1	.77303815	.77303815	.73096144	.70962226	.68448144	.51099652	.19283664	.19283664	.18714124	.18331653	.16341507	.14236495	.74582565	.74582565	.7342478	.71255493	.66959274	.52317834	.01010101	1
530	1	.93861973	.90752542	.78572428	.71627772	.65050101	.4916206	.51405585	.39627057	.34443662	.30003515	.25881526	.18549973	.96041882	.95458597	.91118592	.87856829	.80902058	.63843811	.01010101	1
531	1	.67676985	.67676985	.61195517	.58220559	.48541886	.36576429	.33928025	.33928025	.28701741	.2424739	.20642257	.12287724	.28514236	.28514236	.28514236	.28514236	.25154591	.22177303	.01010101	1
532	1	.59826958	.59645742	.54013586	.50922161	.4731974	.38170359	.32392716	.31614703	.23867387	.20302486	.1785478	.1255593	.67037976	.64030504	.59732974	.55572844	.46382409	.38346422	.01010101	1
533	0	.93385297	.85275114	.79845655	.75521767	.70790732	.58335423	.47013021	.41591728	.36994642	.33315152	.30110449	.23682693	.96335691	.9230895	.85819525	.80913669	.77004683	.62765259	1	0
534	1	.90571684	.83615905	.69941592	.66216278	.58826923	.47715557	.36919022	.33113116	.25997275	.24020058	.21451837	.15411168	.98127705	.9294104	.84157741	.79296505	.60899007	.38588738	.01010101	1
535	0	.92282164	.92282164	.85150242	.83665949	.67332011	.54267353	.32049555	.32049555	.29940158	.29023939	.27078378	.18957707	.86684275	.86684275	.86684275	.83328283	.7511906	.71142972	1	0
536	0	.95502234	.94153529	.83130968	.78383946	.69222951	.53740203	.55088776	.47322249	.40195346	.37221837	.29831043	.21900567	.87185562	.86274755	.78856862	.72703713	.62453669	.43451118	1	0
537	0	.76131731	.70815468	.64386886	.61733711	.53875852	.40581718	.36936009	.35750002	.28225708	.24706167	.2124176	.14707041	.71317899	.71317899	.6606251	.55342507	.52638346	.33188885	1	0
538	1	.93743753	.86216301	.79948521	.73787975	.65572917	.47738075	.45657152	.41175532	.3247053	.28788561	.22160605	.14260447	.68881035	.68881035	.68881035	.61187315	.52407485	.4535265	.01010101	1
539	1	.72668415	.72012752	.62481403	.60122347	.5440551	.45077157	.43069869	.4281736	.34424609	.31231141	.25459963	.18189973	.77582389	.77582389	.77582389	.75032723	.70346582	.55345869	.01010101	1
540	1	.85404193	.8229652	.72695756	.65499687	.55294883	.4235872	.46078044	.42696911	.36371005	.29223001	.20181569	.13433152	.83024108	.83024108	.71214509	.67129648	.57320476	.44897425	.01010101	1
541	0	.93325222	.91103292	.84639603	.78427869	.6861248	.49341744	.47537321	.45171911	.3723793	.34463137	.3023653	.1947954	.90997529	.90997529	.89580351	.84316933	.68168902	.45702446	1	0
542	0	.92024302	.84440744	.76973009	.72156823	.66077238	.53782356	.57271612	.44844806	.39179635	.35520083	.32021022	.24345535	.88396245	.85259348	.77579963	.72589815	.65411556	.53049409	1	0
543	1	.82952094	.75282025	.67141759	.61614788	.54627258	.39523742	.34813166	.29919159	.24885517	.2308743	.18888825	.13501838	.87575704	.85410309	.81923735	.74982852	.47256392	.29831702	.01010101	1
544	1	.84523433	.84232658	.76285434	.70118594	.62047362	.49628413	.28472549	.27730983	.24357909	.22783279	.19772261	.14597231	.67817271	.67817271	.66479456	.63098902	.57991064	.49389851	.01010101	1
545	1	.81223673	.75805181	.71790749	.67136467	.54967254	.39381424	.29858851	.29594702	.27187043	.24614447	.20062321	.13517874	.69214928	.69214928	.64121443	.51241416	.44895136	.32225639	.01010101	1
546	1	.90544432	.90544432	.83577538	.78381753	.72459948	.5758639	.41193259	.41193259	.37962198	.36447197	.32593799	.17580187	.86724901	.86724901	.84989309	.84299314	.82873231	.54917598	.01010101	1
547	1	.87994021	.72826791	.64473355	.58744955	.51127613	.37462342	.5147661	.40240145	.34695667	.31176674	.27008158	.19489968	.85391629	.82564175	.72964883	.66967952	.58486849	.35104495	.01010101	1
548	0	.99280804	.98042756	.95203441	.89916807	.84361899	.59545135	.64387685	.625848	.55242193	.47280806	.38049605	.24851316	1.0730829	1.0730829	1.0263125	1.010807	.94938248	.68075305	1	0
549	1	.75578219	.71927929	.65456146	.61010051	.54255426	.39744556	.26640129	.2646755	.21158659	.19176352	.16667002	.13074088	.62523878	.62523878	.61316884	.55956793	.48233849	.34543526	.01010101	1
550	0	.58497608	.58497608	.56587386	.56470311	.50470471	.36450574	.2488668	.2488668	.2488668	.24485305	.22526786	.17710727	.57770538	.57770538	.57770538	.53743821	.45855805	.39112985	1	0
551	0	.46795082	.46795082	.45135182	.41748947	.38917935	.19588202	.1765514	.1765514	.1765514	.13263708	.12297931	.075345099	.57852376	.57852376	.57852376	.57852376	.4364118	.43164256	1	0
552	1	.66397649	.66397649	.63627887	.62588179	.60259342	.48836371	.34016919	.34016919	.24632019	.21493232	.1688394	.1154685	.5902757	.5902757	.5902757	.53276408	.46461919	.3730337	.01010101	1
553	1	.8375169	.81328166	.74857169	.71216947	.64955366	.51304233	.32764333	.28941777	.2296381	.19518626	.1735836	.13537255	.75628954	.75097156	.69805205	.66823328	.60895789	.48189166	.01010101	1
554	1	.79045999	.77872014	.70199347	.61095452	.48815918	.34260359	.28546298	.27752256	.22985673	.20410371	.16996628	.13167489	.53562462	.53562462	.48482847	.46160311	.43117356	.29397088	.01010101	1
555	0	.78575307	.68690121	.63968593	.57808059	.50731295	.33758789	.36060619	.32619065	.24784487	.21565676	.17967921	.1301997	.45553672	.45553672	.37553197	.32398701	.25898662	.16844475	1	0
556	1	.78662717	.78662717	.71292859	.60894126	.482535	.28024668	.20106459	.20106459	.18569028	.18374747	.1452989	.12444866	.24144787	.24144787	.24144787	.24144787	.19428146	.1123279	.01010101	1
557	0	.74588084	.74588084	.71408921	.69886404	.6139465	.48413372	.32677132	.32677132	.2617256	.2275269	.18274391	.13941699	.63910031	.63910031	.63910031	.63910031	.61743391	.50857484	1	0
558	0	.83863533	.83791059	.76976484	.72666234	.69162387	.56338561	.43298161	.40616935	.3665767	.34292838	.30161723	.19491294	.88240474	.88240474	.79089582	.72331363	.6428442	.45764932	1	0
559	1	.69838405	.69838405	.69838405	.67056775	.58834147	.4950695	.26885438	.26885438	.26885438	.26699454	.23716113	.15821683							.01010101	1
560	1	.94680691	.89493912	.82010388	.71711063	.57878435	.33630848	.47047949	.40979528	.3238771	.28957224	.26001006	.1751923	.74885571	.72847664	.63985384	.59358132	.53441	.39032191	.01010101	1
561	1	.84924662	.84669048	.73150361	.679178	.61498988	.45417345	.2674616	.25274348	.22860092	.21037844	.18060204	.14225605	.73254037	.73254037	.65119565	.60835969	.56618834	.42552853	.01010101	1
562	0	.76630902	.76630902	.7252934	.60509253	.51865357	.27776909	.30282134	.30282134	.23391646	.206011	.1772303	.11710143	.3115688	.3115688	.3115688	.3050974	.28882766	.16618186	1	0
563	0	.77599663	.77599663	.642735	.54559386	.51729059	.41931793	.27672124	.27672124	.25869066	.22164392	.20033032	.1394529	.69231296	.69231296	.69231296	.69231296	.55078536	.50345641	1	0
564	1	.72945559	.72945559	.62085235	.58178508	.52989298	.43619433	.38474071	.38474071	.35903496	.27964509	.24865955	.16296589	.52993822	.52993822	.47054952	.42039508	.38475913	.26096711	.01010101	1
565	1	.90581435	.90581435	.832699	.77371442	.64579391	.44259158	.34342587	.34342587	.32211179	.30186403	.27682126	.21901435	.34727752	.34727752	.34727752	.33608529	.31624836	.194556	.01010101	1
566	0	.66055858	.63459349	.57901919	.53724128	.51171231	.39602578	.3063727	.3063727	.27117592	.19218612	.16810131	.11401349	.62673509	.62673509	.55205172	.53820586	.49172559	.4006092	1	0
567	0	.42597193	.42597193	.38121015	.37363201	.35224074	.25462121	.19233698	.19233698	.19233698	.18274653	.12558797	.096603632							1	0
568	0	.49698496	.49698496	.49698496	.49698496	.49698496	.43649632	.16081023	.16081023	.16081023	.16081023	.16081023	.16081023							1	0
569	1	.95377773	.94197416	.87533569	.82297945	.77176636	.61775315	.48060656	.45338929	.37587196	.32354736	.27640051	.19282141	.96959966	.94069886	.9138481	.87240404	.83311307	.66232264	.01010101	1
570	1	.57998145	.57998145	.5408684	.52719641	.44211382	.32673708	.32904232	.32904232	.29515779	.28006184	.22698492	.1363048	.65683651	.65683651	.65683651	.61405599	.57019174	.16969514	.01010101	1
571	1	.74573565	.72086608	.67074931	.62424099	.57919848	.43152368	.28734463	.24532163	.19005603	.16968989	.14234501	.10772645	.87811452	.87777686	.8202256	.77946556	.74074399	.5372417	.01010101	1
572	1	.9403044	.88009101	.78782231	.71157402	.59847635	.41408557	.40997696	.36966449	.32245868	.29938912	.22598565	.10813177	.75613528	.62493521	.57165229	.49068087	.39605206	.18865484	.01010101	1
573	0	.85180253	.79819429	.7087146	.64919871	.58014452	.43639645	.29288441	.25571293	.21331978	.19291747	.16914892	.12663752	.69532818	.69532818	.67423457	.6189056	.58239961	.49477744	1	0
574	1	.88908571	.80481267	.72380888	.67140579	.6028173	.43872005	.46394295	.40413237	.3195858	.27849644	.23079753	.15525997	.81455076	.81455076	.71425015	.62344807	.58716273	.41195637	.01010101	1
575	0	.56066763	.56066763	.56066763	.54312825	.52283359	.40884221	.20231593	.20231593	.20231593	.18489116	.15455264	.12905732	.44344717	.44344717	.44344717	.44344717	.44344717	.44344717	1	0
576	1	.90100968	.8639034	.79951215	.764319	.71234787	.58236802	.51502919	.46177894	.38362348	.35915363	.32220787	.2306444	.88270336	.80576628	.74424112	.68610102	.62690377	.49579501	.01010101	1
577	0	.9910832	.94895756	.83812016	.7761063	.69630969	.50828528	.37292075	.35374999	.31523955	.28356999	.24155533	.17368704	.91793436	.89169395	.79008263	.75391746	.68790883	.55247468	1	0
578	1	.91376644	.89772499	.84666151	.83328676	.78179538	.65037155	.33338213	.3265481	.30254698	.26019728	.23505607	.16754729	.93663323	.93663323	.86917776	.83899939	.75639606	.60875815	.01010101	1
579	1	.9923867	.87331384	.7747103	.71837902	.65196705	.52391362	.5660162	.43977284	.35446072	.31251574	.26072437	.1817925	1.1030844	1.0373645	.95307249	.84869015	.74118876	.57109606	.01010101	1
580	0	.85321671	.83106601	.68773913	.64740902	.59004188	.44480652	.41130686	.30077875	.22296143	.1888659	.16218439	.12219298	.87591219	.80818939	.70373249	.61157084	.54309285	.40577269	1	0
581	1	.81420004	.71264362	.6501534	.61670864	.55799425	.40553129	.53161621	.52627659	.41088879	.36122793	.3032501	.21001112	.90614319	.90614319	.86429	.78561956	.70053291	.46449447	.01010101	1
582	1	.92846251	.84046841	.7630713	.71625918	.65770996	.49949527	.45165128	.38517469	.32051355	.28054422	.24098092	.17046785	.99758381	.94177246	.85900921	.79391313	.65633917	.46577203	.01010101	1
583	1	.91144687	.89295501	.73034775	.67733425	.5745303	.34432572	.34671003	.34017289	.3269794	.2948873	.16499165	.10548556	.94186795	.94186795	.94109333	.91806203	.87405139	.4217993	.01010101	1
584	0	.71670079	.66604674	.6039449	.53064257	.45805371	.36214805	.31447637	.31447637	.27395523	.22286129	.19076121	.15279216	.64446938	.64446938	.64446938	.5424273	.52531469	.46102768	1	0
585	0	.85854948	.8030383	.74876106	.6912806	.64755541	.48919767	.37648869	.37328416	.3295387	.30231187	.25822154	.20068687	.9483481	.9483481	.94010752	.89536619	.78772569	.63422507	1	0
586	0	.75934708	.74641436	.70748353	.65043181	.52577341	.38113612	.28194577	.2399776	.21919209	.18525201	.16679192	.12244767	.65493965	.65493965	.6285522	.59415126	.49952298	.42137223	1	0
587	0	.65452611	.65452611	.65452611	.64011759	.62263423	.55606622	.32981545	.32981545	.32981545	.32981545	.25887519	.21489477							1	0
588	0	.74903548	.74903548	.74120653	.66049391	.60821033	.48230118	.31953228	.31953228	.30903095	.2974624	.26224411	.18324447	.79663706	.79663706	.77104419	.75771081	.72658336	.59260201	1	0
589	0	.74690419	.74690419	.69801176	.67866111	.63685089	.42018616	.41074365	.41074365	.41074365	.37884539	.35236517	.26639277	.38506407	.38506407	.38506407	.38506407	.38506407	.38442272	1	0
590	0	.71098113	.71098113	.71098113	.68536961	.66756433	.57294023	.20808691	.20808691	.20808691	.20808691	.20157748	.13559884	.45547229	.45547229	.45547229	.45547229	.45547229	.42639858	1	0
591	1	.87262082	.7800343	.68015754	.62189257	.53770471	.43006676	.45357525	.40164948	.3161501	.27779138	.22726852	.15644142	.55261159	.55261159	.51519656	.4845798	.42488009	.31258905	.01010101	1
592	0	.75603378	.75603378	.73532063	.65395272	.60106194	.44712719	.33848023	.33848023	.28497624	.26829982	.23191851	.16930482	.43136626	.43136626	.43136626	.43136626	.37496197	.32645369	1	0
593	1	.80063295	.77998352	.68812525	.64545035	.57453907	.45230132	.32347375	.30380619	.26179343	.23302579	.20196396	.14612472	.841066	.837363	.81330311	.77281702	.68177378	.55310369	.01010101	1
594	0	.97135687	.90941566	.85224581	.79699683	.70767546	.52265447	.4837696	.46718502	.35906464	.32040328	.27933484	.19596949	.85560226	.85560226	.68307126	.64992774	.61423248	.52392185	1	0
595	1	.30556852	.30556852	.29491079	.29280907	.26627231	.23974079	.1777761	.1777761	.1777761	.16412213	.14278051	.086675465	.44867367	.44867367	.44867367	.44867367	.44867367	.37916827	.01010101	1
596	0	.89885026	.74928349	.64010125	.56618696	.47519183	.36210203	.53516018	.414231	.3218841	.26389325	.21392322	.14633769	.77738297	.64228654	.5646292	.5133816	.44009948	.29927069	1	0
597	0	.56807703	.56807703	.49419564	.479231	.44427067	.32804123	.24819767	.24819767	.22509181	.19879895	.18226117	.096237004	.74897701	.74897701	.69448221	.68070972	.67111909	.57348371	1	0
598	1	.89787281	.80552828	.69764876	.57899868	.46911961	.33174428	.45257699	.39373851	.29975462	.24283731	.18251026	.10464734	.54363221	.51322138	.43678147	.39122814	.34456623	.24226284	.01010101	1
599	1	.88802928	.83314073	.76534134	.72219765	.66071224	.52022004	.51766086	.41419178	.34117699	.29840308	.25175971	.17595458	.97146505	.93193161	.82552421	.7360816	.65003765	.52659714	.01010101	1
600	1	.93876064	.81762439	.70314449	.64304805	.56364918	.43128127	.49305415	.38141567	.31159064	.26457426	.21614262	.15181395	.98650229	.91988593	.85493886	.78341353	.66823745	.45368826	.01010101	1
601	1	.95716852	.90370673	.80351418	.74999917	.69962323	.56105804	.38615555	.38615555	.34750909	.29856509	.24639225	.1335749	.92983019	.92983019	.87055677	.821509	.78294057	.56845421	.01010101	1
602	1	.99980885	.95575202	.88317335	.81365651	.76169002	.5716638	.39422077	.38269746	.33751959	.31677246	.28232539	.18459684	1.0848324	1.0539012	.98378938	.92350942	.81677085	.59562135	.01010101	1
603	0	.85470355	.8231194	.72259253	.67744476	.62854421	.4670397	.38854289	.33610976	.27959299	.26027787	.22590131	.16459054	.76908267	.76908267	.69285542	.6679095	.64432633	.51379555	1	0
604	0	.90207678	.89060819	.80733502	.78560233	.74000418	.5590508	.42044121	.42044121	.3858707	.35080367	.29381037	.21502095	.74738348	.74738348	.74738348	.74061954	.6728406	.56448746	1	0
605	1	.96978331	.86857474	.77494144	.71460032	.63379097	.47381008	.48207599	.38192993	.31787676	.27311367	.22101706	.15028167	.37485832	.37485832	.37485832	.37485832	.36552083	.23629162	.01010101	1
606	0	.86734474	.79270643	.72550815	.67906952	.60268891	.47246072	.45099223	.40234208	.33008865	.26701555	.20740142	.12548646	.87732959	.87732959	.76555133	.71975672	.58133411	.33304608	1	0
607	0	.65243131	.65243131	.63388354	.62287951	.58620816	.43397027													1	0
608	0	.82577699	.77363962	.71699589	.65117276	.55683684	.37966996	.34354824	.33592045	.2856409	.27143049	.23582613	.16857433	.90092075	.90092075	.84209567	.82827264	.75109595	.51439857	1	0
609	1	.80253124	.77661061	.69931471	.65658021	.59752452	.49071574	.40598291	.40466404	.33365726	.28493333	.24116701	.16971844	.87672794	.87672794	.75666606	.71314067	.63856149	.51015741	.01010101	1
610	1	1.0258275	.91349465	.82435179	.77419072	.71088207	.52148116	.43231595	.39089596	.34039903	.30409253	.24599928	.17076492	.99246854	.9726944	.92254108	.87987489	.82999474	.68063736	.01010101	1
611	1	.80007362	.72826844	.66036427	.61955976	.56386018	.44953966	.4026823	.32939863	.28200275	.25832093	.22141623	.15409315	.92560065	.8819536	.81977266	.77947628	.69288623	.54274809	.01010101	1
612	1	.56137609	.54327428	.48917395	.45820805	.37762615	.25363994	.2214483	.20843214	.18335295	.1726695	.15093595	.10301071							.01010101	1
613	1	.96289426	.86329216	.76500231	.69437683	.59313554	.42013884	.44824868	.37694946	.32950112	.27225795	.18044439	.12508538	.84743029	.84743029	.752424	.71017349	.62707567	.35051	.01010101	1
614	0	.61016798	.61016798	.56229913	.54697913	.5324353	.43576765	.30785441	.30785441	.30785441	.30785441	.27101672	.18537566	.66868818	.66868818	.66868818	.66868818	.65508068	.61167258	1	0
615	1	.94999754	.91646969	.88512409	.8180486	.72097051	.53436661	.3513447	.31949604	.26729155	.245911	.21209294	.1542033	.80881894	.80200803	.76249647	.73036891	.68975264	.58359551	.01010101	1
616	0	.54289502	.54289502	.54289502	.52479744	.49866387	.19110492	.29896313	.29896313	.29896313	.26494625	.22883338	.1288543	.30113232	.30113232	.30113232	.30113232	.26206309	.15067014	1	0
617	0	.84657419	.80390346	.74905181	.72206312	.54810214	.35433507	.53475034	.53331536	.43606466	.40461856	.3035301	.15475792	.88329667	.88329667	.87536138	.81055534	.73330593	.36047691	1	0
618	1	.78860468	.77639467	.67704451	.64074361	.60494912	.45402116	.42039913	.38130993	.33418351	.31537396	.27274868	.19424203	.71853226	.71853226	.66385698	.63753492	.59716719	.48265952	.01010101	1
619	0	.53351927	.53351927	.53351927	.53351927	.53351927	.33881909	.10798186	.10798186	.10798186	.10798186	.10798186	.10798186							1	0
620	0	.71148813	.71148813	.67205334	.64865518	.60117495	.50969344	.36259496	.36259496	.31060255	.26198477	.23128176	.17742783	.69624633	.69624633	.69009101	.67146111	.63872141	.48899978	1	0
621	0	.68901181	.68901181	.68901181	.66082644	.59869885	.39032692	.16336203	.16336203	.16336203	.16336203	.16336203	.096100092	.47594523	.47594523	.47594523	.47594523	.46451485	.34481388	1	0
622	1	.93697774	.82255387	.72476017	.67292511	.6029104	.43638083	.47832447	.3872	.32690275	.29415846	.25567442	.18872738	.88881767	.80878025	.72779584	.66794485	.58451712	.44025901	.01010101	1
623	1	.89703548	.84454715	.76747233	.72057778	.6450842	.50295675	.35782695	.31898838	.2628808	.23656887	.20025158	.14063948	.80790412	.80719417	.72978258	.67742217	.64181346	.53403056	.01010101	1
624	0	.80832112	.80675375	.73220503	.68660927	.62676668	.50879288	.50486648	.45164746	.3654412	.34264785	.3083865	.21368259	.87050295	.87050295	.79253793	.77169955	.72720373	.59908044	1	0
625	1	.73446244	.70676649	.67620707	.62388271	.54263628	.41238767	.16475368	.16475368	.15504581	.15359426	.13881707	.11243868	.30061334	.30061334	.30061334	.30061334	.30061334	.27591717	.01010101	1
626	0	.48274374	.48274374	.48274374	.45385867	.42268589	.39673978													1	0
627	1	.92963761	.87260085	.77008355	.6992783	.6225884	.48164076	.33894086	.3270334	.24271035	.22249895	.18689626	.13269573	.84963238	.84963238	.78524202	.76009363	.69394946	.61014676	.01010101	1
628	0	.40307277	.40307277	.40307277	.40307277	.40307277	.40307277	.14814377	.14814377	.14814377	.14814377	.14814377	.14814377	.57390285	.57390285	.57390285	.57390285	.57390285	.57390285	1	0
629	0	.64861816	.64861816	.62676001	.62186038	.59387797	.4812538	.19377935	.19377935	.19284016	.18899935	.17121172	.13058281	.47045571	.47045571	.47045571	.47045571	.47045571	.42979419	1	0
630	0	.80031973	.74938226	.66166371	.63252389	.58739036	.40403372	.39373708	.39373708	.34091979	.30509937	.27294916	.18215179	.88622463	.88622463	.84258085	.80386591	.75202209	.45031929	1	0
631	1	.86025578	.80390817	.75608701	.71495152	.64178926	.46662727	.39188218	.36936754	.30712742	.27044755	.22846007	.15794379	.79131061	.79131061	.76016945	.75617182	.6645335	.50118601	.01010101	1
632	1	.94580597	.94580597	.84474593	.812343	.74844867	.61037773	.44484943	.44484943	.40160275	.37663889	.31614614	.2322742	.98250979	.98250979	.97269386	.95404828	.89547658	.55325341	.01010101	1
633	0	.54446614	.54446614	.49855685	.48312843	.43335474	.32145101	.21178889	.21178889	.21178889	.17308456	.16703764	.11650658	.45351094	.45351094	.45351094	.45351094	.45351094	.44684547	1	0
634	1	.80441415	.77937537	.74410129	.65495765	.55352354	.36853606	.33206058	.26143509	.22704506	.19980311	.16108936	.10983217	.5917201	.5917201	.48318791	.33692676	.26938277	.17776853	.01010101	1
635	1	.94680691	.89493912	.82010388	.71711063	.57878435	.33630848	.47047949	.40979528	.3238771	.28957224	.26001006	.1751923	.74885571	.72847664	.63985384	.59358132	.53441	.39032191	.01010101	1
636	1	.98370004	.94791073	.82948589	.79037899	.67838204	.49566513	.4837392	.43729216	.38192952	.33396202	.27900624	.18048102	.99994701	.99994701	.90434533	.85540175	.78871512	.42035156	.01010101	1
637	1	.96047038	.88761449	.75932485	.7158711	.61113101	.46015114	.40402335	.39511198	.29912019	.26036161	.21044642	.13398242	.42404604	.42404604	.42404604	.42404604	.38782394	.34569746	.01010101	1
638	0	.62865186	.62865186	.62865186	.60827631	.55467004	.44386774	.250871	.250871	.250871	.250871	.23819429	.15662399	.46551412	.46551412	.46551412	.46551412	.46551412	.35252213	1	0
639	0	.79474318	.71108413	.65363926	.61990225	.57146525	.46095806	.27066606	.27066606	.22527659	.20774096	.18326342	.13723895	.55955666	.55955666	.54940403	.53324258	.50129306	.28523922	1	0
640	1	.80821258	.70654893	.61626744	.56388199	.52469718	.41485435	.22287214	.21190774	.16156137	.14320791	.12128156	.088270843	.5698666	.5698666	.5698666	.5698666	.5024327	.42874837	.01010101	1
641	1	.65291584	.6399442	.56153071	.53076196	.44663683	.2920658	.40028054	.37957853	.31927699	.27287048	.22830772	.12742376	.57164073	.57164073	.53660703	.49425822	.46336007	.26952973	.01010101	1
642	0	.87794524	.85393327	.72326237	.66079843	.54997838	.41080022	.33369458	.33106309	.2765491	.25103694	.22840017	.15297261	.88935685	.88935685	.7638393	.72128075	.59048635	.37955481	1	0
643	1	.98388016	.89356005	.8192966	.77161276	.68830246	.48744231	.46638983	.38520342	.32559353	.2936793	.24897861	.16112632	.79760802	.78587753	.71722704	.69118118	.6046865	.3608017	.01010101	1
644	0	.83482659	.83482659	.63301086	.62579131	.54619229	.36597407	.39521116	.39521116	.34002131	.33609551	.24977124	.19921067							1	0
645	1	.66049075	.66049075	.62834626	.59217495	.53281748	.4209176	.3302514	.3302514	.26966822	.25294381	.17297417	.12919775	.16149062	.16149062	.16149062	.16149062	.16149062	.16149062	.01010101	1
646	1	.7960797	.7822324	.76024419	.72885656	.68338549	.49388325	.34183288	.34183288	.28830886	.26836783	.20288837	.14570409	.79494691	.79494691	.79494691	.79266983	.66080928	.43737257	.01010101	1
647	1	.85759568	.72133946	.61203861	.5737046	.49737716	.31708199	.37447065	.36035812	.3109104	.26785383	.23185477	.11195794	.78141785	.78141785	.63567114	.63084012	.53914231	.45644152	.01010101	1
648	1	.58012027	.57405782	.47951478	.420304	.37736058	.28783974	.33783877	.29025441	.23710713	.20707649	.17274103	.0967305	.23381728	.23381728	.21680999	.20977253	.19486922	.15066704	.01010101	1
649	0	.49033248	.49033248	.44504315	.4430635	.41850001	.34450164	.17058009	.17058009	.16542983	.16160524	.15015429	.12625283	.18140501	.18140501	.18140501	.18140501	.18140501	.15848577	1	0
650	1	.90629309	.8330183	.77746648	.7342847	.68542707	.51075602	.55076593	.52070343	.47361749	.43990821	.36673218	.15168124	.72395015	.72395015	.71875656	.71364272	.67063367	.56549054	.01010101	1
651	1	.7564761	.70962268	.58206469	.53835559	.47571814	.35841674	.34549922	.30516696	.23606116	.19808632	.14934564	.11303186	.66353703	.64222467	.57778865	.51673532	.46757162	.35844499	.01010101	1
652	1	.73063457	.73063457	.60808563	.57062638	.5242756	.45415944	.28871304	.28871304	.27324492	.26990062	.21348745	.14967734	.75296748	.75296748	.75296748	.75296748	.75296748	.75296748	.01010101	1
653	0	1.0211594	.96022969	.8601886	.80240184	.72134793	.55846822	.41289866	.40908861	.34992808	.31746227	.28552663	.21051359	.79455924	.79455924	.77832437	.76933199	.75312543	.6450696	1	0
654	1	.9844327	.87111527	.77927423	.7199024	.64376503	.48256636	.53947663	.40290844	.32965541	.29331008	.2477625	.17786747	.97846371	.8666684	.73630172	.66541004	.59121442	.42509651	.01010101	1
655	1	.94553071	.80477029	.71798885	.66414762	.59134483	.46908337	.5003171	.42651701	.36123627	.3183541	.26518774	.18067908	.91793984	.87040925	.80475384	.75744438	.68454438	.5304116	.01010101	1
656	0	1.0277655	.89969534	.81685627	.76408118	.69557887	.53839111	.57948315	.42166203	.33863908	.29951316	.25731456	.18415648	.89957583	.87037355	.79929858	.75305372	.69328392	.52660334	1	0
657	1	.97022527	.86346507	.79227591	.74660921	.68216896	.49430194	.52451432	.40643632	.33159578	.28219903	.23386171	.15564692	.91583586	.84655035	.7344647	.67250204	.59166586	.44685411	.01010101	1
658	1	.88973194	.81266046	.73396409	.67099941	.60738766	.48095423	.48339814	.40460056	.32379693	.28257799	.23541671	.16500184	.92027259	.92027259	.77021337	.72036648	.64408129	.4820224	.01010101	1
659	0	.67320597	.67320597	.64624476	.61863625	.55708873	.36241186	.42733961	.42733961	.36311829	.29247588	.24953237	.16163927	.67829728	.67829728	.657341	.64146471	.50030965	.15084067	1	0
660	0	.46916896	.46916896	.46916896	.44207767	.41035607	.32862929	.15610439	.15610439	.15610439	.15072402	.13810501	.10659689	.51194441	.51194441	.51194441	.51194441	.51194441	.36868227	1	0
661	1	.89133728	.88415462	.8383826	.7552532	.61925006	.45926178	.47192001	.45176387	.41103953	.39166719	.33703154	.23222357	.93485481	.88819224	.81000018	.78564477	.74065155	.63793027	.01010101	1
662	0	.23360395	.23360395	.23360395	.23360395	.23360395	.23360395	.074253798	.074253798	.074253798	.074253798	.074253798	.074253798	.26511592	.26511592	.26511592	.26511592	.26511592	.26511592	1	0
663	1	.90630865	.81487799	.73477781	.68694091	.62301451	.49959692	.4918769	.42589664	.34708333	.30709469	.2558853	.17837101	1.0073707	.95623839	.8758769	.83020139	.75401032	.58895564	.01010101	1
664	1	1.0837041	1.0311906	.94032568	.89686298	.81622064	.60310006	.66721392	.612948	.47743997	.41575393	.34478465	.23097819	.99577206	.97498029	.91846824	.87896919	.82051802	.58693409	.01010101	1
665	1	.961447	.86194277	.79314387	.73239219	.64238	.5160948	.40752131	.359945	.30616409	.28102499	.24703443	.18799913	.88270235	.84872246	.80329096	.75579578	.70300329	.57995939	.01010101	1
666	0	.81180626	.79729396	.74103177	.68373519	.63990581	.50212473	.37111402	.35477072	.32541412	.29529706	.25596812	.19737527	.87943214	.84131587	.80896145	.74679184	.68440282	.54553419	1	0
667	0	.68313587	.68313587	.64061439	.59336805	.53990257	.43985349	.28221351	.28221351	.23071247	.21619546	.16474289	.13658386	.535101	.535101	.53206325	.49894989	.45740598	.35499731	1	0
668	1	.92176437	.86888826	.81352913	.68838096	.59917188	.43026516	.29926664	.25548559	.21952945	.19540673	.16802287	.12031919	.43856776	.43856776	.4111976	.332973	.31915921	.2278679	.01010101	1
669	1	.71621001	.69490123	.6033597	.58625412	.50273556	.36620748	.26705337	.25127584	.2222712	.20918769	.1720694	.12222418	.56580651	.56580651	.56580651	.56580651	.55592716	.43209466	.01010101	1
670	0	.46918911	.46918911	.45753413	.38739789	.36741477	.29366371	.20581496	.20581496	.19130212	.14521945	.1396389	.084811121							1	0
671	0	.93849593	.93461692	.88351083	.8011409	.50057292	.3240239	.2584644	.2584644	.22478604	.19241357	.14122385	.098232031	.18533891	.18533891	.18533891	.18533891	.1623202	.14371389	1	0
672	1	.98759997	.86466658	.73479623	.67377031	.5847677	.38984269	.5994426	.47031009	.37350285	.31836542	.25156257	.17024958	1.0188543	.89771485	.80744016	.71932471	.60499525	.39541876	.01010101	1
673	0	.42954427	.42954427	.42954427	.42954427	.42954427	.42030936	.14995801	.14995801	.14995801	.14995801	.14995801	.12787241	.51879275	.51879275	.51879275	.51879275	.51879275	.50648081	1	0
674	1	.70540988	.70421159	.62863708	.53760338	.45935342	.36616322	.26868916	.26661718	.21464914	.17116624	.14558667	.10628235	.59337407	.53731942	.47006959	.41228426	.34884369	.25718409	.01010101	1
675	1	.86810684	.86810684	.72898817	.61926901	.54791492	.43970868	.15481615	.15481615	.1257602	.11848307	.10928738	.092538476	.62255657	.62255657	.55857295	.5439375	.48183221	.35794592	.01010101	1
676	0	.4647401	.4647401	.46102166	.44292361	.40578711	.35395014	.26247865	.26247865	.21989608	.17915601	.13337868	.10857695	.32137734	.32137734	.32137734	.31243986	.29168463	.24997383	1	0
677	0	.78431219	.78431219	.69087481	.65831858	.59213662	.43234485	.28099471	.28099471	.21291173	.19907618	.16211897	.10494733	.57586116	.57586116	.57586116	.50110656	.46169332	.3206566	1	0
678	0	.81622744	.81622744	.71540606	.65204531	.6190089	.39980865	.35780042	.35780042	.34537113	.29816598	.29421908	.23752201	.43864697	.43864697	.43864697	.43864697	.43864697	.35856199	1	0
679	1	.92129552	.88978636	.81003165	.76610553	.67063439	.46375689	.52538872	.45223862	.41650385	.32805324	.24228266	.17246926	1.0120388	1.0120388	.98106062	.95306563	.75611067	.43860674	.01010101	1
680	0	.7346127	.71211541	.63608992	.59314138	.51964539	.42438722	.35938269	.32118219	.27961248	.25002903	.21534318	.15502658	.58865792	.58865792	.53667498	.49420631	.45338249	.39744163	1	0
681	0	.57289654	.57289654	.52295041	.51549017	.48977134	.36486733	.16882658	.16882658	.16054493	.1525113	.13813573	.092731833	.55064583	.55064583	.55064583	.55064583	.44280857	.36387026	1	0
682	0	.99298668	.99298668	.95769227	.93395698	.85098106	.6616956	.47158587	.47158587	.41509956	.38332409	.32276684	.23777384	.91166151	.91166151	.91166151	.9087323	.86187088	.76293463	1	0
683	0	.84514606	.83968306	.78404212	.72160363	.62588763	.45571986	.32658321	.31729621	.29552704	.27784258	.24355641	.17453355	.87670672	.87670672	.74310052	.70825368	.60682893	.30509612	1	0
684	1	.82850146	.7472713	.57207197	.52788639	.4795022	.33689618	.31516981	.31465447	.23886228	.2180444	.18216723	.11950648	.61852604	.61852604	.57936454	.54972488	.45612705	.28833222	.01010101	1
685	0	.6088078	.6088078	.6088078	.6088078	.60390061	.43757221	.20900863	.20900863	.20900863	.20900863	.17919528	.11864093	.72459644	.72459644	.72459644	.72459644	.60220093	.55393422	1	0
686	0	.94384742	.87367797	.80457842	.75217271	.67645681	.52331012	.59831291	.44908553	.37501526	.32936341	.2834267	.19222596	.99397063	.91118872	.81065536	.74563551	.64644116	.45654574	1	0
687	0	.86470133	.86470133	.66609347	.59412396	.49649668	.4008401	.35468698	.35468698	.28473395	.27271247	.21654636	.13484663	.64528829	.64528829	.52105212	.51334238	.45153356	.38052148	1	0
688	1	.75443488	.65345138	.58024359	.53495085	.46398222	.30903512	.25466329	.24134815	.18630689	.16634047	.13855612	.099722445	.47640675	.46149093	.390993	.34626883	.31576633	.24555621	.01010101	1
689	0	.89067572	.86744547	.79322243	.73981988	.62640214	.46329635	.27699238	.27561063	.25735623	.22993219	.19171298	.14507633	.76140875	.76140875	.75479454	.72999525	.64142203	.55326879	1	0
690	1	.86536705	.68650746	.61065614	.56612861	.51223016	.40310407	.46647054	.36894482	.30945152	.27183908	.22482157	.14785433	.81828564	.74515283	.64122945	.50744724	.43788218	.29620236	.01010101	1
691	0	.79259431	.79259431	.75750357	.71972501	.61324775	.43348026	.2262696	.2262696	.19546056	.18213725	.16273713	.13862923	.50475913	.50475913	.40937632	.39935571	.38736463	.31064814	1	0
692	1	.9758088	.86581457	.78694725	.74324453	.68660474	.53254378	.43186754	.34308439	.29352498	.2636722	.22642842	.16158199	.97802126	.92414922	.82003433	.77114129	.6892271	.54662734	.01010101	1
693	1	.99568468	.90659976	.80185634	.75863642	.68550861	.54056764	.55851912	.42368197	.3632651	.33687276	.29922247	.20538327	1.0063457	.97101378	.90429378	.85620564	.75893891	.56060237	.01010101	1
694	1	.97123069	.91986996	.83735037	.76962709	.68431538	.53347588	.55104351	.4951719	.43855232	.38799286	.33007616	.22970027	1.022923	1.022923	.95922595	.92310703	.81685704	.64137948	.01010101	1
695	1	.98483062	.88120204	.81861508	.77722979	.71086156	.51627851	.47433126	.35819042	.29804397	.2644574	.22804093	.16302082	.98142499	.92394322	.82092619	.7667917	.69267809	.51342005	.01010101	1
696	1	.8474977	.79160285	.70952284	.66962767	.62216032	.46131223	.42190492	.37424904	.31468827	.24014717	.21022427	.12995824	.79774094	.79774094	.79536909	.78453606	.71663767	.54561633	.01010101	1
697	1	.66696477	.66696477	.64959598	.64371669	.58448386	.39104986	.24578154	.24578154	.18150556	.16891521	.15474582	.11228657	.52118719	.52118719	.52118719	.45477173	.37331176	.30029315	.01010101	1
698	0	.65681469	.65681469	.64244246	.6163938	.58215475	.46890894	.27963829	.27963829	.24486774	.20395392	.17301118	.11729756	.4867512	.4867512	.4867512	.44381839	.41119507	.2644375	1	0
699	0	.78717256	.716995	.66769761	.62758768	.56391466	.42601711	.42148608	.42111194	.34123272	.28676981	.244317	.17092454	.90763843	.90763843	.81755883	.7292552	.64301252	.49379259	1	0
700	0	.68813622	.63980699	.59129798	.55394298	.49865139	.40053841	.3639214	.34649283	.26594162	.23484564	.2083354	.15482777	.76643562	.76643562	.70716536	.6853649	.61271024	.50037837	1	0
701	0	.75517714	.75517714	.64695418	.62475407	.54943925	.37363189	.23598015	.23598015	.22735453	.21593207	.17554557	.1441586	.82989311	.82989311	.82989311	.82989311	.82989311	.79084867	1	0
702	1	.83104658	.74798644	.66783869	.61398685	.56031889	.42638958	.31923926	.31680977	.27527958	.2398144	.19806379	.14942375	.4776023	.4776023	.44086653	.43612868	.38029629	.2850157	.01010101	1
703	1	.94683939	.8776474	.80578458	.76231211	.69311368	.51745486	.57341421	.44293123	.37610501	.32961845	.2784586	.18297085	.97456366	.95080775	.87351513	.83593935	.69137132	.43595627	.01010101	1
704	0	.85570228	.80634153	.73474175	.68903661	.65008748	.56295651	.45753127	.45753127	.38372731	.33881116	.31417012	.21041203	.93966204	.93966204	.88504803	.83605528	.81308442	.6957885	1	0
705	1	.97781503	.92246753	.8520382	.80745059	.72120833	.53547108	.49283546	.46685302	.41776198	.38538468	.33261359	.22456118	.98780978	.98780978	.94290775	.90565223	.83533335	.56091738	.01010101	1
706	0	.6014598	.6014598	.6014598	.58476663	.56241858	.52377611	.20346546	.20346546	.20346546	.2007263	.19582754	.17750359	.61494601	.61494601	.61494601	.61494601	.53109932	.45297369	1	0
707	0	.86013782	.82194245	.74098605	.6867888	.60114515	.45802039	.56151497	.51122379	.41081816	.36084047	.2832326	.18594947	.81433451	.79511952	.70788658	.66484588	.6109041	.490659	1	0
708	1	1.0018456	.89600241	.8587563	.83341467	.771873	.66744143	.48474431	.47251278	.42184794	.33707166	.27260315	.20728597	.93807906	.93807906	.82639247	.8109535	.73291963	.59025675	.01010101	1
709	0	.89003748	.89003748	.79818302	.72073317	.65615624	.50172007	.51060736	.51060736	.41767901	.38800579	.34735632	.24029824	.94045866	.94045866	.88416237	.80605954	.70987254	.47791815	1	0
710	1	.6993221	.68212676	.610075	.59129155	.53761351	.4335441	.36003953	.35812825	.3113358	.28586757	.23530674	.16146925	.77999848	.76686215	.67511523	.62736857	.55783904	.37995762	.01010101	1
711	1	.8949917	.82329786	.71454918	.65179276	.52403677	.398334	.41687757	.37367898	.27411884	.23963982	.19039685	.11331254	.96652812	.96652812	.87457788	.83231825	.64851832	.36461216	.01010101	1
712	0	.68985534	.6625042	.62561214	.59329116	.50710607	.34630871	.33500987	.31016868	.27173191	.24052858	.20869792	.14314958	.77741635	.77741635	.72883356	.67510176	.51306009	.30079335	1	0
713	1	.51892805	.51892805	.50874972	.48384756	.47733933	.3919971	.3822096	.3822096	.37025607	.3204934	.29244471	.14704266	.66140592	.66140592	.66140592	.66140592	.66140592	.63642526	.01010101	1
714	1	.88380301	.81144989	.75710356	.70337832	.62402666	.45176446	.46134788	.3784132	.30784205	.27115989	.22349566	.15648642	.73793817	.73793817	.71577573	.68999565	.64187384	.5108484	.01010101	1
715	1	.96853518	.88082147	.78272283	.70811671	.63924944	.50410366	.62737858	.52752554	.32530802	.26697588	.22607255	.16135436	.93882656	.88956088	.84228367	.80731726	.74409062	.62344652	.01010101	1
716	0	.76635361	.76525378	.69139028	.63274229	.59249961	.47291559	.40827322	.3951689	.27480257	.24134377	.20009428	.14095965	.5730418	.55172008	.52979767	.49406564	.44704401	.32032132	1	0
717	0	.91769034	.87268978	.79852998	.75060385	.67411768	.53712213	.47482646	.39103377	.33344817	.30002952	.27584302	.21902508	.84554076	.84554076	.81861353	.80177397	.76547641	.62387252	1	0
718	0	.56557214	.56557214	.54515857	.52191597	.47475076	.32154208	.35286146	.35286146	.25894302	.23922044	.20906892	.14043063	.95786744	.95786744	.9514634	.88480014	.83819592	.71973443	1	0
719	0	.73069388	.73069388	.70119029	.68814874	.62819904	.51718318	.40213883	.40213883	.40213883	.39716333	.38472822	.27354676	.71693689	.71693689	.71693689	.71693689	.66170239	.59168845	1	0
720	0	.69291997	.69291997	.69291997	.63470018	.57290494	.44728208	.15675074	.15675074	.15675074	.15675074	.15675074	.15560603							1	0
721	1	.50351477	.50351477	.50351477	.50351477	.42212135	.31022233	.18134743	.18134743	.18134743	.18134743	.14801455	.10055035							.01010101	1
722	1	.94803119	.80718231	.74392527	.70261073	.63240409	.44300526	.42451906	.37678045	.29739237	.26941729	.20999277	.14173895	.71923566	.71226883	.66900301	.6326102	.58544064	.36435241	.01010101	1
723	0	.62941778	.62941778	.62941778	.5909093	.54371309	.47622693	.29743421	.29743421	.29743421	.29743421	.28680277	.16634718	.23936099	.23936099	.23936099	.23936099	.23936099	.23936099	1	0
724	1	.88629478	.87008721	.79634953	.73300588	.68796539	.56195676	.37129164	.37129164	.32383263	.28654832	.25716525	.17888743	.41743946	.41743946	.41743946	.41743946	.40108639	.32738715	.01010101	1
725	1	.90406656	.85394174	.78348517	.72087073	.64502925	.43849951	.39125073	.35529745	.30395705	.26902241	.22357067	.15200019	.87286872	.87286872	.87286872	.86788344	.83307195	.4857083	.01010101	1
726	1	.99167591	.90897208	.83784664	.78474653	.71778464	.55649	.55165708	.48268574	.4232806	.38297468	.32579523	.21933305	.94778395	.8983044	.83729142	.80196935	.69566071	.4835797	.01010101	1
727	1	.86189878	.75752866	.64516926	.58344221	.51557046	.39121628	.31207508	.24173623	.20104295	.17072362	.1453011	.10261428	.80868173	.80868173	.67343104	.64263117	.58435863	.42609289	.01010101	1
728	0	.63495219	.63495219	.62974668	.57241076	.49202934	.33453614	.25166678	.25166678	.21317697	.19254172	.16119269	.098273695	.3048349	.3048349	.3048349	.28198901	.25657114	.23098844	1	0
729	0	.84467661	.84467661	.84467661	.8094973	.72938895	.62773037	.51216221	.51216221	.51216221	.39594227	.36110812	.26446611	.93735975	.93735975	.93735975	.93735975	.64986658	.49316576	1	0
730	1	.82828623	.82828623	.76551795	.72692168	.64232677	.50889903	.3283931	.3283931	.30942959	.28810054	.2456584	.16130203	.82756913	.82756913	.604895	.55435711	.50950968	.39510065	.01010101	1
731	1	.67166102	.67166102	.59196383	.55837119	.52285039	.29334575	.14015549	.14015549	.12924588	.1163699	.10976559	.087899327							.01010101	1
732	0	.94323379	.89335537	.83057266	.75850612	.67877263	.52742064	.5184657	.46814609	.38531208	.35310915	.30274674	.21345314	.99128097	.98696059	.90240347	.82303184	.77028269	.57845175	1	0
733	1	.86651337	.80735242	.69529855	.64586318	.60243332	.4400177	.47342384	.45404357	.3721056	.29644167	.22856104	.16736555	.87611735	.87611735	.72829843	.65564442	.49184954	.40222815	.01010101	1
734	0	.77327859	.71277338	.64376915	.59578562	.53148937	.35788918	.31671518	.31644124	.23853308	.19792545	.16351551	.10333878	.5672822	.5672822	.53602135	.4756816	.41485989	.29396421	1	0
735	0	.84834826	.81920826	.76802224	.7307086	.63598919	.48766342	.52923566	.43827444	.31744689	.26438916	.21715677	.13637206	.89568901	.89568901	.82845694	.78838849	.64481544	.43433952	1	0
736	0	.88366914	.84797776	.72006506	.66624814	.43761322	.23935682	.41429526	.39567763	.32002789	.28442103	.223616	.15142703	.82731986	.82731986	.76507342	.72068208	.64161885	.41045511	1	0
737	0	.97301608	.90335417	.82632899	.77318382	.71226513	.55787432	.42181098	.32534385	.29341835	.24790174	.2165783	.15717709	.89016014	.89016014	.82350272	.77850229	.68747091	.41530269	1	0
738	1	1.0001991	.95861739	.90061092	.83248603	.75152987	.59336913	.49731922	.47706932	.36979777	.33374345	.27445346	.19268951	.98767018	.98767018	.93155479	.88475746	.82337832	.68753362	.01010101	1
739	1	.87250507	.82482988	.75677007	.68976015	.59795141	.44255006	.39020807	.35648876	.29169559	.26115587	.22742072	.16396418	.88120729	.87602532	.76836592	.73577404	.66953981	.5267728	.01010101	1
740	0	.81845099	.7923581	.74992311	.67892712	.53389275	.40126896	.22908032	.22908032	.21162039	.18420255	.17145628	.12853226	.57491916	.57491916	.57491916	.57491916	.57491916	.46918035	1	0
741	0	1.0136356	.9337222	.87415206	.83334649	.74439764	.53835481	.50742006	.48034805	.37607598	.32189119	.24905029	.16299856	.89867395	.89809734	.77948838	.736938	.70719421	.55650318	1	0
742	0	.66817951	.66817951	.58129805	.54085732	.48791045	.42466104	.20435107	.20435107	.20435107	.17657596	.17157292	.10445946	.41626012	.41626012	.41626012	.38545996	.33354127	.23428035	1	0
743	0	.7469632	.74195099	.66125286	.62961721	.57860702	.29289764	.40193975	.38168675	.32487646	.28056535	.25331157	.18494833	.75811619	.75811619	.73459542	.65423667	.64108402	.34666646	1	0
744	0	.79200804	.74418306	.70892155	.64961731	.57760215	.47245109	.35689288	.33893269	.2661109	.2419759	.21466649	.16184622	.8823905	.87796742	.77616715	.72865283	.66042763	.50676727	1	0
745	0	.77948409	.77948409	.70709801	.67028308	.56955421	.42645335	.41072875	.41072875	.34077328	.28577703	.24222612	.19113845	.4242816	.4242816	.38247365	.37186253	.31549639	.25434425	1	0
746	0	.58567876	.56413746	.49147135	.4312081	.40405187	.3136397	.45530856	.41843098	.33317995	.29120052	.22482646	.12665668	.57326424	.57326424	.46029603	.41596454	.33688205	.26194078	1	0
747	0	.55866843	.55866843	.51471817	.50432545	.4861185	.39494291	.30736488	.30736488	.27045113	.24489003	.19556218	.14151195	.61410636	.61410636	.61410636	.61410636	.51644433	.42119676	1	0
748	1	.85126215	.85126215	.77849078	.67134988	.58300889	.46574992	.44974536	.44974536	.40414113	.35974872	.31919336	.22053683	.65132236	.65132236	.65132236	.65127403	.64155906	.46055472	.01010101	1
749	0	.93735248	.89120185	.84773582	.78011334	.7219246	.55550164	.47660375	.44422674	.41577089	.39154887	.36385182	.253645	.75331748	.75331748	.7262857	.69837666	.61861128	.38151282	1	0
750	1	.83214402	.80548751	.72953951	.66793925	.58749032	.48324749	.31247765	.27246255	.25397295	.22861946	.18469486	.11952281	.7572369	.7572369	.70717251	.68228036	.60048854	.31412885	.01010101	1
751	0	.75879967	.75879967	.61224735	.58392435	.45446664	.34279844	.43937051	.43937051	.35450262	.30527228	.25984335	.20942801	.58673775	.58673775	.50853443	.4617641	.38738176	.26374531	1	0
752	1	.85345125	.80353916	.72577822	.68271685	.62795675	.48345232	.43330127	.38739049	.32985783	.27959323	.2438511	.16814989	.81007731	.802661	.73842764	.69627702	.63940227	.53581703	.01010101	1
753	0	.91313618	.84542322	.75967634	.72129112	.64693129	.51248872	.48089421	.36854833	.31153435	.28436637	.24568576	.18619341	1.0050882	1.0050882	.87975442	.85598576	.77426988	.62795198	1	0
754	1	.92991245	.90406114	.83195591	.78006113	.69780409	.48155141	.49080259	.4796592	.40642452	.38628554	.3383193	.18529585	.95809096	.95809096	.78867996	.69916999	.64922595	.52529925	.01010101	1
755	0	.83443141	.83443141	.83443141	.75688851	.65416056	.47301269	.26456201	.26456201	.26456201	.23792949	.20885235	.14802355	.61191356	.61191356	.61191356	.61191356	.61191356	.48931611	1	0
756	1	.71736121	.70957017	.67463088	.62156332	.55632663	.4183408	.39550012	.38811874	.32710111	.2685414	.24299437	.18290836	.91976821	.91976821	.87626922	.72202355	.53072929	.35369566	.01010101	1
757	0	.90958369	.80750877	.7244826	.67205167	.6174407	.49695837	.52449536	.41062069	.34432316	.31582206	.27664131	.2077046	.91741163	.84491611	.79632908	.75494301	.69733703	.53749597	1	0
758	1	1.0740849	.98131347	.91075844	.86615252	.78927076	.61959034	.55393326	.48092049	.4160229	.38052183	.30429143	.20069158	.90943205	.90943205	.90007401	.87252128	.77864689	.52514124	.01010101	1
759	1	.93900859	.90215123	.84607285	.80987704	.76174533	.63505793	.53374463	.44217891	.36583358	.31992221	.26953024	.19738626	.91128284	.91128284	.89298075	.87513322	.83489233	.72168708	.01010101	1
760	0	.36228305	.36228305	.36228305	.36228305	.36228305	.36228305	.06449461	.06449461	.06449461	.06449461	.06449461	.06449461	.36322719	.36322719	.36322719	.36322719	.36322719	.36322719	1	0
761	1	.88045007	.82471716	.7445485	.69532472	.64535403	.5354507	.56885087	.50887287	.39479423	.32215613	.21966231	.15444759	.9042986	.9042986	.88262254	.84347373	.77349871	.57547432	.01010101	1
762	0	.77636218	.73606199	.65735251	.58855152	.53934991	.4069398	.39039648	.36132199	.27437437	.24061418	.19818491	.13447225	.62914222	.62914222	.62914222	.52035832	.47289413	.36096644	1	0
763	1	.94945514	.8448295	.75833124	.6914075	.54715836	.37136531	.31975424	.27789688	.23461246	.20409501	.14301699	.10340548	.42594111	.42594111	.42594111	.39017829	.33918652	.23687363	.01010101	1
764	1	.7175703	.67752588	.60895038	.55217147	.45548946	.36099249	.2992596	.29903585	.23069805	.20737064	.17349851	.11721647	.69850057	.69850057	.69850057	.69850057	.69850057	.63729584	.01010101	1
765	1	1.0155061	.91406405	.85099185	.81267965	.7693305	.61407012	.58841515	.55496323	.47237277	.38780445	.32489133	.2299127	1.0290307	1.0290307	.93594658	.89565665	.74297643	.44665289	.01010101	1
766	0	.65963781	.65963781	.65963781	.6085729	.55346316	.47621518	.19487417	.19487417	.19487417	.19487417	.12098724	.11248639	.56963807	.56963807	.56963807	.56963807	.56963807	.56963807	1	0
767	0	.90425897	.90425897	.89750838	.83673948	.81480294	.52868938	.82834011	.82834011	.82834011	.76824093	.70812809	.19765991	.88061506	.88061506	.88061506	.87347054	.85546082	.50839537	1	0
768	1	1.0145737	.85973626	.77247047	.71176863	.6231308	.47830975	.33655256	.27357149	.23851037	.21260881	.18458998	.14798218	.70357019	.70357019	.67569184	.62825704	.5753215	.43251479	.01010101	1
769	0	.602633	.602633	.58879983	.55089545	.52325714	.40211433	.23064965	.23064965	.23064965	.23064965	.23064965	.1652385	.70741957	.70741957	.70741957	.70741957	.70741957	.70741957	1	0
770	1	.62078851	.62078851	.55042052	.52830911	.47228509	.31648266	.26661187	.26661187	.23471022	.21058571	.1765554	.13592583	.82388097	.82388097	.8081522	.72315693	.65885192	.35714528	.01010101	1
771	0	.80206037	.7752887	.68358392	.64330411	.61154878	.51713276	.38335937	.38335937	.35291034	.32796466	.29516023	.12301171	.70078743	.70078743	.70078743	.57937896	.54954183	.43120384	1	0
772	0	.91587806	.83335471	.79332757	.77295101	.70160437	.59090245	.52534616	.51163483	.43904012	.39288032	.34409851	.24604952	.96490896	.96490896	.88241512	.79585123	.75629681	.57452941	1	0
773	1	.84676784	.81897259	.74938524	.69138652	.62588835	.47052741	.41252744	.40325266	.33391219	.3132236	.27256358	.17018777	.92954063	.92954063	.92954063	.91732454	.89661133	.79390085	.01010101	1
774	0	.91861945	.89866233	.75119537	.59464049	.50320822	.40054196	.27816302	.27816302	.22129387	.20706755	.16720062	.13303661	.64426517	.64426517	.63618833	.61250323	.56652105	.40896317	1	0
775	0	.8959114	.8959114	.80536884	.76394773	.59251714	.40870762	.26094162	.26094162	.21364737	.1896264	.17193997	.14556766	.68431127	.68431127	.6194241	.59165132	.50764132	.43311131	1	0
776	1	.80855936	.80114311	.75054288	.70255023	.64915085	.51053035	.29752612	.28322273	.2470243	.22749466	.20169169	.15341043	.84461528	.76511139	.70677614	.6649645	.59083104	.47727388	.01010101	1
777	1	.95647579	.89471149	.82617915	.76416683	.69206989	.53040618	.46429265	.42374104	.36940131	.33442804	.28537512	.20509773	.96026927	.90395087	.82299089	.78106087	.72170341	.61428827	.01010101	1
778	0	.78186727	.69638234	.61160827	.55252349	.47684592	.35386872	.31468105	.28459364	.24177742	.19607484	.17336774	.13187927	.68312848	.68312848	.61425567	.59819734	.54013395	.39720941	1	0
779	0	.59942853	.59942853	.53752279	.50371158	.47871572	.39530998	.31674004	.31674004	.31674004	.31674004	.2373268	.19437414	.62052888	.62052888	.62052888	.62052888	.62052888	.44398779	1	0
780	1	.85929555	.75112724	.68804979	.64253092	.56789142	.45894605	.35030013	.30300224	.27185291	.24575382	.21524149	.16158324	.61228466	.61228466	.55376869	.51231539	.47917461	.37707791	.01010101	1
781	0	.77602303	.77602303	.73858249	.68100715	.61844015	.51637566	.22645158	.22645158	.22645158	.22645158	.20801836	.14108291							1	0
782	1	.91064614	.85935891	.79914606	.73872423	.6412214	.49796367	.36545306	.36243135	.33266324	.30684483	.23797378	.15011591	.96855479	.96855479	.94835657	.93868279	.73338878	.51192987	.01010101	1
783	1	1.0241464	.92179561	.79827678	.72779	.66352344	.52950156	.89565611	.77151769	.36100417	.30199713	.25389308	.18428513	.91968608	.86911845	.82275116	.78360176	.74738544	.62549007	.01010101	1
784	0	.52315986	.52315986	.48640966	.44340587	.39144254	.32494906	.20731086	.20731086	.16722786	.15991294	.14988583	.1299687	.30112249	.30112249	.30112249	.2782782	.25274816	.18245563	1	0
785	1	.91613662	.90726507	.81038868	.69961381	.61998183	.48380947	.38423812	.38075536	.31266791	.29025471	.25351274	.16799176	.68348825	.68348825	.68348825	.68348825	.68348825	.6711266	.01010101	1
786	0	.88159639	.84124285	.74906301	.66281295	.57832003	.43840361	.51926816	.4346174	.36543661	.31303751	.24030119	.14221597	.89284635	.79667795	.68015903	.62443525	.52497792	.36704326	1	0
787	1	.90843773	.83952928	.76816154	.71851325	.66138196	.49457365	.47051811	.39405537	.3064788	.27972627	.24131882	.17848629	1.0304933	.92555207	.87148857	.81118602	.71682906	.43793774	.01010101	1
788	0	.85325062	.72031832	.6591351	.63878262	.54869038	.3804875	.24844712	.23598224	.20122933	.18501717	.16941035	.13608617	.72007108	.72007108	.58116138	.54670256	.50504899	.41654328	1	0
789	1	.99312258	.91844898	.80845654	.75968206	.67611134	.5267148	.6376431	.48650974	.41036147	.354801	.29604125	.20630255	.95612556	.92530882	.88473111	.82245713	.74376678	.58963323	.01010101	1
790	1	.88093698	.83725941	.67545611	.61469704	.54187214	.32646927	.49088043	.42547658	.33493692	.28997692	.25399944	.10939273	.91850156	.88912815	.79412705	.70970118	.62248147	.42962641	.01010101	1
791	0	.93457031	.85155624	.76133186	.67326105	.53671825	.4103255	.19929194	.18374699	.17635936	.1484946	.13611066	.10100567	.77949333	.77949333	.69841242	.64887774	.56637597	.41115516	1	0
792	0	.78751981	.67973363	.58042049	.53182626	.47684768	.36076143	.55592322	.47380912	.36418444	.33591717	.26919144	.18739945	.65236247	.61625636	.54749429	.52288914	.47471941	.35970443	1	0
793	1	.85580635	.83505422	.74792874	.66743487	.57095528	.43423349	.20066702	.20066702	.15886068	.13448977	.10877711	.087827414	.19804996	.19804996	.19804996	.19804996	.19176853	.11888063	.01010101	1
794	0	.68336833	.67321825	.59056914	.5274449	.45182049	.34787112	.37457252	.36846316	.32185835	.27238941	.23331228	.1611315	.84577078	.81442255	.72266918	.7087819	.64154857	.53783989	1	0
795	1	.95421118	.85853684	.72933632	.66820031	.59364605	.4440147	.32319194	.25618839	.19810206	.17543036	.14673197	.10692376	.79129571	.75171298	.70882165	.68800581	.62495172	.48370105	.01010101	1
796	0	.72334659	.67214882	.61434066	.56401873	.51894403	.40591547	.46737736	.33450106	.26658326	.24365321	.21006793	.15171564	.91274172	.91274172	.79993933	.78883922	.55837345	.43768883	1	0
797	0	.3659696	.3659696	.32259589	.29848403	.27554011	.2157355	.38101757	.38101757	.36089951	.31831419	.18496624	.093662977	.50945508	.50945508	.46336055	.41243321	.37905759	.25820899	1	0
798	1	.83330005	.74188125	.66319633	.60535228	.54615784	.46107209	.26864046	.25338286	.22467369	.20491058	.18274176	.13275307	.85397917	.78770119	.76237011	.7352103	.66123998	.51279557	.01010101	1
799	0	.9521513	.86977667	.79042733	.73523068	.66613889	.51130307	.49398232	.42128354	.34022641	.29847586	.25983655	.18961954	1.050519	.92328358	.85340405	.81384283	.76060092	.61428213	1	0
800	1	.97034323	.97034323	.8522144	.76902276	.65101981	.50246394	.33273929	.33273929	.30201048	.29489678	.24192536	.14988291	.58938533	.58938533	.58938533	.58938533	.58938533	.58938533	.01010101	1
801	1	.70365047	.70365047	.6808241	.64866626	.57198131	.39008555	.32807982	.32807982	.30680585	.24605536	.19251025	.12299964	.47510821	.47510821	.47510821	.46082228	.35340059	.29087341	.01010101	1
802	0	.82113773	.79319388	.70926911	.66502309	.59623408	.45505053	.35436285	.32512742	.28235787	.26140183	.23257023	.17472017	.84277678	.84277678	.75400221	.74144435	.64848208	.5280757	1	0
803	0	.69202614	.68880546	.62922311	.58427906	.53067458	.44300619	.41729796	.36430383	.30039036	.25796223	.19976157	.15367472	.5704143	.5704143	.557998	.44671929	.39708	.25787514	1	0
804	0	.66757303	.66757303	.65528762	.62393832	.56314081	.44358408	.24546939	.24546939	.21221757	.20058775	.1825254	.14487022	.61606705	.61606705	.5294174	.51635379	.49941939	.4059639	1	0
805	0	.62347174	.62125111	.55038774	.50099432	.46796858	.37436956	.19768167	.18097591	.14790177	.12993222	.11214304	.08273524	.86711591	.86711591	.80493426	.7499361	.60244811	.38175642	1	0
806	0	.63075405	.63075405	.56068683	.53941989	.49015206	.3985109	.2413817	.2413817	.22998792	.19041961	.15920579	.11864847	.63139892	.63139892	.62503648	.54894215	.51760799	.42573565	1	0
807	1	.92964262	.87012559	.82640374	.77617109	.71391809	.57617819	.40899688	.35571462	.31690454	.31224245	.28955889	.20093715	.92488611	.92488611	.90971905	.85493606	.79737675	.59091192	.01010101	1
808	0	1.0004621	1.0004621	.7608785	.56764436	.43207061	.30476683	.42425817	.42425817	.32823229	.29547542	.16192394	.09458518	.68814212	.68814212	.6237604	.54545361	.49347392	.34992951	1	0
809	1	.6403538	.6403538	.61299598	.59367508	.50960302	.45381868	.1843195	.1843195	.14579719	.14245611	.12747806	.066127956	.77254659	.77254659	.77254659	.67656046	.63776255	.44978327	.01010101	1
810	0	.84709162	.84709162	.83205974	.80449587	.70048147	.585159	.393565	.393565	.3787908	.34443676	.29036742	.2373406	.87970644	.87970644	.87364966	.84095562	.7942645	.63675433	1	0
811	0	.87171966	.80895919	.73253453	.69402397	.63617563	.46710318	.58881265	.48455375	.38500941	.35322213	.2986033	.21049017	.91356438	.86673063	.82225507	.7955147	.7209934	.58753926	1	0
812	1	.77125162	.74510801	.65433377	.56915522	.50234783	.3820906	.41088152	.39950666	.31139994	.28406417	.2409879	.14338318	.70027578	.64127386	.57078016	.48917305	.41294754	.31634733	.01010101	1
813	1	.80961341	.77012348	.72501528	.69276822	.58729327	.44123107	.46047664	.43198842	.36977696	.30413461	.25022292	.15352377	.63279897	.63279897	.53683174	.53074527	.44253683	.33806843	.01010101	1
814	0	.585163	.585163	.54633909	.50816369	.48052898	.35913467	.40354979	.40354979	.3548494	.2971608	.26084211	.20455337	.36059207	.36059207	.36059207	.32725498	.29014587	.24852192	1	0
815	0	.67744339	.67744339	.66507339	.603827	.55631459	.40320012	.29512537	.29512537	.29512537	.29410672	.22778848	.15135849	.62028587	.62028587	.62028587	.45096052	.44287267	.32614434	1	0
816	0	.73592806	.73592806	.73592806	.67548323	.65712726	.51307034	.31332695	.31332695	.31332695	.31332695	.25582117	.21609217	.79829693	.79829693	.79829693	.79829693	.79829693	.79829693	1	0
817	1	1.0187073	.87287021	.78459901	.73926002	.64370233	.45998377	.45095462	.39880913	.33459359	.29590446	.25339139	.18753183	.94031781	.87101448	.79639971	.76223606	.68705451	.52561343	.01010101	1
818	0	.8998819	.82180107	.7581082	.68369579	.54292142	.38972598	.42380226	.40430009	.29868394	.26001948	.21156877	.14439684	.74417859	.74417859	.6278075	.57073152	.51555312	.43296582	1	0
819	1	.89998364	.8566277	.77939701	.7489152	.69962263	.52609611	.36709338	.35631162	.30683964	.29592562	.25638267	.20321327	.19149905	.19149905	.19149905	.19149905	.19149905	.19149905	.01010101	1
820	0	.77049339	.77049339	.70449287	.64899915	.58749342	.47239649	.29459906	.29459906	.23266655	.20987862	.18773484	.15886086	.77519923	.77519923	.7179656	.60874093	.56989974	.40837729	1	0
821	1	.92668557	.86320889	.80865693	.77539408	.68838322	.56391615	.45535332	.44556421	.36004639	.34689772	.31488299	.23028675	1.0320283	1.0320283	.96340817	.92575049	.84903306	.61981249	.01010101	1
822	0	.69642442	.69642442	.63600743	.57515872	.53244936	.44785011	.38905382	.38905382	.30923992	.27466732	.2372044	.167781	.57196432	.57196432	.57196432	.57196432	.5597052	.44797429	1	0
823	0	.80754685	.75060922	.6779002	.62577224	.58924657	.45615613	.48741049	.48556447	.40814352	.28810793	.22093654	.14107856	.71293461	.71293461	.64118212	.59814119	.57464516	.449413	1	0
824	1	.90191954	.90191954	.85003334	.78118414	.66667533	.42360133	.5148378	.5148378	.41111642	.37479419	.3380385	.24206564	.71314514	.71314514	.71314514	.71314514	.71314514	.71314514	.01010101	1
825	1	.87610006	.82873207	.74985921	.69121873	.63050854	.46515599	.44552779	.4052453	.31989366	.28814411	.24677134	.17014146	.56127775	.56127775	.5602082	.52476156	.46322298	.34697494	.01010101	1
826	0	.72953784	.72953784	.72953784	.72953784	.72953784	.5201332	.23524153	.23524153	.23524153	.23524153	.23524153	.23524153	.71673936	.71673936	.71673936	.71673936	.71673936	.71673936	1	0
827	0	.7110194	.7110194	.70547366	.70011604	.6286487	.28958267	.3420437	.3420437	.27650344	.27576327	.21875852	.15290028	.39034069	.39034069	.39034069	.38283432	.31864047	.27741224	1	0
828	0	.88242477	.8188374	.76727742	.70861083	.64114487	.52686536	.38598967	.36482632	.33287787	.30819213	.28035051	.19942033	.90671957	.9011898	.81439072	.79147303	.73596346	.53101516	1	0
829	1	.69902962	.69902962	.67111468	.61183482	.55605334	.42918205	.33787113	.33787113	.29857087	.28530097	.15265876	.11194837	.59135485	.59135485	.56870735	.55275631	.49428779	.32991686	.01010101	1
830	0	.82833391	.8195709	.71254593	.6656152	.4731721	.37436056	.48586607	.48586607	.41812187	.28811079	.2432009	.16922998	.88242114	.88242114	.63122886	.56817889	.49542207	.29643258	1	0
831	1	.75763297	.73948294	.6895566	.62640685	.55421317	.39842135	.28628314	.25097913	.18986368	.17827213	.15587765	.11495781	.58780783	.58780783	.57531315	.47273839	.4621883	.32834637	.01010101	1
832	1	.96414322	.82557607	.682886	.6060757	.52865016	.40024987	.49111485	.37285072	.28891522	.25535348	.21862194	.15888169	.94268	.88666147	.71531677	.61139131	.5152173	.39749038	.01010101	1
833	1	.9882071	.95898485	.82465243	.64977342	.5477072	.36957061	.44964349	.37668133	.29729468	.2235195	.18007013	.1256122	.81086934	.81086934	.70519769	.69728088	.60175985	.39893448	.01010101	1
834	1	.73949599	.73949599	.67862642	.61293316	.47615391	.32159895	.42970467	.42970467	.28631067	.23947501	.18006724	.091726124							.01010101	1
835	1	.98978245	.94606745	.86846435	.798217	.68617105	.47818726	.41363889	.39045033	.33713415	.31481579	.25245795	.1325959	.64191461	.64191461	.48746151	.39358252	.32188106	.19419298	.01010101	1
836	1	.66744828	.66744828	.66744828	.65299827	.60662293	.41035914	.38546228	.38546228	.38546228	.35723472	.33012301	.22279298							.01010101	1
837	1	.94048327	.92915976	.8219254	.72341013	.57316077	.38414451	.42177898	.41932702	.38526422	.3641921	.31500888	.15082133	.5866257	.5866257	.5797044	.55453759	.5353539	.44360352	.01010101	1
838	1	.78960645	.74503148	.67830205	.62315917	.56303704	.44744593	.36338079	.34975284	.25049382	.22327074	.18783921	.12779036	.5986523	.5986523	.5986523	.5986523	.5986523	.59639311	.01010101	1
839	1	.87259626	.85260022	.73589671	.6933983	.61768734	.48798484	.38226575	.36545962	.34155619	.30905843	.27200687	.18297845	.88840038	.88840038	.84683394	.78831756	.55713618	.40701938	.01010101	1
840	1	.87273645	.83431411	.7400341	.55580372	.46701157	.29204178	.28945071	.259462	.18400407	.1652469	.14500982	.10282397	.87277412	.78939426	.66138554	.53645098	.43254972	.25895846	.01010101	1
841	1	.82504261	.75920683	.68671405	.66168225	.59724051	.45326722	.4405396	.3406921	.28908682	.24870735	.21223417	.15516362	.86619449	.86619449	.84388661	.79660302	.6986351	.49824095	.01010101	1
842	1	.83837515	.80109668	.78219223	.68848699	.51636183	.39456743	.4434647	.3761965	.30673212	.25568843	.21662915	.14794236	.81395501	.81395501	.78805619	.67789471	.4892168	.40561017	.01010101	1
843	1	.7680155	.73591614	.68445265	.66733277	.59774011	.46775573	.28422874	.28422874	.2559008	.23738009	.2023567	.14529872	.56124532	.56124532	.56124532	.50928789	.48317733	.38809985	.01010101	1
844	1	.84166986	.84010684	.74432516	.69669461	.65332794	.53345174	.43932247	.43932247	.37072992	.32374555	.27148104	.1671564	.69425046	.69425046	.69425046	.66371661	.59475625	.42404771	.01010101	1
845	1	.80295384	.72648597	.65867054	.61713457	.54196769	.42228138	.39806503	.36029214	.29934084	.27508736	.21908951	.15414917	.81325847	.81325847	.67725641	.66750062	.57468152	.45211414	.01010101	1
846	0	.67774689	.67774689	.64340687	.62084508	.5718739	.48088425	.26255554	.26255554	.26255554	.25870407	.24160725	.18609196	.68504602	.68504602	.68504602	.65285265	.60510182	.46838892	1	0
847	1	.81382024	.81382024	.75415647	.73755896	.6629535	.55392754	.33869332	.33869332	.2440061	.22427338	.21254697	.16372466	.52110267	.52110267	.52110267	.52110267	.47942126	.42853028	.01010101	1
848	0	.92678064	.90700316	.8142494	.75991416	.69285977	.48573294	.46868485	.46868485	.43037862	.40153342	.35241532	.26822591	.97551632	.97551632	.91450995	.87075573	.70178431	.53554642	1	0
849	0	.91815102	.86444944	.73538077	.63940203	.50315374	.39428419	.49465334	.45731634	.37562972	.34400386	.3111138	.20635587	.98974323	.98974323	.90946537	.87492347	.6403389	.43415439	1	0
850	1	.75940323	.72848153	.65560776	.62193549	.57905596	.47077298	.28576726	.27064151	.21595687	.19975019	.16810295	.11937904	.64632642	.64632642	.64197314	.62001169	.52499861	.40765965	.01010101	1
851	1	.84010905	.79412758	.7055164	.66536105	.59660709	.48207986	.4404788	.4020108	.35034269	.31594291	.26969415	.18566197	.94823754	.92587954	.85271281	.77612925	.69435745	.49138051	.01010101	1
852	1	.89045411	.82879829	.74577838	.68540406	.62188858	.48801845	.34377855	.32101554	.28561974	.25856131	.22885513	.17213136	.90455192	.87167925	.77315378	.74534559	.64155507	.52702081	.01010101	1
853	1	.79971635	.71329355	.63482106	.5850029	.52378196	.38050878	.38253349	.27728683	.22222078	.19491059	.1607427	.11111459	.88399982	.79346097	.69703841	.59791434	.49672711	.30627877	.01010101	1
854	1	.70531368	.70531368	.63839138	.59662116	.51128435	.36181366	.23998863	.23998863	.2164852	.20325905	.163001	.11751848	.42644805	.42644805	.42644805	.42644805	.42644805	.34765416	.01010101	1
855	0	.83585668	.83585668	.80966431	.72691864	.66067338	.39650968	.4506011	.4506011	.41897053	.36611688	.28586262	.17268977	.71310854	.71310854	.71310854	.69406337	.64705956	.45045525	1	0
856	1	.82310539	.79933739	.77187151	.72791046	.66832542	.53298575	.29872143	.27632242	.24050188	.22524071	.19541574	.15394253	.98076981	.95186305	.86568993	.80177706	.71319962	.5701254	.01010101	1
857	1	.94290549	.88966465	.80797476	.76306665	.66443878	.47899744	.43252629	.40058255	.34036952	.31079698	.25100154	.18854171	.6134057	.6134057	.57885206	.51276779	.40770543	.30743957	.01010101	1
858	0	.81917036	.80625671	.74166679	.60932255	.49671137	.35930678	.47483855	.45500433	.3866716	.34065542	.28862593	.16934368	.78437185	.78437185	.68312693	.62528372	.52809882	.36687031	1	0
859	1	.85790372	.85790372	.78401047	.73831332	.65780956	.51927215	.36703348	.36703348	.26953471	.22416025	.20426196	.15641022	.48763096	.48763096	.48763096	.47426695	.45639363	.34035292	.01010101	1
860	1	.92191339	.86393017	.78983343	.75379896	.69171304	.5605517	.48730648	.45125747	.35179883	.30589545	.27003169	.19594839	.93797195	.93797195	.88592577	.86723125	.75072145	.54103631	.01010101	1
861	0	.98981309	.90674061	.70111811	.63319504	.54926199	.42739001	.50874472	.37664843	.31789577	.29198569	.25301534	.18620202	.85807729	.84608489	.81396329	.75474513	.69165105	.55134571	1	0
862	0	.81242645	.78266376	.68994105	.65061867	.57666832	.44836578	.39513952	.36193764	.29986161	.27420682	.23386133	.16776013	.77562976	.77562976	.77562976	.77303857	.76761615	.63521588	1	0
863	0	.71640766	.71640766	.71640766	.69308269	.66418839	.59056515	.12205601	.12205601	.12205601	.12205601	.10731888	.063239217	.14040881	.14040881	.14040881	.14040881	.14040881	.14040881	1	0
864	0	.76308477	.76308477	.76308477	.76308477	.76308477	.76308477	.33352947	.33352947	.33352947	.33352947	.33352947	.33352947	.68802345	.68802345	.68802345	.68802345	.68802345	.68802345	1	0
865	1	.72173488	.69834316	.63973546	.60140848	.55697322	.47625721	.40049863	.35754526	.31556308	.28949237	.25701529	.19070417	.91330945	.91330945	.87232125	.77623874	.60712999	.4848834	.01010101	1
866	0	.48780131	.48780131	.45378202	.3975563	.32275623	.27074397	.20828557	.20828557	.17941767	.1678496	.14954552	.10760701	.63132429	.63132429	.50441134	.47941476	.44015002	.29699904	1	0
867	1	.91637725	.84893382	.79234648	.71197426	.60777211	.45896751	.43636143	.37128347	.29160517	.25633556	.21519831	.15287757	.76691526	.73859179	.65748596	.60878897	.55210888	.39324629	.01010101	1
868	0	.75411534	.75411534	.75411534	.74817801	.7215535	.49627537	.22657543	.22657543	.22657543	.22657543	.20942891	.13649189	.48678046	.48678046	.48678046	.48678046	.48678046	.45752317	1	0
869	1	.90073425	.90073425	.86779314	.82643318	.76455635	.58083618	.4086318	.4086318	.36964941	.34880304	.30079496	.20080066	.27609479	.27609479	.27609479	.27609479	.27609479	.27609479	.01010101	1
870	1	.92934257	.81691074	.69730788	.63366711	.55180514	.41083449	.23517221	.20303452	.17726088	.16104031	.12753612	.092230856	.60368419	.60368419	.60368419	.60368419	.4927628	.36643875	.01010101	1
871	0	.85527182	.82301503	.74063224	.70431072	.65362221	.45136195	.34901619	.34901619	.31028974	.24343157	.20499355	.13049829							1	0
872	0	.91830081	.80988044	.73651314	.68997669	.6214996	.47669923	.38595498	.34815401	.30547404	.2750082	.23880002	.17800251	.94967985	.91820353	.80870712	.77131951	.73944575	.58545882	1	0
873	1	.92865318	.86091524	.8046025	.75858665	.69450736	.57186878	.3466748	.3147459	.24287039	.22733516	.19602174	.14485571	.85376513	.85376513	.82928216	.7385242	.67020547	.54970664	.01010101	1
874	0	.86869019	.78729516	.72501838	.67661256	.60805809	.49524933	.55000067	.49448359	.39724481	.31005651	.24206549	.16951856	.93987346	.93987346	.87069452	.81258023	.72617084	.57311332	1	0
875	1	.89697462	.83409333	.76505405	.70616573	.62263203	.37913311	.33909708	.27529639	.22624993	.19224203	.16206208	.11406747	.67963731	.67963731	.65854543	.61184287	.52667063	.37991971	.01010101	0
876	0	.5459311	.5459311	.5459311	.5459311	.5459311	.4418264	.14897221	.14897221	.14897221	.14897221	.14897221	.089391589							1	0
877	0	.92011094	.87401241	.78531599	.72531569	.61761498	.41861814	.50110692	.38387972	.32585406	.30306554	.25681579	.17447603	.86884034	.86884034	.84351647	.73010588	.64428651	.43233359	1	0
878	0	.83805877	.83364499	.7782473	.66698146	.52603179	.41071033	.49653405	.42326748	.34005958	.3158291	.25352699	.16772753	.9030925	.88099414	.79075134	.57176977	.4804886	.33960724	1	0
879	0	.85783446	.80133891	.71911097	.67054808	.61786598	.48986304	.43935907	.41476274	.38508564	.34851709	.30517599	.1990864	.67797726	.67797726	.6771906	.65620166	.59963751	.39401853	1	0
880	1	1.0016276	.95243412	.80682218	.74830365	.6723659	.54063576	.5470767	.41970879	.32158798	.27914476	.24981982	.18315274	.77296042	.77296042	.69891149	.69011199	.66472751	.5284428	.01010101	1
881	0	.58966708	.57904494	.48323166	.42179438	.37032166	.27342579	.45797169	.37939769	.29813606	.24748772	.20557946	.12326193	.80236542	.80236542	.73409092	.72854179	.29700238	.18822625	1	0
882	1	.70676398	.70676398	.6125561	.58101499	.53985578	.46187305	.27153236	.27153236	.24868083	.22489065	.19549799	.14545467	.77870327	.77870327	.70569909	.65367818	.5834142	.41212261	.01010101	1
883	1	.89877051	.89619935	.82351291	.80157357	.75177693	.61330014	.37548316	.34720314	.30878782	.28409132	.24567476	.16192353	.88425881	.88425881	.88425881	.879188	.75989354	.57834518	.01010101	1
884	0	.51678467	.51083213	.43245873	.37892595	.31721249	.21577901	.41634822	.36417323	.27434152	.23142564	.18226838	.10275537	.21684128	.21684128	.21684128	.18304187	.16936234	.16053355	1	0
885	1	.63495576	.60902715	.5496124	.52183878	.48205712	.37347671	.3004474	.27778888	.24679792	.23343939	.19590175	.13257158	.72632194	.72070718	.68949497	.64597106	.60288501	.41997728	.01010101	0
886	0	.9410919	.85023916	.78779233	.75215667	.69800645	.56188577	.55073166	.48499864	.40908587	.35359854	.29560584	.21791869	.99062639	.92097735	.80783123	.76012039	.68628478	.49699432	1	0
887	1	.90299398	.87645757	.80164695	.76956385	.70548677	.52549863	.45877641	.42348081	.31463861	.27864909	.2490859	.17785165	.8121714	.8121714	.79810941	.78286529	.74667692	.59177476	.01010101	1
888	1	.93045068	.7906878	.72984827	.68991137	.60803843	.41733289	.39639747	.31315935	.24617493	.2136119	.16356155	.10480422	.65839756	.65839756	.57423759	.56650895	.54792058	.4896515	.01010101	1
889	0	.71730542	.68619615	.61682534	.57069743	.49598384	.36880869	.89073914	.82286221	.68191862	.44425508	.23843494	.16483843	.41477436	.41477436	.41477436	.41477436	.41477436	.41477436	1	0
890	0	.72622257	.72622257	.70159745	.64463407	.48696768	.35732999	.35985357	.35985357	.33691275	.31292456	.27525353	.2130636	.68205118	.68205118	.67147017	.65562689	.62217712	.4780581	1	0
891	1	.79835117	.73482651	.67637551	.639651	.59325457	.47950161	.45951897	.39153939	.34866619	.31785423	.28063738	.19425517	1.0089945	.9479323	.90714931	.87628376	.83418083	.64470434	.01010101	1
892	1	.79564047	.75647068	.66429549	.62875813	.57512182	.44393361	.32072222	.2973122	.25485212	.21866292	.1849612	.12659955	.80997205	.80997205	.70348883	.68315887	.60673416	.4440994	.01010101	1
893	1	.93340975	.79308981	.76289153	.7132926	.64700407	.3305696	.43965113	.36702061	.30366063	.27131906	.2262949	.13669926	.7627902	.7627902	.59983945	.53447127	.46476054	.35094637	.01010101	1
894	1	.80134678	.80134678	.62449628	.57797551	.50497866	.36591583	.23165298	.23165298	.21622986	.17306077	.12949222	.084186524	.38636929	.38636929	.36126375	.32666129	.30617589	.23454762	.01010101	1
895	1	.95852494	.93489766	.79786742	.73405147	.68258601	.55022311	.46078044	.44434434	.38174129	.33338231	.25906795	.17445388	.70549166	.70549166	.70549166	.70549166	.65698993	.44627693	.01010101	1
896	1	.6054886	.59061056	.43210119	.40583301	.37731868	.2237947	.33418411	.29906356	.21876323	.19343156	.15962654	.10010898	.21035737	.21035737	.16820222	.15470999	.14176947	.096263856	.01010101	1
897	1	.88767648	.80807459	.72809398	.67479467	.60813463	.4788999	.39634103	.3002485	.26237136	.23920208	.21622026	.16159242	.79003835	.79003835	.79003835	.77334332	.72614992	.53964484	.01010101	1
898	1	.92958689	.87042612	.7865327	.72602224	.62790543	.48261273	.40217394	.3301841	.2496168	.22342026	.19006115	.13702989	.79657686	.79657686	.71177089	.65964651	.60588992	.5158819	.01010101	1
899	1	.94151801	.8584497	.7904259	.74824834	.67603976	.52931261	.33795732	.2802363	.23552144	.20886821	.17932981	.13048422	.90919256	.82103497	.711236	.65440595	.56738585	.4260439	.01010101	1
900	1	.77353346	.75109726	.69635284	.63543451	.60701728	.48300788	.31790489	.29657269	.25648481	.22218466	.19938785	.14086723	.73060834	.73060834	.72936904	.65841943	.60504627	.29903412	.01010101	1
901	1	.85112453	.79210132	.73404777	.68045473	.59678173	.45519018	.41449839	.3838858	.30443603	.26090762	.23429644	.1695098	.83300984	.83300984	.82291734	.77443838	.76473135	.67625225	.01010101	1
902	0	.93600196	.93600196	.91515821	.91056985	.82922441	.32021511	.57711184	.57711184	.47291571	.45235139	.34575784	.081817538							1	0
903	1	.88655859	.8466652	.77452558	.73792779	.65639246	.44077787	.42691207	.39018136	.32179666	.28729987	.24202973	.16548201	.87008536	.80704474	.74670029	.68077755	.6190511	.48797429	.01010101	1
904	0	.54623175	.54623175	.54623175	.54250801	.50196433	.41286272	.13485211	.13485211	.13485211	.12890336	.11879992	.10209635	.65471053	.65471053	.65471053	.63263237	.58930683	.50572926	1	0
905	1	.83517468	.76882499	.68959582	.63437629	.53742826	.37153515	.40384156	.38513529	.26930374	.22329289	.18491608	.1285758	.83949131	.83949131	.76881081	.73021865	.68048841	.4987762	.01010101	1
906	1	.8420642	.83441532	.76574147	.65315968	.49923766	.34782284	.26704371	.26704371	.25463569	.23468959	.18416256	.12250125	.63349223	.63349223	.61874068	.57767642	.47659427	.20091784	.01010101	1
907	0	.97980177	.97980177	.92263043	.83587503	.66181117	.42236662	.24110663	.24110663	.23396254	.22256678	.1856589	.14264077	.58244878	.58244878	.51536745	.48801064	.46395648	.37794048	1	0
908	0	.91946715	.79677492	.72048247	.67037636	.60998714	.46468502	.41211027	.40436679	.32745296	.29528868	.24386591	.14157528	.74449766	.74449766	.69406593	.6898036	.64171773	.53878677	1	0
909	1	.98154646	.85822642	.77287441	.70794463	.62165606	.44617176	.42119908	.35976571	.26746678	.22211868	.18175256	.12349242	.93449414	.88539243	.75182641	.65968138	.58316684	.43791464	.01010101	1
910	0	.93412811	.85756916	.77972645	.7394886	.66404289	.52310348	.61010575	.46406788	.40138096	.34412345	.28698915	.19927502	.93010902	.91621619	.84688079	.79742396	.73278379	.58641362	1	0
911	1	1.0733278	.94675756	.86626565	.811032	.73603648	.59052718	.53362656	.41289955	.35169375	.31641114	.27800566	.20856583	1.0127654	.95262462	.89326054	.84320235	.78483057	.64583766	.01010101	1
912	0	.8947531	.8947531	.81131655	.76532567	.70780438	.57837963	.42386359	.42386359	.37193727	.33196729	.29189757	.22112626	.9395259	.9395259	.8678053	.86061895	.7571106	.61114365	1	0
913	1	.92653418	.83292806	.74673653	.69596994	.6247772	.4393301	.25560868	.22794342	.18864489	.17254639	.15146953	.1080218	.90481722	.90481722	.9015438	.81249988	.70956182	.57033074	.01010101	1
914	1	.70182252	.67033422	.63357353	.59941316	.54193079	.36245456	.26804924	.26804924	.22197664	.21009976	.16416442	.11304361	.53211105	.53211105	.53211105	.53211105	.53211105	.45153362	.01010101	1
915	1	1.0571145	.88440943	.78718996	.71287394	.61839628	.46537665	.55584872	.40359157	.30484873	.26338828	.22038454	.15964782	1.1049727	.97419739	.84482682	.78270519	.70977592	.54703796	.01010101	1
916	1	.86716145	.81119913	.70939744	.660218	.57883245	.39438894	.27493179	.25659978	.23050225	.20617658	.17923683	.11886045	.32822305	.32822305	.32822305	.2868399	.2401796	.21184999	.01010101	1
917	0	.86627501	.86245358	.78687108	.72626305	.69616103	.5817154	.58987415	.5337075	.48615611	.45852435	.41444367	.30390477	.96810174	.96810174	.95980513	.94949174	.90972388	.77863038	1	0
918	1	1.0294881	.87058592	.79864526	.76205015	.69586891	.55473083	.47963893	.40205276	.34204465	.30748582	.26436737	.16842729	.99269778	.86535597	.72548574	.66997755	.60250258	.43038154	.01010101	1
919	0	.88531291	.88531291	.85144389	.75123835	.66193533	.49205673	.47854984	.47854984	.39177376	.34898877	.30557549	.20431086	.93460357	.93460357	.93460357	.92013478	.74615645	.54379785	1	0
920	1	.78750837	.78750837	.77925146	.72606158	.66906178	.55324852	.33844709	.33844709	.32441938	.31609237	.28774601	.21083295	.59614658	.59614658	.59614658	.59614658	.40162539	.26543078	.01010101	1
921	1	.81132096	.71182126	.64839584	.59472549	.51632798	.37555182	.41739118	.39949071	.31404418	.27078402	.2187674	.14961892	.55017328	.53136593	.45640218	.39236224	.31881338	.22910547	.01010101	1
922	0	.66339338	.66339338	.63016462	.53520983	.48107326	.36997402	.33049697	.33049697	.26689851	.23768878	.20926142	.14943933	.43053991	.43053991	.43053991	.43053991	.40617263	.37507206	1	0
923	1	.90203941	.88815975	.81646609	.77015132	.72163284	.53300297	.48841017	.4595989	.38990003	.34388769	.29162252	.21648139	.90920055	.84028685	.77715838	.72262871	.62839615	.49352106	.01010101	1
924	0	.82202625	.82202625	.73100889	.66726029	.64434779	.55902857	.27102751	.27102751	.27102751	.25809687	.22026613	.16221428	.61797661	.61797661	.61797661	.61797661	.61797661	.48871768	1	0
925	0	.93485266	.80733931	.73755497	.69583565	.63343179	.50923008	.4883588	.4088248	.35565877	.32569939	.27326643	.19505578	.98835033	.9052906	.80727565	.76934838	.66594267	.45902574	1	0
926	1	.57663476	.57663476	.57663476	.57663476	.57663476	.53833997	.20170987	.20170987	.20170987	.20170987	.20170987	.13936788	.47365993	.47365993	.47365993	.47365993	.47365993	.47365993	.01010101	1
927	1	.93894517	.82194173	.71405762	.66490996	.58640766	.45420063	.49550396	.38244528	.31569386	.26926583	.22732347	.16138077	.88450146	.85271847	.78725129	.73461819	.69740915	.55288249	.01010101	1
928	1	.82602549	.75459278	.68621516	.63298857	.58371127	.46387011	.37466288	.35403305	.2907753	.2550112	.21758601	.1566101	.89717782	.86865366	.7786119	.74507034	.69276905	.55293143	.01010101	1
929	1	.73138523	.71425581	.62128651	.58011228	.51547307	.38600254	.28286082	.25162196	.21979839	.19664121	.16973537	.11809188	.58707333	.58707333	.58707333	.56771404	.48364374	.27286577	.01010101	1
930	0	.69653797	.69653797	.65405715	.57786959	.51531023	.42019498	.19141006	.19141006	.18302053	.1766932	.15994203	.1153641	.29285121	.29285121	.29285121	.29285121	.29285121	.25507313	1	0
931	1	.93180567	.89771408	.78585696	.72797012	.62403131	.4583382	.57149088	.51254058	.38748926	.33083886	.27898932	.17913905	.9223156	.87982023	.79499006	.75407398	.65403795	.50983942	.01010101	1
932	0	.83218169	.80901563	.74619406	.68461919	.64101613	.5019303	.4951942	.42393816	.33410335	.31174457	.26091599	.19221568	.8822639	.85704601	.77881938	.7487238	.6816082	.57889479	1	0
933	0	.41773558	.41773558	.41773558	.41773558	.41773558	.41773558	.10338575	.10338575	.10338575	.10338575	.10338575	.10338575	.57926196	.57926196	.57926196	.57926196	.57926196	.57926196	1	0
934	1	1.0993838	.93012142	.83179146	.7817294	.72116518	.60285896	.60534787	.43500233	.36031425	.32536536	.2838769	.21051955	1.0474242	.9208101	.84812981	.80198961	.74256933	.61802912	.01010101	1
935	0	.65339667	.65339667	.63935733	.58406341	.46308407	.32269752	.39935786	.39935786	.32209224	.2858724	.25363314	.17447251	.78418958	.78418958	.78418958	.78418958	.68721426	.51900285	1	0
936	0	.6959306	.68718934	.63156688	.60208714	.54177594	.45765316	.48646981	.41970193	.33356863	.29534453	.25329292	.18395269	.84720266	.81340331	.7892437	.75353694	.68872845	.56693769	1	0
937	0	.65541476	.65541476	.62198639	.58465213	.52079058	.47129691	.41360861	.41360861	.33147216	.28760934	.25316009	.18676949	.71176785	.71176785	.61435747	.57383323	.50875658	.36515045	1	0
938	1	.87785703	.79853129	.72662663	.68798995	.61998761	.48769456	.50121397	.43941921	.37786859	.34295034	.28549197	.19250542	1.0614172	.9943167	.92109621	.84412456	.74052835	.57099283	.01010101	1
939	1	.74330437	.72579145	.67056847	.56934786	.48170614	.28923535	.32014853	.29728591	.23738515	.21464807	.18025452	.097059608	.2213316	.2213316	.2213316	.2213316	.16607791	.11144713	.01010101	1
940	1	.81585693	.74950457	.64342523	.61147034	.54329646	.41477889	.33286738	.31912667	.23038185	.21710491	.19448787	.15255082	.45630002	.45630002	.45630002	.44247255	.42624789	.29157022	.01010101	1
941	1	.89098555	.84017348	.73339587	.66154671	.55860353	.44136566	.44703603	.3975687	.32278991	.29360795	.24947792	.17427689	.85370368	.80094326	.78147089	.75949675	.53553253	.3179422	.01010101	1
942	0	.98598111	.84381962	.75745702	.70129633	.63954508	.5056867	.61721504	.44507253	.35750473	.30982608	.25514901	.18467471	1.0048687	.90635979	.81823027	.75129807	.66969222	.48065686	1	0
943	1	.97248739	.88491869	.81951559	.7752254	.71490908	.56785166	.61782515	.45179951	.37382162	.33255225	.28676182	.20683372	1.0414345	.97872168	.8797369	.82463241	.75722843	.56672335	.01010101	1
944	0	.35815114	.35815114	.35815114	.33121127	.30094987	.26872706	.36732465	.36732465	.36732465	.31820315	.26770404	.15690848	.25168967	.25168967	.25168967	.25168967	.25168967	.25168967	1	0
945	1	.85902309	.82879275	.71360391	.65416348	.57877386	.46523023	.46427125	.42206872	.36448711	.34676456	.29198146	.20601651	.56499773	.56499773	.56499773	.56405807	.55805099	.48486504	.01010101	1
946	1	.8142556	.81305909	.75565469	.6863122	.59111607	.41059077	.33395725	.32588595	.2918506	.27527443	.2479727	.17635176	.76748884	.76748884	.72085881	.54247135	.51700872	.41379169	.01010101	1
947	0	.84068817	.83428901	.76101196	.72010958	.63724709	.47366917	.42184663	.42184663	.38104951	.30817258	.25194693	.13948667	.79298806	.79298806	.71407962	.68944132	.64344668	.48231399	1	0
948	1	.8004055	.79134381	.68798828	.64296949	.58396184	.48682594	.37944478	.36005718	.27656251	.24889678	.20252648	.15180689	.68008024	.68008024	.57383573	.55608433	.52824032	.45151347	.01010101	1
949	1	.81793904	.7941637	.71377259	.67163527	.59852552	.40315449	.36731571	.34550911	.27247614	.24010801	.19824767	.11025417	.55516279	.55516279	.55516279	.52190447	.45289692	.31782907	.01010101	1
950	0	.89760947	.89530593	.86630303	.77151561	.71160537	.53362876	.41323298	.41180289	.35061008	.31822425	.26980186	.19744286	.78051275	.78051275	.75576675	.7353512	.71051961	.59015	1	0
951	0	.96103424	.88227028	.73170757	.68516457	.62475038	.47879255	.47034538	.40319949	.34841216	.30360115	.25263321	.17811191	.98697132	.98697132	.97195554	.93758154	.90073991	.77255064	1	0
952	0	.79072189	.79072189	.66645026	.60173249	.5375725	.37828213	.45820051	.45820051	.37666249	.29160774	.24759132	.15255237	.80711412	.80711412	.67090797	.65134192	.61490679	.46338722	1	0
953	0	.67394239	.65573812	.63594186	.59410584	.55219889	.444592	.44654447	.3896789	.30202717	.26195645	.21150982	.15220895	.99900591	.99900591	.92280543	.81366438	.70529413	.51117659	1	0
954	1	.96061683	.85067225	.75905752	.71629643	.65001392	.49485916	.57563579	.4486118	.37777054	.33940676	.29041299	.20558646	.83954549	.8021301	.70655346	.67926896	.6334908	.48409659	.01010101	1
955	0	.75244641	.69772136	.6551373	.6039449	.55087465	.42561439	.3202346	.26974702	.2311821	.21575511	.1947428	.13428238	.92700541	.90087181	.77447695	.67419577	.57919031	.43948799	1	0
956	1	.87123859	.82094556	.75514781	.69794786	.63920236	.50238669	.42365706	.39932936	.35922575	.33575237	.29082495	.19647872	.96794719	.96794719	.9370414	.92480993	.78055817	.6306439	.01010101	1
957	1	.88194627	.75450444	.66053724	.59988451	.52254635	.39629787	.46479374	.35556692	.28522199	.24974716	.21121338	.14668822	.94212389	.84400702	.6833185	.55100989	.43668377	.30307186	.01010101	1
958	1	.74646807	.74646807	.72742224	.65383434	.60012329	.42581505	.36165363	.36165363	.32812482	.31615674	.25905895	.14339101	.46247005	.46247005	.46247005	.43118876	.38939622	.3128812	.01010101	1
959	1	1.02501	1.02501	.99861771	.95877057	.86782867	.71124554	.40483993	.40483993	.34158456	.31103289	.24815625	.18327492	.76320171	.76320171	.76320171	.76320171	.64389777	.53450841	.01010101	1
960	0	.33420283	.33420283	.33420283	.33420283	.33420283	.33420283	.0809443	.0809443	.0809443	.0809443	.0809443	.0809443							1	0
961	0	.79536271	.73279285	.68478358	.64499927	.58923751	.46901047	.38989419	.34183943	.2904475	.2620008	.21904859	.15533859	.74470407	.74470407	.69099778	.68617195	.66600931	.52847493	1	0
962	0	.76607114	.76607114	.70601451	.66199982	.56028438	.36183399	.29923302	.29923302	.29769015	.24990803	.14210373	.10379401	.52563918	.52563918	.52563918	.48910141	.32720625	.24630582	1	0
963	0	.71230507	.71230507	.65424222	.63586366	.60138237	.46442592	.23981655	.23981655	.23981655	.23981655	.23981655	.23981655	.22134078	.22134078	.22134078	.22134078	.22134078	.22134078	1	0
964	0	.94551724	.84363359	.74808699	.68617141	.62221634	.4739897	.34817934	.32523781	.29828024	.27258617	.23865157	.16082001	.86571753	.84171164	.78835166	.72126842	.65118825	.48948449	1	0
965	0	.34761518	.34761518	.34761518	.34371421	.33368412	.31036383	.28613865	.28613865	.28613865	.25771382	.21948278	.131603	.46096241	.46096241	.46096241	.46096241	.46096241	.41399169	1	0
966	1	.88948572	.83086824	.74319601	.69296956	.63014925	.43227455	.32241476	.31608546	.280821	.27030233	.24128109	.16462678	.29297882	.29297882	.29297882	.29297882	.29297882	.24695283	.01010101	1
967	0	1.0666665	1.0666665	1.023224	.99158567	.86721081	.70800984	.43574387	.43574387	.35804534	.31702006	.28944165	.22961247	.81285161	.81285161	.81285161	.74343836	.65244746	.52255636	1	0
968	0	.65056348	.65056348	.64165962	.5809387	.54429644	.4435128	.32472509	.32472509	.29024208	.26526386	.20090356	.1291129	.49528039	.49528039	.49528039	.47959819	.41213742	.31320104	1	0
969	0	.77002776	.77002776	.69004381	.62041116	.58611965	.47722149	.2676903	.2676903	.21366173	.19613892	.18200737	.14538443	.69376385	.69376385	.62776417	.5663166	.50174963	.41722995	1	0
970	1	.65830886	.65830886	.64104491	.6086092	.57840049	.45666671	.37333226	.37333226	.35463023	.3220197	.28077215	.18906134	.75893962	.75893962	.75893962	.75715995	.66622627	.55241549	.01010101	1
971	1	.80171192	.74207723	.6381762	.55510247	.41332951	.29591987	.31092685	.28046834	.22281182	.20232034	.16782576	.1185464	.6119864	.6119864	.56064153	.48954713	.41195196	.35388625	.01010101	1
972	1	.8950448	.84289575	.7611568	.70786273	.58261132	.43662143	.56829894	.51146042	.42830086	.35691577	.22548002	.13928854	.85707015	.85707015	.81505442	.78039598	.6882636	.51867342	.01010101	1
973	0	1.1654851	.98638421	.89056164	.8380332	.78319943	.65241623	.58326864	.55277187	.44102782	.40072405	.33647519	.25768808	.95659131	.94879717	.89934301	.86233723	.7845419	.61310893	1	0
974	1	.66120237	.66120237	.64090288	.57370102	.49439019	.33126605	.23335922	.23335922	.23335922	.23335922	.17706198	.13375741							.01010101	1
975	0	.79429078	.79429078	.71930277	.67823023	.62886834	.51219654	.39062822	.39062822	.31620842	.26899618	.24242538	.18752721	.89238465	.89238465	.79714346	.73047924	.69517601	.59376371	1	0
976	0	.90315795	.81418687	.75780952	.69624925	.62464786	.32288274	.44867134	.39034694	.31514636	.29019246	.21842825	.12515461	.63531619	.62746537	.54563701	.50655329	.44520858	.26108909	1	0
977	1	.99279463	.9660452	.9407683	.86975241	.7834726	.50308102	.5310849	.53066695	.47136486	.40309703	.3697685	.22074634							.01010101	1
978	1	.78543508	.75594991	.68021524	.64663196	.57641327	.42184722	.42537838	.34388852	.27625471	.24535894	.21151671	.14847374	.49067491	.48074377	.40757048	.39437413	.36944234	.30475956	.01010101	1
979	1	.93028671	.84240413	.76922691	.7229023	.65114117	.53339714	.58698332	.47595918	.39937091	.36192518	.319704	.22879189	.93177027	.92478275	.87005621	.84493291	.72710818	.55280638	.01010101	1
980	0	.69821239	.69821239	.63770771	.62123048	.54182374	.39465219	.30934489	.30934489	.23547405	.1944055	.18396002	.14262867	.57170165	.57170165	.56077445	.46312714	.43721175	.31736049	1	0
981	0	.77059615	.73358417	.63205445	.56779933	.51343232	.41064554	.28588021	.26187414	.24769479	.23279914	.21538436	.16985738	.75186729	.75186729	.71503645	.67198431	.56503868	.42975754	1	0
982	1	.92203844	.79566312	.76181221	.72320807	.64901543	.4865762	.34485668	.33097637	.29579228	.26065511	.23715705	.14254862	.84773117	.84773117	.80108941	.78272265	.7348634	.57839525	.01010101	1
983	1	.90165234	.78202599	.72603887	.67677665	.60042179	.46870854	.39437908	.33322817	.24164709	.22660366	.20095471	.14603522	.59092146	.57442629	.52623624	.48339772	.40043533	.26746395	.01010101	1
984	0	.86515677	.86515677	.80869162	.70647347	.68168426	.49591231	.33688849	.33688849	.30737126	.29389012	.27208924	.14149392	.8952843	.8952843	.86942202	.84965909	.8211695	.38858154	1	0
985	0	.48140019	.48140019	.48140019	.47800452	.40714541	.3723588	.31078929	.31078929	.31078929	.2897982	.22715834	.14413288	.15544492	.15544492	.15544492	.15544492	.15544492	.15544492	1	0
986	0	.84384656	.76198864	.6489327	.58215183	.50401771	.38344425	.32130909	.24917787	.20292485	.18035531	.15077826	.10694659	.73740852	.72696763	.63743258	.5996604	.55131209	.41695523	1	0
987	0	.84198117	.8371942	.69848919	.63017213	.55123824	.4197551	.51945478	.49997938	.37369651	.31679785	.26536852	.20908797	.99632639	.96596342	.82909822	.75526905	.70767558	.54075706	1	0
988	0	.58002102	.58002102	.58002102	.58002102	.57792425	.48779029	.36506456	.36506456	.36506456	.36506456	.27497053	.22028279	.6818707	.6818707	.6818707	.6818707	.6818707	.6818707	1	0
989	0	.47109753	.47109753	.47081089	.45443672	.40810055	.32599372	.15523505	.15523505	.14138174	.13782066	.1287114	.102							1	0
990	1	1.0021154	.88851833	.82055485	.76828533	.70121789	.56509626	.54042089	.44415581	.36777884	.32873738	.28277963	.20717934	.9582783	.91186976	.85087353	.80866981	.74412477	.58891469	.01010101	1
991	1	.96305633	.87536645	.8002075	.7493034	.66974068	.4839997	.44078648	.38171262	.32714647	.2951256	.25512338	.18603912	.93081135	.83211541	.76041508	.69398755	.60770202	.46139067	.01010101	1
992	0	.80942219	.7546007	.67821455	.63647354	.56772912	.45396948	.29045969	.2701335	.24088675	.21442342	.18902218	.14405844	.66424251	.61836421	.54449606	.48059976	.40845442	.29252234	1	0
993	1	.84116119	.82934606	.76553571	.71351582	.66756499	.5040946	.41308367	.38993865	.34233409	.28217977	.23156878	.16734934	.86049265	.85374343	.7536487	.71372598	.68122125	.55723518	.01010101	1
994	0	.87214911	.79909241	.7171945	.67681289	.59730858	.42964447	.58796227	.49299592	.39728117	.29855496	.22753504	.15070218	.82671046	.80544949	.76904774	.73047161	.64881468	.53903061	1	0
995	0	.94938844	.89302868	.8757804	.84434533	.77715933	.5727061	.48825634	.46334273	.36866879	.34172347	.29528779	.20910877	.96989024	.96989024	.90143621	.83465189	.76616675	.60147429	1	0
996	1	.9217847	.85115117	.7556361	.69261169	.61726964	.46955788	.48574907	.38093168	.29851228	.24929726	.1988306	.13450897	1.0171601	.97025502	.83482742	.72306758	.56755996	.35342416	.01010101	1
997	1	.89977473	.77807683	.68418831	.63555145	.55195951	.39882523	.4029516	.3121894	.25942123	.23525918	.196924	.1342147	.83112299	.71295637	.63787735	.57614917	.48908609	.3586736	.01010101	1
998	0	.78538251	.78538251	.7605027	.63944483	.49892306	.42755175	.29094785	.29094785	.25797135	.21057063	.17551839	.13376814	.74726647	.74726647	.63927442	.60919911	.4768039	.35920134	1	0
999	1	.77725697	.77164	.66245496	.61749661	.50901604	.3758924	.39147198	.38046318	.33476973	.29288453	.24435508	.13262719	.81175423	.81175423	.74036318	.72225487	.64034277	.51025718	.01010101	1
1000	1	1.0370725	.98312885	.85346937	.74122071	.64308757	.49008727	.43325484	.37095654	.29768711	.25383365	.20236284	.13928199	.85803032	.85722798	.77030486	.73594403	.68705261	.55254495	.01010101	1
1001	1	.8132934	.8132934	.78158236	.70737028	.61085069	.48839027	.35063463	.35063463	.3398304	.32203722	.29543012	.19862849	.80011803	.80011803	.80011803	.80011803	.80011803	.65573061	.01010101	1
1002	1	.80910748	.78731894	.74810803	.67232764	.58700466	.39531434	.36535448	.32826871	.25551593	.22171992	.18999135	.13489866	.61563748	.61563748	.56790483	.52742112	.45493609	.34600061	.01010101	1
1003	1	.98730743	.94670969	.86907822	.81954956	.75413179	.59652746	.52438653	.44660634	.37396908	.30436188	.24630377	.17315847	.82558221	.82558221	.82558221	.80938834	.791511	.62894624	.01010101	1
1004	1	.94617057	.89895928	.77867043	.71929085	.65925157	.51743287	.40521508	.37114996	.34253651	.3041319	.2538152	.18511152	.75773513	.75773513	.72370541	.67219126	.57207704	.37412781	.01010101	1
1005	1	.96702099	.94317096	.84573483	.7930811	.72891462	.55342257	.4136343	.40092063	.34374696	.30713725	.27005678	.2009224	.93507576	.93507576	.93507576	.86364317	.78182685	.63643557	.01010101	1
1006	1	.9308303	.86614859	.79684013	.7326616	.63648689	.49231732	.37961805	.35947639	.30939329	.28481603	.246176	.16153654	.96118176	.89134759	.83839923	.78803164	.70210338	.4004066	.01010101	1
1007	0	.89930469	.89768595	.87124634	.81863427	.73223823	.52922928	.60210454	.51640689	.3804034	.32403988	.24455869	.16660035	.88143802	.88143802	.86728638	.81323993	.74188292	.60690522	1	0
1008	0	.63434654	.63434654	.63434654	.57618868	.51398927	.39533475	.11714828	.11714828	.11714828	.11714828	.11704934	.10623142	.36370611	.36370611	.36370611	.36370611	.36370611	.19833696	1	0
1009	0	1.0214454	.95702326	.89000338	.81320822	.74433279	.58126646	.58314312	.55062914	.50713968	.46987754	.41267329	.27052265	1.0167707	1.0167707	.986467	.96292537	.83864462	.53815806	1	0
1010	1	.60177308	.60177308	.59558797	.58583903	.54470479	.42377609	.44812715	.44812715	.39779073	.36848253	.30525589	.19350445	.4480738	.4480738	.4480738	.4264155	.38738671	.31145048	.01010101	1
1011	0	.62486029	.62486029	.62486029	.61777681	.60225016	.43729469	.10605896	.10605896	.10605896	.10605896	.10605896	.094374299							1	0
1012	0	.73999107	.73999107	.72267485	.71599257	.67058825	.57841945	.33369666	.33369666	.31776434	.31506592	.29705954	.23373067	.74781406	.74781406	.74781406	.74278545	.72903943	.61709768	1	0
1013	1	.93639839	.79562223	.70608544	.64606619	.57299364	.44358236	.66090983	.47301406	.36615992	.31498146	.26577595	.18821329	.98615617	.86583567	.77902228	.72524011	.65161717	.49414766	.01010101	1
1014	1	.79023987	.7756924	.72875059	.69698536	.63604373	.49655634	.24181843	.24181843	.20716673	.18205512	.15259713	.1035316	.49421507	.49421507	.49421507	.49421507	.49421507	.45130694	.01010101	1
1015	0	.75705522	.6817174	.62526655	.60177875	.54565656	.42753941	.4380427	.43648076	.3273105	.29550555	.25397325	.17482123	.81722397	.73653311	.70274717	.63584483	.57286882	.43508512	1	0
1016	0	.8742938	.8742938	.74375927	.69521773	.64869308	.50738192	.41180879	.41180879	.36443961	.35776931	.30989522	.23108563	.75629038	.75629038	.75629038	.7128734	.69418025	.49710786	1	0
1017	0	.95174414	.90957642	.78005999	.7238332	.65250647	.44333699	.47156578	.44841564	.35049254	.28028768	.23723501	.1784184	.87119603	.87119603	.76177043	.71517926	.63279325	.50303638	1	0
1018	0	.78163713	.75901532	.70435888	.67899758	.62355506	.52021629	.44664383	.42255831	.35181844	.31776136	.26676023	.18760902	.84422612	.84422612	.82287669	.81311971	.78093231	.47529495	1	0
1019	0	.69717616	.69717616	.69717616	.69717616	.69717616	.69717616	.3233546	.3233546	.3233546	.3233546	.3233546	.3233546	.71530354	.71530354	.71530354	.71530354	.71530354	.71530354	1	0
1020	1	.79320383	.72203863	.61682534	.53877413	.46369818	.33901328	.89589334	.80022472	.69529921	.34155029	.24907535	.16057962	.80739969	.80739969	.72662318	.6521467	.59156835	.30812699	.01010101	1
1021	0	.7238915	.67912555	.63137829	.5876506	.53667629	.38495934	.49835867	.44462472	.33672166	.28931418	.22613439	.14383686	.38349217	.38349217	.38349217	.34719366	.33181924	.22244573	1	0
1022	0	.60278344	.55981106	.5341332	.51555687	.47190186	.32054704	.43784946	.38567954	.3387031	.30206627	.1422793	.10164309	.40992051	.40992051	.33783603	.30647141	.29045928	.220581	1	0
1023	0	.72864699	.69491524	.6298008	.56408048	.51655805	.43497735	.23876143	.23876143	.2206552	.20654595	.16814721	.12249351	.49976337	.49976337	.49351448	.47281706	.45507628	.38166136	1	0
1024	0	.72541118	.6996758	.67907345	.54141676	.47645378	.40482557	.36214006	.35655445	.31592977	.28217191	.2283031	.1396879	.73022431	.73022431	.63841486	.63575172	.52593613	.43928689	1	0
1025	1	.77528405	.74005246	.69948447	.64765882	.58535987	.45516527	.44799417	.39195496	.34378648	.3057718	.26765856	.17510036	.61674547	.60930228	.55260307	.5003196	.43531656	.32183534	.01010101	1
1026	0	.62772644	.62772644	.54044414	.51842916	.47789454	.366256	.2858212	.2858212	.24103463	.21425611	.16602683	.11733645	.42316663	.42316663	.42316663	.41062552	.36005658	.31452638	1	0
1027	1	.92901278	.8572551	.76704866	.72236443	.64815629	.50066203	.4401812	.30236304	.22956765	.19888169	.16532987	.11518168	.71577114	.66697085	.59865499	.55158329	.49247873	.3693586	.01010101	1
1028	0	.81474221	.81474221	.77218354	.69557458	.59514463	.509592	.27279168	.27279168	.27279168	.27276325	.25626355	.16610229	.87461269	.87461269	.87461269	.84792387	.80352652	.50658298	1	0
1029	1	.81429648	.75198162	.65287608	.60363543	.53136408	.4199295	.26873708	.25484812	.21331495	.16092756	.13509268	.1015251	.71494997	.71494997	.64751321	.62020952	.56876171	.46549445	.01010101	1
1030	1	.92803097	.92803097	.89583278	.84668362	.71604884	.55957484	.37637168	.37637168	.36214525	.3412869	.30186814	.22180343	.89443386	.89443386	.86217308	.80744743	.78437364	.65065545	.01010101	1
1031	0	.76145947	.76145947	.67737156	.65585142	.63084877	.56289303	.32765055	.32765055	.26674163	.25715637	.23768008	.19606626	.72711444	.72711444	.72711444	.72711444	.64354926	.39077476	1	0
1032	1	.77240372	.77240372	.75939983	.7242052	.61359668	.44296041	.1567024	.1567024	.1567024	.15411562	.13880068	.10411248	.3585164	.3585164	.3585164	.3585164	.3585164	.3585164	.01010101	1
1033	1	.41273224	.41273224	.41273224	.41273224	.41273224	.41273224													.01010101	1
1034	0	.85696632	.78143239	.67325819	.62148464	.55597675	.41638735	.38576913	.30035537	.26941407	.23340589	.20009118	.12822795	.97200543	.9577114	.87167662	.79673862	.70205379	.4492352	1	0
1035	0	1.0347768	1.0347768	.94308805	.92884606	.85401481	.68873489	.32021964	.32021964	.32021964	.31476218	.28784499	.21638191	.85132271	.85132271	.85132271	.82502139	.76830667	.67179382	1	0
1036	1	.88684201	.81158853	.72770357	.6767568	.61789858	.47599679	.48640054	.37780839	.31173116	.272493	.24229056	.17321712	.99963355	.91175777	.77610421	.68902254	.58204365	.37981534	.01010101	1
1037	1	.74941427	.72022808	.64841926	.58322799	.48646623	.30274767	.38865006	.34947532	.29761851	.27857679	.23872763	.10825261	.68119794	.68119794	.5470466	.52063155	.47815922	.33332962	.01010101	1
1038	1	.81540084	.73536557	.66337764	.60494047	.47894323	.32238984	.48735964	.38699704	.3206026	.2786743	.22335282	.14479303	.68322283	.68322283	.54490584	.49275237	.42633462	.34865367	.01010101	1
1039	1	.95770621	.90691006	.8292557	.71545208	.65185004	.50079906	.373025	.34916681	.28103507	.26737943	.24176744	.18432814	.78281486	.78281486	.74063361	.69474882	.55683625	.34616065	.01010101	1
1040	0	.64599633	.64599633	.50579059	.44107682	.41298962	.31789243	.22624856	.22624856	.17028117	.16436082	.15621001	.10714957	.6143043	.6143043	.54713368	.49268574	.47966778	.40942192	1	0
1041	1	.93053782	.89767176	.84661651	.81156373	.70879674	.53292286	.42582494	.41356784	.35244796	.31982413	.27476066	.2046023	.85144866	.85144866	.84278435	.76387542	.72486567	.60784787	.01010101	1
1042	1	1.031859	.88002777	.76634473	.72294688	.66394699	.52706432	.59666932	.54083544	.4548232	.37980431	.31090465	.21002248	.95794642	.87507379	.80982131	.74711883	.66553187	.5003162	.01010101	1
1043	0	.68444526	.63448584	.53047925	.48902196	.41922647	.35062486	.32420105	.30915457	.23398572	.21450847	.1823312	.1411826	.6330204	.6330204	.49577326	.4344123	.3615697	.2994743	1	0
1044	1	.89796579	.89197588	.82464081	.77972412	.71931607	.5809347	.5787586	.55318308	.45216441	.41283554	.33561051	.23861414	.97668993	.97668993	.91853404	.85397911	.79631716	.63753664	.01010101	1
1045	0	.46142107	.45735568	.43961197	.41506594	.38634902	.28533387	.29722899	.2668789	.18454182	.14861417	.10900247	.072009742	.4661299	.4661299	.36149055	.35121912	.31666708	.22849375	1	0
1046	0	.56767118	.56767118	.56767118	.56767118	.56767118	.56767118	.29457957	.29457957	.29457957	.29457957	.29457957	.29457957	.66893053	.66893053	.66893053	.66893053	.66893053	.66893053	1	0
1047	0	.89490211	.83294106	.77007973	.71235508	.61651802	.46292531	.42248958	.41569042	.3386322	.29842883	.2638036	.16807714	.85598892	.85598892	.82634431	.75505632	.6630919	.50694442	1	0
1048	0	.67154455	.67154455	.59673429	.57317054	.53435779	.43067306	.2601558	.2601558	.2601558	.23127958	.16652483	.099988699							1	0
1049	0	.97099197	.91166079	.83156979	.76279795	.67105925	.4858157	.47910708	.38004422	.3213329	.27459359	.2199536	.14687446	.77439302	.72729182	.63882053	.59570277	.51197058	.37796918	1	0
1050	1	.83412707	.81664383	.75258744	.70510793	.62220734	.38021222	.38001078	.38001078	.30480814	.2142505	.19971889	.13331634	.49672347	.49672347	.49574113	.49186766	.46702939	.35730618	.01010101	1
1051	0	.74864626	.73046327	.65384376	.61598015	.54084593	.38232639	.4069168	.35876083	.29893124	.27007675	.22549915	.15013987	.73018587	.61359632	.56243205	.46442157	.33760834	.22037143	1	0
1052	0	.66518247	.66518247	.66518247	.66518247	.6257658	.59329593	.28224224	.28224224	.28224224	.28224224	.26056772	.20732105	.79362178	.79362178	.79362178	.79362178	.79362178	.71776307	1	0
1053	1	.99367982	.87127686	.80143404	.75225294	.68788707	.53864306	.42658973	.34692872	.3033632	.27726191	.23867577	.1594547	1.0712425	.9798308	.92512876	.87245607	.74865913	.5288738	.01010101	1
1054	1	.96080953	.96080953	.88251776	.81616616	.76300037	.63850743	.60041881	.60041881	.50859237	.44802028	.39096856	.26193541	.86318374	.86318374	.86318374	.86318374	.86318374	.86318374	.01010101	1
1055	0	.93199456	.84807611	.78247583	.72202033	.65844476	.45665509	.43008667	.35322267	.28798026	.26343024	.22676063	.12905711	.83406192	.75723314	.69380355	.63350356	.56375897	.36347669	1	0
1056	1	.59499133	.59499133	.58136863	.5537653	.49513403	.3877793	.34077376	.34077376	.28098285	.27902436	.23376697	.17279691	.33283484	.33283484	.33283484	.33283484	.33283484	.33283484	.01010101	1
1057	1	.91535741	.91535741	.77191734	.67333388	.58415669	.40131193	.46213543	.46213543	.38108265	.31733376	.26873255	.17840791	1.0288594	1.0288594	.97182781	.91290933	.74258786	.4942213	.01010101	1
1058	1	.97260517	.83594012	.75740665	.70631802	.64641297	.49230039	.53730673	.4189617	.34603745	.30495143	.24837399	.16010535	1.0627677	.9271583	.82810664	.75616121	.66880095	.5112865	.01010101	1
1059	1	.9076854	.83979177	.75550205	.70393121	.64498222	.46586537	.48211324	.43164301	.39328116	.36504459	.32359594	.23557311	.93779492	.93779492	.91409677	.8436383	.81121612	.70997775	.01010101	1
1060	0	.74908483	.74908483	.72286224	.71179819	.61181486	.48907956	.28771621	.28771621	.28694135	.28652251	.27293622	.19016552	.78913504	.78913504	.78913504	.75467575	.67907828	.52100766	1	0
1061	0	.86115879	.86115879	.79755837	.76703304	.52761573	.3823241	.4019658	.4019658	.35893625	.29620421	.24976164	.16430384	.28359997	.28359997	.28359997	.28304958	.26644138	.21872234	1	0
1062	1	1.0120592	.8840608	.77539176	.71189898	.63671005	.47961801	.5603171	.44905114	.36925918	.32801402	.27255565	.17995036	.84669864	.81267315	.73646557	.6939019	.6219697	.49677807	.01010101	0
1063	1	1.0585217	.90514624	.81061536	.71498024	.60607582	.45346791	.55114973	.43298048	.34385338	.30577886	.25079611	.16642711	1.024587	.95347768	.83952022	.7665264	.68936104	.49377245	.01010101	1
1064	1	.90817827	.81596339	.73261702	.69719648	.62843913	.43563843	.45485419	.41956431	.38147962	.33898169	.18007508	.085201561	.82206458	.82206458	.82206458	.67656446	.60944492	.38785303	.01010101	1
1065	1	.90036011	.79278624	.72584707	.68309271	.59646213	.32981247	.35514575	.33683282	.27124742	.22904691	.17247212	.11704174	.93245262	.93245262	.88706702	.82872343	.77491552	.53100961	.01010101	1
1066	1	.94636583	.9347949	.8970263	.84035802	.76845914	.62443388	.4382413	.42070878	.38157934	.36167008	.33011192	.22149175	.7898553	.7898553	.7898553	.7898553	.65468276	.59573531	.01010101	1
1067	0	.95978463	.95978463	.83157945	.73147011	.69475162	.55164957	.36093563	.36093563	.33366138	.27819687	.25028443	.1780569	.54990137	.54990137	.53857994	.50012183	.49123198	.41442615	1	0
1068	1	.99231619	.93721336	.86803317	.82342565	.74333644	.60303468	.51265985	.49103582	.4512015	.41875428	.38444823	.28069735	1.0049198	1.0049198	.933092	.84449536	.70756876	.42054117	.01010101	1
1069	1	.93291712	.91519403	.83985668	.79441851	.72956336	.57551587	.49698287	.45828837	.40794474	.36965704	.32094705	.22344398	.90831113	.90249312	.85838377	.8170976	.76782149	.61972058	.01010101	1
1070	0	.37498593	.37498593	.37498593	.37498593	.37498593	.37498593													1	0
1071	0	.74248356	.70163614	.63947499	.59962028	.53314954	.41905442	.34165436	.3175959	.27951303	.26032314	.23677421	.17419675	.7338075	.7338075	.68227088	.64641947	.5735805	.45842278	1	0
1072	1	.80619699	.80619699	.75160062	.70919049	.65642905	.55549246	.4038884	.4038884	.36085063	.32008463	.27086341	.18978107	.86844301	.86844301	.78746343	.78294235	.72698104	.60798955	.01010101	1
1073	1	.89210379	.89210379	.85490888	.82191408	.76669031	.57587898	.33268458	.33268458	.30172747	.28089136	.22588885	.18920332	.80090147	.80090147	.78372353	.74979091	.69503689	.54855728	.01010101	1
1074	0	.85319853	.80824733	.71516323	.64728349	.57800627	.44708923	.41546309	.39485085	.34129894	.32108361	.27312905	.19065195	.8282457	.8282457	.82191247	.75839019	.64665651	.49397051	1	0
1075	1	.89052933	.80720741	.72401726	.67879963	.61359501	.46269879	.45527923	.37846953	.30970061	.26870835	.21743768	.15613252	.79761171	.79761171	.73598182	.66559732	.61686778	.47551987	.01010101	1
1076	1	1.0124984	.88714552	.78826576	.73238134	.65642935	.51280487	.56326717	.4574762	.39367545	.35380906	.30645305	.21515006	1.0503747	1.0478379	.97878134	.87532395	.7717365	.51457638	.01010101	1
1077	0	.80934709	.80934709	.80934709	.80934709	.80934709	.80934709	.21359754	.21359754	.21359754	.21359754	.21359754	.21359754							1	0
1078	1	.92238259	.84107488	.75701302	.72617137	.6686275	.49700475	.40039778	.34590912	.29774946	.25729203	.21811163	.15741542	.7645064	.7645064	.7375176	.65746009	.60749966	.48442462	.01010101	1
1079	1	1.013907	.88121355	.79748845	.74764717	.68511325	.55440956	.51304436	.40792483	.34259379	.30754459	.26619315	.19452465	1.0222828	.94457275	.85971004	.80716425	.74421138	.61712444	.01010101	1
1080	0	.74877101	.74877101	.6730032	.66212559	.58690065	.46917933	.21773589	.21773589	.20210129	.19305259	.17773092	.12899834	.6550622	.6550622	.61113977	.58945441	.54654753	.44012433	1	0
1081	1	1.0869163	1.0051392	.65978253	.56533074	.47397995	.34068769	.62974656	.45301741	.33927137	.28515548	.22112304	.12982368	.97016484	.88172597	.76100725	.60974073	.43614897	.29461265	.01010101	1
1082	0	.89877015	.78553641	.67940784	.6167289	.56445253	.42764384	.28872454	.25180882	.22017729	.19961572	.18166357	.14052361	.83507383	.83507383	.78989851	.74291205	.66505527	.52098238	1	0
1083	0	.88462448	.79350936	.72613728	.66774058	.57292855	.42415816	.23554832	.23155928	.20383704	.18246052	.15251637	.12304872	.7720322	.7720322	.69697773	.68605161	.63648117	.49488717	1	0
1084	0	.87734836	.77843291	.71356833	.66181314	.57314533	.42227906	.29283088	.29283088	.26497513	.23001999	.21432841	.16209966	.86118114	.86118114	.75923872	.70520115	.64858502	.46279997	1	0
1085	1	.85441518	.78326899	.74777389	.69186819	.64101231	.51844287	.37694997	.3718484	.29271907	.26858813	.23355424	.1642555	.94253421	.94253421	.91353273	.89806771	.85539913	.70820582	.01010101	1
1086	1	.82953554	.82953554	.75979602	.62961876	.56744486	.48955566	.26165009	.26165009	.20207208	.18187535	.14272559	.097984731	.74368179	.74368179	.74368179	.67399716	.60213745	.4917044	.01010101	1
1087	0	.87943584	.87943584	.86443967	.85137188	.81214345	.72714943	.37972337	.37972337	.37972337	.34560233	.3370001	.27572292	.87483788	.87483788	.87483788	.87483788	.8665266	.81325334	1	0
1088	0	.95042777	.87880933	.8069067	.7259298	.65460229	.49023229	.45747334	.38643479	.33161908	.29155958	.24932218	.18791068	.94991183	.92637622	.87440681	.75893748	.67239636	.45320743	1	0
1089	0	.58432007	.58432007	.57932496	.57329953	.47835732	.39735878	.27289784	.27289784	.26766431	.21970993	.15656728	.11455834	.89786452	.89786452	.89786452	.89786452	.89786452	.66489136	1	0
1090	0	1.0259966	.89754981	.80062914	.74082708	.65597129	.48090398	.48921067	.38892752	.32214254	.28831315	.24748996	.18526816	.95546997	.90329647	.84037155	.78493416	.66466033	.50764132	1	0
1091	0	.90433151	.90433151	.85240889	.82545537	.75611544	.58929086	.46208978	.46208978	.41226321	.3463335	.30296522	.23243421	.66087997	.66087997	.66087997	.66087997	.66087997	.66087997	1	0
1092	1	.88977116	.81951654	.73859823	.65276968	.5386008	.37504372	.3711369	.34710646	.28167146	.25491953	.21309143	.14368257	.82535696	.81196636	.74285674	.68567884	.54849464	.33603394	.01010101	1
1093	0	.76817036	.76817036	.6818887	.66064692	.61733973	.43787074	.41762519	.41762519	.397255	.25493193	.22528723	.15924054							1	0
1094	0	.71453846	.71453846	.61609042	.61188978	.5788731	.45193344	.34880978	.34880978	.27141565	.24970084	.24200958	.17142189	.70292771	.70292771	.70292771	.70292771	.70292771	.45253271	1	0
1095	0	.78970921	.72211552	.69097221	.63845789	.58552527	.46373966	.50328928	.50328928	.40437961	.33263522	.25505108	.16664726	.73094785	.73094785	.72886693	.70405698	.65291059	.49646533	1	0
1096	0	.84757584	.79962593	.70028567	.64560461	.5796175	.46536124	.50328928	.44446564	.38793042	.32826972	.22923255	.15047807	.73094785	.73094785	.72886693	.70405698	.65291059	.49646533	1	0
1097	1	.87268871	.80288845	.72735173	.65703881	.54592621	.30321324	.34332114	.32870483	.24838036	.20885912	.17939594	.13129321	.60032809	.60032809	.49839312	.4802165	.45483595	.26683527	.01010101	1
1098	1	.84993708	.84993708	.78139174	.71718967	.64168882	.51034391	.36325788	.36325788	.26682144	.23890114	.2060042	.14330035							.01010101	1
1099	0	.34137547	.34137547	.34137547	.32236496	.29807636	.22112864	.18873096	.18873096	.18873096	.18873096	.17521995	.13271469	.11789572	.11789572	.11789572	.11789572	.11789572	.11789572	1	0
1100	1	.9977771	.89296705	.78606224	.72168684	.66534472	.54603148	.40859437	.38245916	.32853651	.2823875	.24067146	.17395917	1.0353909	1.0001686	.94717062	.8333087	.74408937	.58054554	.01010101	1
1101	1	.96446335	.92273319	.83431298	.78537786	.71385515	.58446872	.48986721	.44422609	.38812947	.35340464	.31964052	.22982901	.90323186	.88608152	.83747035	.80317736	.74924016	.58538055	.01010101	1
1102	1	.98123819	.84029388	.74710524	.69912958	.63381535	.50536299	.50071746	.42439514	.35843372	.32501286	.28145754	.1927239	.95097703	.89126134	.7736876	.66827941	.56161553	.36681741	.01010101	1
1103	1	.82848686	.76131785	.68563825	.62388325	.54276502	.39618692	.3854512	.35620391	.29840434	.26861227	.19196856	.11740357	.79869038	.73801744	.67059958	.62980974	.53499269	.34811771	.01010101	1
1104	1	.93368578	.91656375	.8428548	.7882306	.71960831	.54999673	.45556736	.43307388	.38695818	.35575771	.29719028	.19554299	.96058404	.95617056	.89943045	.78173161	.65156126	.44875529	.01010101	1
1105	1	.98566097	.9060058	.84459084	.80193502	.72857475	.58583868	.33409536	.27057087	.23487365	.2125417	.17592555	.12663952	.93658459	.90114969	.84096086	.80979991	.75576603	.60757005	.01010101	1
1106	0	.90993774	.90993774	.85295987	.81863576	.74744362	.60576934	.42021054	.42021054	.36187631	.33672488	.30696332	.21602482	.93357491	.93357491	.92969549	.91262996	.84539491	.6367026	1	0
1107	0	.71213281	.71213281	.68502271	.65736616	.61719978	.41270208	.39360559	.39360559	.32192206	.29613465	.22946453	.15630874	.18004328	.18004328	.18004328	.18004328	.18004328	.18004328	1	0
1108	1	.8702094	.84694213	.74831176	.70895374	.64855599	.50573981	.4375934	.40664589	.36482763	.32954365	.2862666	.20311821	.7939378	.7939378	.78620887	.72492313	.65205956	.54031771	.01010101	1
1109	1	.98100084	.82868063	.69783759	.6137073	.47642457	.29522967	.34197503	.31367552	.23711002	.19133455	.15765464	.10166129	.39672738	.39672738	.3689847	.3493492	.34028363	.19056439	.01010101	1
1110	1	.82350779	.78201663	.70635146	.64688516	.55159575	.42535192	.52852225	.42832947	.35437012	.30809629	.25371069	.16166842	.95093381	.95093381	.95093381	.9003911	.80203825	.57687348	.01010101	1
1111	0	.85519755	.85519755	.84247667	.81794167	.50631052	.38269919	.22201645	.22201645	.21689218	.20086265	.17995352	.12199444	.57409179	.57409179	.57409179	.57409179	.48412097	.42056209	1	0
1112	0	.70028031	.70028031	.68013513	.63739461	.60015297	.49859369	.25566876	.25566876	.24089277	.23319566	.16665202	.12504494	.71266145	.71266145	.71266145	.63668132	.58451533	.33834875	1	0
1113	1	.8007673	.77827609	.70040482	.66464114	.57507545	.38358855	.48218107	.43775541	.40574932	.32035506	.26616931	.11904293	.82908702	.82908702	.67687863	.62805301	.59071165	.38164482	.01010101	1
1114	0	1.0521362	.97984368	.90847319	.86596978	.80335867	.65495533	.49579746	.46459317	.42200786	.38198537	.31768185	.18771294	.97515899	.92956871	.867953	.8376826	.79378939	.6701324	1	0
1115	0	.89483958	.79881191	.72108364	.67347395	.60905731	.43368226	.44434673	.4129104	.32784128	.29631311	.26100558	.19537479	1.0419793	1.0419793	.85276675	.82910937	.70496202	.50632221	1	0
1116	1	.96515894	.87240428	.79701322	.72369605	.63354087	.36865771	.38803017	.31874353	.24941605	.18838459	.14991355	.10819864	.87418866	.82996559	.7685436	.68859023	.520971	.41769952	.01010101	1
1117	1	.99761999	.91518003	.83784044	.77121252	.71055329	.57147276	.52876335	.43830097	.35167462	.28858858	.24669915	.18874797	.91178238	.91178238	.87576473	.85843915	.81679547	.72661394	.01010101	1
1118	0	.8743102	.8743102	.83998328	.75264651	.71046388	.49115881	.38089836	.38089836	.32943743	.31219816	.27671885	.20311034	.70743418	.70743418	.70743418	.70743418	.64678681	.58604944	1	0
1119	0	.87240171	.84162462	.79240489	.62777621	.4952032	.36015981	.20765924	.20002788	.1784209	.16353464	.14577615	.10632575	.84955823	.84955823	.74047858	.64006615	.50645906	.31084248	1	0
1120	1	.81069243	.76165509	.74377191	.7101686	.62229037	.47241235	.35117549	.35117549	.31530523	.26873332	.17568085	.12349194	.88969505	.88969505	.88221008	.86083364	.71394199	.46307993	.01010101	1
1121	0	.75331694	.70224571	.61343825	.5290156	.42907298	.2811231	.36275005	.27215499	.25103515	.21438402	.17048967	.1085574	.64915013	.64915013	.57018888	.53361452	.4492048	.35065717	1	0
1122	1	.880844	.81850761	.72055185	.65204763	.58806217	.38349688	.46946985	.35752982	.27805138	.23175889	.18686688	.12350309	.6271733	.6271733	.61064363	.58801591	.49132186	.39591408	.01010101	1
1123	1	.66113591	.66113591	.5770548	.529338	.41226286	.31854373	.41158563	.41158563	.3787694	.36554873	.29278553	.16083628	.60069048	.60069048	.57697356	.51181197	.46217042	.39183176	.01010101	1
1124	1	.61238861	.53690118	.50545669	.43677771	.39960188	.31571269	.31959832	.31547999	.28165436	.21309882	.18126249	.13183814	.48730522	.48730522	.46129858	.42745245	.39041448	.28162244	.01010101	1
1125	0	.9712072	.9712072	.86876547	.80953729	.72325504	.59649593	.31298238	.31298238	.26587307	.26208264	.20888358	.13724014	.81649423	.81649423	.81649423	.8108561	.73222399	.57661068	1	0
1126	0	.81239045	.74538851	.6637609	.60979277	.54582101	.41166517	.35317963	.31465381	.226403	.18964577	.16314393	.1024797	.79650724	.74668902	.65916491	.48262092	.39120591	.26434943	1	0
1127	0	.83134127	.79497343	.71583414	.67570138	.58500284	.36636692	.35574692	.28237349	.23301548	.19950956	.16514939	.11766934	.96029484	.9495362	.87848061	.49161509	.32702741	.23610303	1	0
1128	0	.25470793	.25470793	.25470793	.25470793	.25470793	.19584453	.11538804	.11538804	.11538804	.11538804	.11538804	.098726094	.26866287	.26866287	.26866287	.26866287	.26866287	.20623744	1	0
1129	0	.19333285	.19333285	.19333285	.19333285	.19333285	.19333285	.14315808	.14315808	.14315808	.14315808	.14315808	.14315808							1	0
1130	1	1.0346984	.83155024	.70605856	.63531935	.54847896	.38418078	.40821552	.35815394	.29720885	.2612347	.21459824	.15313601	.92516035	.84432703	.74743056	.68864095	.5530349	.35976639	.01010101	1
1131	0	.74158466	.74158466	.66838747	.64154804	.57209826	.43999881	.38786095	.38786095	.35156482	.28035033	.24316093	.12780976	.71612513	.71612513	.71612513	.6917668	.65551591	.54665947	1	0
1132	0	1.1400492	1.0087011	.86706853	.80449992	.73830903	.54414344	.48923784	.41252202	.35188287	.31806737	.27393699	.20303711	.96089661	.90684617	.81147987	.7651419	.71519828	.57008767	1	0
1133	1	.9761669	.95786178	.89367431	.77785569	.70097291	.5145824	.35799956	.30393887	.24224889	.20105761	.17834687	.12327594	.37859732	.37859732	.37859732	.33229172	.32000867	.088243783	.01010101	1
1134	1	.88728392	.83449364	.79147917	.72676468	.62138176	.3900575	.31351906	.2855137	.27078497	.24410641	.2182855	.16580909	.61433965	.61433965	.59140229	.55894685	.44826567	.2954044	.01010101	1
1135	0	.89453107	.89453107	.89453107	.79789048	.74953449	.62748539	.41536427	.41536427	.41536427	.3571406	.34037903	.25174546	.97083294	.97083294	.97083294	.97083294	.97083294	.73379517	1	0
1136	1	.81392783	.76867205	.65267354	.55952084	.46666998	.32303828	.38899583	.34258753	.27561611	.24015138	.20232955	.14315081	.89190465	.88109833	.72459292	.63038909	.52203572	.37214226	.01010101	1
1137	1	1.0626011	.95138228	.85034037	.79894906	.7340275	.58551741	.57627022	.44460958	.37032753	.33314586	.29221994	.21869278	1.0645659	.9497875	.84122533	.78354615	.71694708	.58204293	.01010101	1
1138	1	.92360634	.75557911	.67325413	.62402976	.55350417	.40763578	.52247542	.33273238	.25697321	.22647429	.19297796	.14019847	.94458383	.82237172	.69991922	.64892721	.57344115	.42114025	.01010101	1
1139	0	.89779145	.89779145	.84328437	.76885855	.6990751	.55031812	.30872405	.30872405	.21479636	.19907379	.18726218	.13809797	.74752188	.74752188	.74670398	.66129041	.61922532	.47157419	1	0
1140	1	.75216126	.75216126	.65858042	.59306693	.51333511	.3676666	.13652277	.13652277	.10757577	.08496058	.074394822	.05903542	.44230175	.44230175	.36957484	.34326726	.30271667	.22829628	.01010101	1
1141	1	.7037676	.7037676	.65354311	.60155058	.58714128	.50547361	.22065401	.22065401	.21203214	.17522275	.16915464	.13796037	.54079163	.54079163	.54079163	.53536934	.51900774	.42290056	.01010101	1
1142	1	.91386312	.83154094	.76347518	.72078013	.65443891	.52639437	.45372981	.37922877	.31810433	.28459179	.24496585	.16962439	.94173336	.93143535	.79807276	.72418356	.62928116	.49853611	.01010101	1
1143	1	.74499941	.74499941	.71399766	.70370483	.60332823	.51985109	.26738888	.26738888	.24128163	.23116958	.22275895	.16321835	.50224221	.50224221	.50224221	.50224221	.50224221	.50224221	.01010101	1
1144	0	.63158953	.63158953	.60252154	.59756052	.56853086	.49459153	.40788758	.40788758	.40788758	.35216111	.28593352	.1967749	.58750933	.58750933	.58750933	.58750933	.55865967	.48494697	1	0
1145	1	.95063382	.78320855	.68001032	.60446382	.5152055	.37805969	.42520779	.34046811	.26026064	.22724187	.18785903	.14020479	.72882831	.63589704	.56498778	.5139488	.46261519	.3826623	.01010101	1
1146	0	.62851548	.62851548	.59458447	.56385344	.53787434	.36851376	.17700946	.17700946	.17277753	.17087084	.16016853	.11968106	.55178201	.55178201	.51668519	.5120647	.40388238	.32504123	1	0
1147	1	.7958802	.71730351	.59653473	.50480467	.4094243	.28314096	.37063694	.27744859	.21411777	.18381718	.15213874	.10249031	.91386288	.8471421	.7268151	.65321636	.54822373	.35202461	.01010101	1
1148	0	.90849066	.90849066	.90797198	.87259573	.73385918	.49381045	.51657569	.51657569	.50293803	.47695321	.39952868	.26408082	.87243474	.87243474	.87243474	.87243474	.87243474	.85469687	1	0
1149	1	.93653959	.84197009	.76513892	.70974231	.64034855	.49378818	.50569773	.43044424	.36465818	.3266046	.27450818	.18458551	.94539684	.94539684	.81395411	.78224176	.66647279	.3602187	.01010101	1
1150	1	.95953518	.90051007	.86910629	.81653786	.75058079	.60531765	.42347854	.37011814	.32964748	.30357116	.24340719	.16709298	.92078125	.92078125	.78862798	.78298032	.77237082	.63646495	.01010101	1
1151	1	.81250447	.77766609	.71590567	.65007031	.56313455	.41140455	.45314443	.40466845	.33506072	.29897451	.23218316	.16717541	.82499868	.82499868	.82499868	.82359689	.76213944	.33369064	.01010101	1
1152	0	1.0067631	.96496034	.80831027	.723997	.66637635	.54081994	.53616667	.50464439	.41434282	.3947424	.3244102	.24596715	.85669059	.85669059	.77590817	.74862015	.67633587	.56338918	1	0
1153	0	.75948799	.75948799	.6458804	.59142315	.53498936	.40847343	.25905627	.25905627	.24643421	.2401821	.20827836	.1657663	.56672895	.56672895	.56672895	.56236768	.52536058	.45555356	1	0
1154	0	.83436596	.80974305	.69175118	.65955806	.60722601	.48009568	.43301243	.43301243	.38155693	.33037883	.23987722	.15953019	.75711429	.75711429	.75711429	.73870641	.71166813	.54869068	1	0
1155	1	.89093667	.85662538	.7423172	.71216547	.65841436	.52604347	.50757056	.45581776	.41158688	.3390097	.28055981	.19523615	.93096781	.93096781	.79275596	.75757027	.70663744	.5599612	.01010101	1
1156	0	.9091447	.83915144	.77057105	.71457636	.6556198	.504951	.6192916	.58561677	.46807301	.32763022	.24066511	.14415348	.96443021	.95342803	.9165324	.82896531	.74939114	.52275062	1	0
1157	1	.676368	.676368	.64746183	.61857384	.5808779	.49118066	.33857512	.33857512	.27597427	.26706845	.23139012	.17490429	.65057838	.65057838	.65057838	.65057838	.65057838	.65057838	.01010101	1
1158	0	.86153573	.82854605	.76659852	.69847262	.63718188	.48901683	.52911079	.52383912	.40891606	.36539859	.32536882	.19119114	.87747419	.87747419	.87747419	.85992986	.80295348	.58770072	1	0
1159	0	.93172061	.89411104	.82941121	.77642065	.70602751	.56439906	.45127684	.40399742	.37384892	.34224755	.28720373	.21006286	.97594059	.97098255	.91554892	.87773186	.8378914	.67769867	1	0
1160	0	.82892478	.82646501	.74856257	.708637	.64960372	.49319661	.40714401	.40714401	.37750697	.32764173	.30933428	.18465245	.95041299	.95041299	.92021179	.85879689	.78750336	.64728785	1	0
1161	0	.74508405	.74508405	.68672442	.64203006	.58977795	.50949836	.36068535	.36068535	.33963597	.29126978	.24890539	.16941196	.83495277	.83495277	.78226185	.70385396	.6953845	.58147824	1	0
1162	1	.91504312	.91504312	.85994554	.72551036	.59626788	.39875093	.35557652	.35557652	.30614442	.28453922	.2375735	.18084151	.94760966	.94760966	.88511622	.87296069	.85934764	.60515547	.01010101	1
1163	1	.92585772	.79448056	.71579838	.67777789	.62680876	.47496173	.40930283	.36815691	.30309004	.25894171	.20774376	.14884168	.917032	.917032	.90096813	.89420587	.87916011	.53616965	.01010101	1
1164	1	.7636199	.7386961	.62574077	.596439	.54227936	.39792514	.47474188	.45772898	.36315763	.32371363	.26715073	.13044935	.74561477	.74561477	.74561477	.74089777	.67364073	.52135712	.01010101	1
1165	0	.80004972	.80004972	.6857878	.65449274	.61847013	.42078102	.51422262	.51422262	.44814306	.42067236	.31086677	.15958893	.96710384	.96710384	.96710384	.96710384	.91628534	.6710521	1	0
1166	0	1.0310365	1.0310365	.97483367	.9456051	.67944574	.49377918	.34058005	.34058005	.24413043	.23194504	.20377296	.14258081	.778615	.778615	.778615	.64242709	.60035944	.49825341	1	0
1167	1	.82379353	.82379353	.71179688	.64971614	.58466578	.42581263	.25786501	.25786501	.25724918	.24511182	.21679384	.17191494	.58404672	.58404672	.57824659	.52670866	.46377003	.33636153	.01010101	1
1168	0	.95510346	.94011712	.87831491	.83740199	.75836849	.54758847	.56692827	.50863695	.47053182	.4263674	.34313649	.26268765	.86799866	.86799866	.86267555	.81488633	.73332536	.62924063	1	0
1169	1	1.0161273	.86437124	.77074438	.7106871	.62826693	.46481732	.63375908	.45672208	.36642724	.32508421	.2778511	.20159829	1.0363187	.8817991	.79272443	.74578953	.6744206	.49282902	.01010101	1
1170	1	.94352597	.84451658	.75415695	.70914721	.65205324	.51342607	.34554732	.29702294	.23877198	.2155056	.1896711	.13976616	.82469225	.81278104	.74417162	.70133317	.64323735	.52559716	.01010101	1
1171	1	.88427633	.83120662	.74377751	.68925071	.63278264	.51051867	.52178144	.45065594	.36880231	.33949244	.2947982	.21039975	.72909415	.72909415	.60929048	.58664662	.5319851	.44282532	.01010101	1
1172	0	.83269793	.83269793	.83269793	.83269793	.78126466	.53832471	.43855196	.43855196	.43855196	.43855196	.43855196	.42108679	.95743257	.95743257	.95743257	.95743257	.95743257	.88423455	1	0
1173	1	.83953035	.78327769	.70509636	.66609484	.60123825	.49651128	.29943526	.28966343	.2565774	.22628555	.19690388	.12584952	.32493669	.32493669	.32493669	.32493669	.32493669	.31834537	.01010101	1
1174	1	.95347631	.91543967	.82218814	.79100937	.73684824	.54821742	.5144788	.43813944	.37080139	.3406322	.28455108	.17151433	.90251088	.87416482	.82381153	.70345581	.48631787	.20120972	.01010101	1
1175	1	.73267317	.71359956	.66671503	.60858178	.53528506	.43110421	.28904635	.28904635	.28904635	.27155238	.22565311	.17588186	.48289728	.48289728	.48289728	.48289728	.48289728	.48289728	.01010101	1
1176	1	.85429925	.73640299	.65398085	.60137004	.55623317	.32144177	.46232563	.3604548	.29229718	.26372033	.21525908	.15730369	.333731	.333731	.29782552	.25659508	.21238524	.16009253	.01010101	1
1177	1	.76043695	.71892494	.64803815	.61494285	.55855626	.43565825	.3911261	.36830086	.33817816	.32279551	.26665166	.13515371	.6221925	.6221925	.5300687	.4971171	.38256705	.30930752	.01010101	1
1178	1	.73520362	.7227838	.65236503	.62002289	.57233691	.46187618	.36937129	.35052979	.29483414	.25984484	.21677661	.1536366	.8240267	.8240267	.72533619	.70485419	.61783165	.42631865	.01010101	1
1179	0	.83546752	.72566736	.66345274	.60878742	.54582047	.42454159	.34384376	.28900373	.24613708	.21603012	.18698815	.11755025	.923796	.86085653	.76601171	.68973362	.60244787	.46258688	1	0
1180	0	.64356339	.62951124	.58739913	.5338977	.45205683	.3585301	.37878489	.37708735	.3043896	.25297934	.20851958	.13323724	.52355373	.52355373	.52355373	.5019725	.47869176	.40385976	1	0
1181	0	.8744204	.7855134	.72130454	.6805715	.62034529	.49315065	.31638473	.31638473	.25131118	.23189878	.19947553	.1414941	.36049855	.36049855	.33685935	.29717875	.25516433	.22502971	1	0
1182	1	.81223255	.81223255	.76869911	.72797292	.6137408	.42247587	.31269807	.31269807	.26293051	.22317106	.19567317	.13637561	.76684612	.76684612	.71779346	.70600879	.61729479	.45905495	.01010101	1
1183	0	.79297394	.79297394	.76229221	.7376101	.67787516	.56323314	.27031231	.27031231	.24758208	.22327507	.19472927	.15139785	.67457688	.67457688	.60599202	.59914362	.48166215	.36139432	1	0
1184	0	.95845437	.94552159	.85254651	.81119275	.74728835	.62577784	.51892471	.45671505	.38531518	.33911699	.26856035	.20267996	.99698627	.99698627	.98619092	.94620049	.87350917	.7701782	1	0
1185	0	.98229659	.98229659	.93967009	.8609212	.77025545	.52939928	.40528351	.40528351	.31762105	.24008346	.21663064	.17413521	.89479721	.89479721	.77880055	.77787638	.68576849	.543576	1	0
1186	0	.43945181	.43945181	.4380917	.42718577	.3141143	.24887115	.30286211	.30286211	.26807761	.23215187	.20800444	.12279248	.49160522	.49160522	.49160522	.42408788	.35186073	.24342763	1	0
1187	1	.63782215	.63782215	.53033245	.50284344	.45968738	.37195343	.26229244	.26229244	.25650591	.24512661	.18938178	.13687944	.29566312	.29566312	.29566312	.29566312	.29566312	.29321235	.01010101	1
1188	0	.66847801	.66847801	.63162005	.62379289	.5852865	.51963651	.42650354	.42650354	.35811126	.32797819	.27123728	.16890442							1	0
1189	1	.90739954	.90739954	.85530865	.79243118	.70507348	.48318958	.29211372	.29211372	.25839013	.22180945	.17265904	.13685197	.68165284	.68165284	.68165284	.63794255	.55440795	.46448475	.01010101	1
1190	1	.87536752	.84766233	.74692464	.70692241	.65355206	.53281915	.42016542	.36565909	.29956827	.26209736	.2107119	.13190848	.94089013	.90935272	.79036522	.69644475	.60900557	.47093648	.01010101	1
1191	1	.80237496	.77927917	.73990488	.69187713	.62949371	.44655418	.40934747	.4009859	.34016788	.30958146	.26801574	.16244137	.89189732	.89189732	.80883151	.76971364	.67426401	.36884037	.01010101	1
1192	0	.90081424	.86127973	.82689685	.78383332	.70282447	.45364028	.43043309	.36908031	.3095926	.27921343	.23345166	.16045266	.87541837	.87541837	.70397687	.68468606	.64719015	.37108323	1	0
1193	0	.72060513	.72060513	.67344415	.63065404	.37891388	.22457096	.16588795	.16588795	.15153652	.131486	.12034482	.082236558	.34131885	.34131885	.34131885	.33705375	.29837132	.22768036	1	0
1194	1	1.0190142	.86236751	.77092385	.71547288	.64723653	.5079748	.65957391	.41669142	.31928036	.27891713	.23564601	.16816932	.9869839	.92534542	.85878551	.80923629	.73573816	.56586552	.01010101	1
1195	0	.79461831	.74360156	.65863919	.61861181	.53215647	.43800002	.39886647	.37353534	.32429087	.25378138	.20674503	.15965658	.91476512	.89380223	.80027306	.76399148	.66684502	.52165043	1	0
1196	0	.7615813	.7615813	.68508613	.64429522	.57972795	.42966497	.25696802	.25696802	.23933214	.2106632	.20175549	.14423066	.69659948	.69659948	.69659948	.64750743	.58571833	.49958321	1	0
1197	1	.70354307	.70354307	.6525799	.61636412	.57908928	.42020929	.3732155	.3732155	.28912693	.2702961	.24951726	.20336246	.76605231	.76605231	.64190871	.60467279	.54129779	.37909895	.01010101	1
1198	0	.90640491	.78479421	.7140075	.66936505	.58997107	.37165707	.49424547	.45652807	.39787179	.35310084	.29508162	.1792053	.91561139	.79510808	.68751544	.6628508	.58724606	.4497354	1	0
1199	1	.91343004	.87395304	.79528439	.75506711	.68076813	.50031853	.4079138	.35677946	.28110886	.23744106	.16993529	.11704081	.92397696	.89734131	.83364069	.75681376	.60777283	.39725977	.01010101	1
1200	0	.89438194	.80822784	.73060083	.68848383	.62257552	.45377332	.29272276	.23408747	.19200635	.16153419	.13291794	.090998024	.77556717	.70364606	.60951155	.56527996	.48667228	.34163129	1	0
1201	1	1.0108511	.84348333	.75629354	.67982447	.62306201	.48921528	.32951283	.31677967	.29638833	.27893347	.22835705	.1884563	.71326482	.71326482	.59579682	.58611178	.40452224	.27324075	.01010101	1
1202	0	.62696409	.62696409	.62696409	.56878388	.50117922	.28983137	.199498	.199498	.199498	.19753078	.18417391	.0787341	.62866789	.62866789	.62866789	.60905218	.57393354	.39791623	1	0
1203	1	.67687041	.67687041	.63313782	.59562284	.59035242	.478383	.4030484	.4030484	.37537688	.35755605	.33064848	.14879662	.45259029	.45259029	.45050192	.42501843	.41346323	.28596801	.01010101	1
1204	1	.93207181	.84898078	.75643688	.70164084	.63776392	.48779303	.58241338	.47985768	.40612817	.36279762	.31263125	.18357641	.97837019	.90639549	.83216166	.77733922	.66398007	.46391255	.01010101	1
1205	0	.7546376	.73446721	.66050315	.62368047	.58431613	.4127104	.22260737	.19878304	.16237921	.14124483	.12220275	.086993456	.79793191	.72398949	.63033718	.55475056	.49531084	.36545348	1	0
1206	0	.43701917	.43701917	.40301979	.36356342	.32521909	.28366524	.24429905	.24429905	.24429905	.21991044	.19463438	.13100809	.48846853	.48846853	.48846853	.44950026	.41453835	.27935582	1	0
1207	1	.94172692	.88974839	.81080258	.77014732	.70814157	.56646961	.5193702	.43603772	.37232047	.317352	.26143003	.18318385	.83010685	.83010685	.74734986	.65513539	.60932267	.39896804	.01010101	1
1208	1	.93153906	.88170612	.7575326	.70877773	.64257777	.46889335	.40491545	.32324827	.26633853	.23796195	.19996524	.1323978	.74268728	.66201174	.58753389	.52699411	.47029954	.35245866	.01010101	1
1209	1	.73021042	.73021042	.69934165	.63330877	.58216834	.49351642	.35819405	.35819405	.33337313	.31130052	.24250901	.19087586	.53737652	.53737652	.53737652	.50997949	.47148031	.43898541	.01010101	1
1210	1	.80756944	.80366546	.73116505	.6920166	.62738991	.47859359	.34543592	.34449065	.27826881	.25457859	.23049068	.16941234	.37420815	.37420815	.37420815	.37420815	.33144599	.25417906	.01010101	1
1211	0	.77982891	.76487505	.70017409	.6377247	.4905262	.2732895	.25544584	.25544584	.19500154	.17080224	.15319288	.10500562	.35041147	.35041147	.35041147	.31400669	.29339299	.20122296	1	0
1212	0	1.0043501	.91196465	.83011883	.78406346	.71628678	.56135243	.62572199	.58323669	.42632219	.37581462	.32019013	.21170014	1.0574614	1.0574614	.96013391	.93941921	.89588428	.74081641	1	0
1213	0	.94752854	.84745347	.77560765	.72817796	.65692824	.47016761	.32467967	.2793991	.23592371	.21173686	.18642545	.14015883	.96539855	.93523687	.82857877	.74074841	.65970862	.52047199	1	0
1214	0	.87370688	.83652645	.77204263	.73420143	.66204792	.49904546	.4784143	.43889207	.386172	.34041077	.27518314	.18677858	.97796339	.93011284	.80619043	.7719487	.68685913	.52877176	1	0
1215	1	.89873111	.8221314	.72415853	.6571188	.5852139	.43285042	.38648105	.32702333	.26454049	.18580541	.14699873	.10364103	.85965043	.79115355	.66620958	.60563266	.52837038	.41150951	.01010101	1
1216	1	.92395687	.8216846	.75250793	.70785612	.64692819	.48695499	.28220528	.21127856	.17123741	.15328932	.12803805	.09370473	.80415004	.71931982	.63577032	.59599566	.53325617	.42271698	.01010101	1
1217	1	.90751529	.82923186	.73593777	.66457057	.48547721	.32803196	.42683268	.38945425	.27256417	.2453045	.18657348	.12488919	.15232563	.15232563	.15232563	.15232563	.15232563	.15232563	.01010101	1
1218	0	.74540657	.74540657	.74540657	.74540657	.72721398	.61103755	.26611334	.26611334	.26611334	.26611334	.238195	.19140422	.83736777	.83736777	.83736777	.83736777	.83736777	.72686517	1	0
1219	1	.71894777	.71482348	.6870985	.67561245	.65186882	.51490378	.3271693	.32164353	.2656951	.24148768	.21374178	.15512776	.97484815	.97484815	.91315067	.84812701	.68115836	.50575805	.01010101	1
1220	1	.96909297	.89149958	.81683719	.76208806	.69239926	.53269339	.55076504	.44015926	.37947822	.33146578	.28680161	.20461416	.94610786	.89604586	.80787838	.76842844	.69964874	.55316603	.01010101	1
1221	0	.90660626	.84290749	.76640499	.72593749	.67908216	.56441116	.47210789	.40405351	.34247428	.30840659	.2624954	.17056191	.77411354	.72217298	.65638399	.61902243	.57817852	.40321341	1	0
1222	0	.5051226	.5051226	.5051226	.49597195	.46826318	.40644184	.45084226	.45084226	.45084226	.45084226	.35488915	.22189748	.49342936	.49342936	.49342936	.49342936	.41338432	.31634885	1	0
1223	0	.81653094	.81653094	.76835763	.71182501	.68009776	.57476598	.3680535	.3680535	.3680535	.33817434	.30522099	.23407641	.53509021	.53509021	.53509021	.52846682	.51272595	.46506467	1	0
1224	1	1.0019342	.88734668	.80244982	.74603158	.66414297	.52788758	.3920694	.37989324	.33416694	.30455083	.27305651	.20058918	.98027128	.94498903	.86295891	.833727	.76659763	.63802713	.01010101	1
1225	0	.73554349	.70983386	.65861106	.61735797	.56326258	.45561534	.29155034	.28564966	.22875601	.19787884	.17820048	.12691537	.72594762	.72594762	.66071367	.6059655	.56953841	.47218332	1	0
1226	0	.67073822	.67073822	.56590527	.51242334	.45219427	.35660422	.26517886	.26517886	.22753918	.21304244	.18459898	.13969877	.55604786	.55604786	.50140554	.48284501	.46270496	.33407378	1	0
1227	0	.76447362	.71733069	.65280867	.60569763	.53516084	.40675971	.3904705	.37461209	.27584678	.23384947	.18548286	.13171595	.81850398	.81850398	.69544393	.65928257	.61368102	.46126026	1	0
1228	0	.86499619	.82490373	.72374523	.6634599	.58918417	.42532653	.37796462	.35757422	.29104751	.25444239	.229774	.16918242	.97103018	.91883779	.85253835	.80332613	.73878843	.58041316	1	0
1229	1	.82077718	.78104645	.72299004	.69457722	.59565532	.40432137	.18508428	.17577755	.14995974	.13891131	.12314397	.0863024	.7886647	.7886647	.68015707	.64718211	.59087956	.4690899	.01010101	1
1230	0	.70043814	.69934505	.67706692	.65224421	.58912033	.40077949	.35042751	.35042751	.28583521	.24912757	.19188142	.11306298	.6889478	.6889478	.65863436	.60813153	.50673825	.39754236	1	0
1231	0	.75630689	.68667972	.61171663	.56994879	.49092722	.384864	.28211826	.25787896	.22011513	.18549293	.1532189	.10779214	.81658244	.80849993	.74833369	.71436638	.46490443	.31171221	1	0
1232	1	.77215147	.70189333	.63228071	.57163942	.49948195	.37680298	.33920979	.29911941	.22505575	.19804251	.16075575	.10708478	.69082582	.6700058	.6008563	.55143619	.50682604	.38661829	.01010101	1
1233	1	.76144218	.76144218	.67342269	.60606033	.53661239	.42334494	.24519533	.24519533	.22421616	.20908505	.18499291	.1367541	.64277786	.64277786	.64277786	.60148108	.51826745	.43742472	.01010101	1
1234	0	.68629301	.67056495	.57349455	.5210849	.44099653	.31146234	.2451511	.23264986	.2158829	.19843212	.16484037	.12070251	.64566493	.55210125	.50694561	.42612639	.38284495	.27795261	1	0
1235	1	.92710292	.83454555	.7538076	.70493633	.63754547	.49535811	.50863624	.44750905	.37833405	.34273463	.29594341	.2163133	.94650632	.89311093	.85117233	.8105911	.76791584	.64447832	.01010101	1
1236	0	.68646538	.68646538	.68646538	.68646538	.65105426	.57928371	.23726881	.23726881	.23726881	.23726881	.23726881	.19297719	.48795646	.48795646	.48795646	.48795646	.48795646	.48795646	1	0
1237	1	1.0362182	.95076329	.79545444	.70200717	.62350738	.48640808	.56680232	.49706054	.43565589	.39295751	.32985637	.22534114	1.0496005	.93675631	.84567386	.7968986	.70505309	.49936867	.01010101	1
1238	0	.83110487	.82668537	.75969821	.70282483	.61569387	.41897219	.27479869	.26095122	.20580846	.18518567	.16237557	.12484211	.64358461	.64358461	.63327718	.59931213	.59246886	.51863945	1	0
1239	1	.86199552	.74558365	.66771185	.61591429	.54894638	.42087489	.46186304	.33916855	.27403018	.23240936	.18598682	.11919641	.86298686	.75468451	.65113211	.59811115	.53275359	.37750891	.01010101	1
1240	0	.96703863	.90301019	.85988516	.81242549	.75337148	.62636101	.54529834	.50288737	.42824233	.36171359	.30771089	.22114521	1.0124279	.98598653	.91535378	.86180121	.80103558	.63366514	1	0
1241	0	.86448729	.79789239	.74773467	.70244467	.62444144	.49996901	.42915672	.39782023	.33454686	.29346278	.26100492	.17026153	.617854	.60486889	.57740289	.55081928	.48637801	.38760284	1	0
1242	1	.91542906	.8576498	.76331508	.70826936	.63806707	.48633742	.41235387	.32240832	.26268914	.23515949	.19976944	.14472649	.99752355	.91945446	.81894588	.76462865	.68876946	.56794095	.01010101	1
1243	1	.96878231	.96483791	.80076927	.74202609	.65767944	.52874786	.29401523	.26847422	.23072743	.21738398	.18634602	.13561857	.77104127	.77104127	.74239683	.68148661	.60206056	.50526929	.01010101	1
1244	1	.92752296	.86267257	.70574677	.56951177	.48954225	.34547478	.46871263	.44283074	.358935	.29663146	.24598318	.16703618	.93175304	.91112262	.88223374	.83006883	.53449255	.3600665	.01010101	1
1245	1	.71568763	.70160842	.65178335	.61669564	.54643798	.380557	.24511671	.2235083	.19007593	.17459446	.15021017	.10119784	.65796041	.65796041	.56736696	.53039181	.45935893	.33504236	.01010101	1
1246	0	.75960273	.75960273	.62758666	.6104486	.5232141	.38256192	.33139908	.33139908	.31223059	.28345627	.23315191	.17195505							1	0
1247	1	.8684324	.79753888	.7321651	.69769454	.64081013	.51977432	.39172405	.30843472	.26897842	.24624145	.21762139	.15756744	.91403973	.87331182	.79844069	.75304902	.68235749	.54558748	.01010101	1
1248	0	.88771355	.87797546	.81143528	.7694844	.69457561	.57206774	.43602383	.37499297	.35776955	.34288281	.29867101	.21230584	.86936885	.86936885	.83297157	.74137664	.66047555	.54242706	1	0
1249	1	.68868482	.57736671	.5096035	.46830389	.42809314	.33423018	.48075575	.34582299	.26760107	.22856441	.19485256	.14115039	.79396093	.73141712	.59259975	.5512777	.48708272	.35737193	.01010101	1
1250	1	.8947866	.89268547	.76887566	.66546917	.57052374	.45754069	.45842981	.45014405	.38651133	.31516558	.23637968	.16714334	.72449493	.72449493	.71727091	.71388841	.66438591	.54172146	.01010101	1
1251	1	1.1040306	.96163201	.76740599	.69382381	.60624814	.46475011	.53755575	.37434936	.30640316	.27265257	.23295856	.1588369	.97029412	.86368155	.75954437	.691939	.60387957	.44856519	.01010101	1
1252	0	.82900971	.82900971	.77466929	.70755315	.54360259	.37848914	.48365408	.48365408	.4008804	.34187514	.30809158	.20097464	.8867442	.8867442	.71860039	.67519009	.57038546	.46273232	1	0
1253	0	.88698131	.83232319	.76016301	.68812442	.49175882	.30182266	.51466167	.45504528	.39434242	.35343635	.27855676	.16515657	.87127113	.87127113	.78603381	.75022376	.72814316	.37664455	1	0
1254	1	.94996631	.87048459	.7970252	.73071212	.6457969	.50145179	.45215493	.38856399	.33521813	.3000201	.25900453	.18522388	.99242991	.96814245	.91530609	.86697304	.80959189	.64146852	.01010101	1
1255	0	.87318063	.84239382	.78989023	.7486071	.65854836	.48408937	.49789876	.44551313	.37790847	.33734536	.29270077	.2232244	1.0812327	1.0356356	.92068624	.88907385	.76190799	.61189747	1	0
1256	1	.94983816	.89452064	.81988585	.76834106	.707389	.55400836	.4323051	.39400321	.32044321	.29122049	.25157672	.1735909	1.0147544	.97873944	.91276813	.87450099	.8016293	.62279534	.01010101	1
1257	0	.81530452	.78601873	.70138824	.64300013	.57554018	.42208898	.36950868	.2995308	.2714628	.23000899	.19803974	.13284096	.72215748	.72036362	.67103946	.59944588	.53375661	.42969394	1	0
1258	0	.82891917	.82891917	.80111885	.75227308	.71860987	.60294843	.37615901	.37615901	.34197259	.29835552	.26594779	.20466971	.80873996	.80873996	.79839367	.77905858	.75146103	.62445652	1	0
1259	0	.94362575	.86944306	.7715171	.72314107	.63263792	.5019176	.41101199	.36333555	.31652397	.28796077	.25195462	.18505168	1.059392	.98351419	.88287932	.81184703	.7523368	.61669552	1	0
1260	0	.42103279	.42103279	.42103279	.42103279	.42103279	.286919	.17936355	.17936355	.17936355	.17936355	.17936355	.11564291	.6233899	.6233899	.6233899	.6233899	.6233899	.41095811	1	0
1261	1	.84042275	.84042275	.73470652	.71408057	.67410386	.52034265	.33570659	.33570659	.26374525	.24983138	.19555926	.13322857	.73197043	.73197043	.73197043	.50787574	.50294173	.41924292	.01010101	1
1262	1	.89186645	.86798763	.75192201	.59513652	.51372337	.38257813	.47483552	.44469994	.38470018	.32537195	.26022023	.16881809	.61886132	.61886132	.49083608	.46630555	.41715768	.30130738	.01010101	1
1263	1	.93989515	.8988955	.79528475	.74019581	.67910808	.54735625	.46581715	.39369345	.34091014	.30644977	.26727051	.19202542	.95987892	.91080964	.80926597	.72981918	.66616428	.4673152	.01010101	1
1264	1	.89494663	.79840475	.73098862	.67810678	.61164236	.47520667	.33838099	.31037158	.25577563	.24174047	.20695275	.15802717	.73841852	.73292136	.66544151	.56222916	.5214051	.39735889	.01010101	1
1265	0	.70027035	.70027035	.70027035	.66406977	.60727006	.40951186	.24841863	.24841863	.24841863	.24841863	.23180246	.15372258	.76279259	.76279259	.76279259	.76279259	.76279259	.64259183	1	0
1266	0	.45683926	.45683926	.45683926	.43744361	.37993321	.27838635	.2057811	.2057811	.2057811	.16444927	.15351653	.12197334	.2843371	.2843371	.2843371	.2843371	.26742959	.2119078	1	0
1267	0	.78993642	.74640048	.66438931	.60189056	.46737248	.34506881	.49198413	.4064638	.33673394	.28182644	.22725111	.14707989	.75877625	.75233269	.71553212	.61121607	.46849981	.36395222	1	0
1268	0	1.0070245	.9883604	.82379681	.75535595	.66571343	.519503	.43347448	.40602833	.3682003	.3364116	.29135221	.22465932	.98650301	.8913908	.87488163	.83385408	.77425742	.63435078	1	0
1269	0	.75238967	.75238967	.70818985	.69300807	.6324178	.54658592	.60106707	.60106707	.5776937	.47702038	.33283919	.20707661	.89247847	.89247847	.89247847	.87625921	.85387826	.74871171	1	0
1270	0	.91059345	.91059345	.77167028	.73148334	.66361278	.45700866	.68975258	.68975258	.63869679	.51465452	.39889872	.26576206	.93708807	.93708807	.86735106	.85833395	.85232741	.4798131	1	0
1271	1	.87529457	.86915165	.75784701	.69989336	.63075882	.47839504	.37632471	.36803579	.30839372	.26919556	.21484262	.1565122	.84777677	.84777677	.84777677	.79545105	.72541952	.59453577	.01010101	1
1272	1	.86347151	.79566604	.72922474	.68121082	.61008871	.43811339	.29452616	.23977727	.19372356	.17030025	.14448884	.10129648	.81696546	.77670431	.67920148	.64253151	.58944368	.36432898	.01010101	1
1273	1	.73286295	.68898523	.62068677	.57919329	.52014995	.39000756	.14425528	.14425528	.13488954	.12814188	.11174825	.090673327	.65142286	.65142286	.57385659	.54222596	.53745401	.45525545	.01010101	1
1274	0	.58692276	.58692276	.58692276	.53907335	.48202935	.24615547	.31012422	.31012422	.31012422	.29616344	.28108221	.16136301	.015645683	.015645683	.015645683	.015645683	.015645683	.015645683	1	0
1275	0	.96869659	.96869659	.87896478	.83377844	.77847219	.596178	.58326662	.58326662	.46146041	.4035517	.3191846	.2153388	.93774295	.93774295	.88594663	.69592118	.62730527	.48304766	1	0
1276	0	.9536913	.9481675	.77877444	.74632716	.68619549	.57353103	.40612614	.36988026	.33412415	.29833966	.25327891	.19617409	.9321568	.9321568	.87713754	.86242044	.75838047	.61416388	1	0
1277	1	.90547013	.88794965	.82003915	.77028525	.69527382	.4940227	.45043492	.42046779	.36557543	.33632743	.27293849	.15877557	.8177492	.8177492	.73047626	.63145828	.57203168	.35833585	.01010101	1
1278	1	1.0419894	.83836067	.73776621	.67002618	.582075	.41685262	.5400176	.3680979	.24486929	.20340288	.16791922	.12047249	1.0149974	.88719165	.77250427	.69689339	.61226869	.45713472	.01010101	1
1279	0	.3166061	.3166061	.3166061	.3166061	.3166061	.26794672	.23201102	.23201102	.23201102	.23201102	.23201102	.22375703	.26644176	.26644176	.26644176	.26644176	.26644176	.26588541	1	0
1280	1	.87111425	.87111425	.76032436	.68002403	.62992024	.46835881	.31371093	.31371093	.23990923	.23307121	.19207197	.1390481	.65010095	.65010095	.50889313	.45536715	.39959982	.2716248	.01010101	1
1281	1	1.0097417	.88935262	.82798648	.78302896	.72403812	.56394708	.51850748	.44251186	.38278168	.34163535	.29466766	.19935688	.86787701	.80908751	.73553801	.69875669	.62283874	.5037744	.01010101	1
1282	0	.82293344	.81575394	.77795267	.73011595	.62042177	.40687567	.47519076	.40908962	.3639397	.32043236	.27698696	.198542	.81711614	.81711614	.76291031	.69976759	.54257262	.40608287	1	0
1283	1	.95712894	.91373008	.82765096	.78278035	.7479986	.58888519	.53752792	.51021576	.40248007	.38007396	.3112427	.22042418	.70813954	.70813954	.70813954	.70813954	.4875443	.44729832	.01010101	1
1284	1	.86939579	.78919083	.72315115	.6976639	.62398905	.49761802	.38119894	.36433727	.33983946	.28812131	.2529135	.16139096	.64980954	.64980954	.61053646	.46664929	.44325441	.37260395	.01010101	1
1285	0	.88508439	.88508439	.86036897	.73471361	.69488859	.50803798	.46014583	.46014583	.41626418	.39518696	.32814342	.22980267	.7207818	.7207818	.7207818	.7207818	.64790606	.50752223	1	0
1286	1	.94132018	.88969517	.80441403	.74764073	.69489092	.53634661	.43376261	.42706293	.35218114	.29331112	.23236847	.16731748	.89387584	.89387584	.86628413	.77280903	.72241139	.48484114	.01010101	1
1287	1	.88339198	.82529384	.70625067	.66802108	.61060697	.42471325	.39381212	.34381312	.29123229	.2646687	.22070667	.14025563	.78090453	.66961646	.62747473	.56545216	.49185044	.37152904	.01010101	1
1288	1	1.0192568	.95640022	.88734734	.82985824	.7664535	.60366392	.44355845	.38562125	.31686789	.28319329	.24416569	.17020541	.99291027	.92817199	.89404482	.78053677	.6802901	.56202662	.01010101	1
1289	1	.82313019	.7648387	.6753993	.62637019	.54670429	.43035328	.37425166	.32943386	.24278581	.20205277	.16456193	.1222021	.67205155	.61137861	.56704986	.52962029	.48544329	.40389854	.01010101	1
1290	0	.87882674	.87882674	.72185248	.6729151	.63028252	.50527465	.33626312	.33626312	.29268903	.2867167	.24960041	.1654529	.47904301	.47904301	.47904301	.47904301	.45020425	.39267018	1	0
1291	1	1.0076334	.97745633	.89686543	.85587823	.76456058	.64575934	.40637773	.38872868	.34042731	.30871871	.2673454	.1811347	.9862203	.97440863	.94003165	.86620331	.8056879	.65965974	.01010101	1
1292	1	.80029523	.78173566	.68848979	.63283575	.54443955	.42345953	.39688379	.36111456	.31868482	.28663394	.2451272	.16123322	.61756539	.57111347	.4874078	.43308765	.38369724	.2784425	.01010101	1
1293	0	.75934768	.75934768	.64849186	.61328906	.55080354	.4384191	.25149566	.25149566	.24132347	.19301707	.18223041	.14872456	.65475631	.65475631	.60845196	.57871199	.5050267	.42205489	1	0
1294	1	.94636691	.91731989	.84217882	.74692976	.661847	.48194253	.3615576	.32204044	.2641536	.23832586	.20593745	.10288221	.79627782	.7124759	.62178701	.5385232	.43239591	.28569779	.01010101	1
1295	0	.52114677	.52114677	.45696038	.40693414	.3555364	.23348671	.22356915	.22356915	.17970902	.16791075	.15245396	.11991808	.34034711	.34034711	.29777271	.25224465	.22845668	.16226843	1	0
1296	0	.88670349	.86736172	.78218257	.74379295	.67102295	.52130973	.4610756	.41306287	.35916853	.34129071	.29221171	.20410344	.90265757	.90265757	.90265757	.75578398	.70070755	.65311223	1	0
1297	0	.15313393	.15313393	.15313393	.15313393	.15313393	.15313393	.14999324	.14999324	.14999324	.14999324	.14999324	.14999324							1	0
1298	0	.92905819	.81317288	.73174548	.70047337	.62740296	.41822293	.44813824	.38142693	.32589924	.28617376	.23859558	.15683693	.7621541	.7621541	.7621541	.71908945	.67406696	.38015407	1	0
1299	1	.93587571	.86209989	.75586689	.69688392	.62405062	.47364071	.44810605	.37079448	.29675215	.26567596	.21295607	.12413684	.3480311	.3480311	.3387695	.3372106	.27735758	.22983181	.01010101	1
1300	0	.94286442	.90619797	.83685213	.78948599	.68933868	.51492643	.43096584	.40961808	.37650275	.36138731	.32152313	.23776507	1.0192925	.99967396	.92065871	.86745864	.79819882	.6246953	1	0
1301	0	.78920722	.78920722	.76109952	.71424079	.65710711	.5461458	.39168757	.39168757	.31449151	.26889873	.22719938	.16765547	.82207537	.82207537	.73255652	.69619977	.58780932	.46932155	1	0
1302	0	.99462545	.95566618	.89259726	.83515203	.75022119	.62085986	.4774971	.47120655	.39872617	.35522521	.29901838	.22459078	1.0065131	1.0065131	.97070432	.92645901	.86185652	.76433015	1	0
1303	0	.4281497	.4281497	.4281497	.40509498	.39452475	.31348008	.18704641	.18704641	.18704641	.18704641	.12018263	.11086023							1	0
1304	0	.72594929	.72594929	.72522622	.72366971	.66869605	.27997172	.27794611	.27794611	.21782333	.20485556	.18696487	.14053237	.67866862	.67866862	.67866862	.65901881	.63934046	.24223304	1	0
1305	0	.7604363	.7604363	.72541904	.69064409	.57370055	.47644773	.28332055	.28332055	.26112539	.25196195	.21873897	.15840438	.78064942	.78064942	.78064942	.64719534	.5539453	.50547302	1	0
1306	1	.66408634	.62899077	.55763441	.52584577	.47847337	.38035998	.35471833	.31499797	.28061628	.25098675	.23234597	.15565008	.67947972	.67947972	.65023351	.64493549	.60659295	.46629471	.01010101	1
1307	1	1.0276551	.889871	.78299475	.709351	.60736966	.4527148	.40783137	.32088393	.26948023	.24369961	.21286666	.14309824	.96775514	.91084814	.82131273	.77421331	.72799295	.58107626	.01010101	1
1308	1	.96749777	.92775595	.82511157	.75476003	.68239808	.54413068	.48985612	.45233381	.39156884	.34935182	.30185133	.21464372	.97442937	.92900968	.86568117	.83850765	.78996134	.59418225	.01010101	1
1309	1	1.0728337	1.0314184	.97180593	.71482587	.62179041	.44807655	.45076615	.43231839	.36837864	.32990879	.26599014	.16685972	.80735093	.80735093	.79908633	.76870483	.68665797	.57527101	.01010101	1
1310	1	.88652807	.81407934	.70936668	.64786339	.57323533	.40962303	.53510261	.44865417	.37348145	.29801238	.22637415	.15527967	.8232075	.8232075	.71609354	.68149221	.6011436	.44658715	.01010101	1
1311	1	.75235963	.73991466	.67075551	.61509526	.55226213	.44466043	.2798419	.2798419	.24784762	.2276566	.20697063	.15756023							.01010101	1
1312	1	.86758739	.84144151	.76855636	.706141	.65737349	.51160669	.50875115	.46987844	.36230451	.30837324	.2681874	.18429202	.90084839	.90084839	.85983652	.85423523	.78280592	.56971425	.01010101	1
1313	1	.83439898	.80569804	.72088921	.6615274	.60480595	.45274115	.29269481	.28628069	.24167389	.21900177	.18798873	.10870343	.39235938	.39235938	.39235938	.39235938	.39235938	.38174701	.01010101	1
1314	1	.72171861	.62223911	.56325126	.51227498	.44352326	.32027996	.4412002	.38198555	.28422916	.19945645	.15419048	.10402042	.88211775	.88211775	.771577	.71926153	.50439739	.32184476	.01010101	1
1315	0	.85734987	.80803013	.69314951	.6635896	.58997035	.43762469	.49620527	.42819166	.31727731	.27208006	.22515184	.15134317	.70568383	.70568383	.66596103	.62565708	.56513524	.4374758	1	0
1316	1	.9870587	.98455316	.93415189	.75833422	.57526636	.36966774	.36722451	.30632854	.2435959	.21286568	.16648191	.10315147	.42226499	.42226499	.42226499	.41708493	.40715316	.22213343	.01010101	1
1317	1	.98648375	.90091914	.80764604	.75103903	.67638397	.46236739	.46211749	.38126636	.33470845	.29419667	.24934167	.16450459	.92295194	.91498977	.86482906	.71104932	.59529519	.39134073	.01010101	1
1318	0	.81543893	.81543893	.78882909	.62083882	.375312	.3052761	.55398947	.55398947	.47404665	.41144776	.23440066	.14657038	.87407851	.87407851	.87407851	.87407851	.87407851	.87407851	1	0
1319	0	.48257309	.48257309	.3690303	.33490604	.27095759	.17622662	.29895556	.29895556	.26249558	.23754764	.20925081	.15806869	.61628962	.61628962	.47200453	.45436245	.44513112	.29745954	1	0
1320	1	.83194995	.82233	.73593569	.69246906	.63034946	.5077492	.45057243	.38968605	.29756773	.26286596	.21458155	.15638071	.65928674	.65928674	.63959259	.57581449	.52678418	.33840925	.01010101	1
1321	1	.73674405	.71934038	.64773881	.58919883	.53383899	.4072271	.35140306	.32922584	.29365367	.25254154	.21616495	.15532446	.7431078	.70796543	.66292906	.63152272	.54827547	.34888303	.01010101	1
1322	1	.87416589	.83080953	.73713285	.66705787	.56162345	.43953776	.34507734	.34507734	.29343581	.2603265	.21751922	.15656859	.49218976	.49218976	.49218976	.47888187	.46463266	.42611259	.01010101	1
1323	0	.77826715	.77826715	.74766016	.69308078	.57544756	.4668408	.36129224	.36129224	.28358603	.26692635	.23568574	.16304094	.72886109	.72886109	.72886109	.68430316	.63852251	.45000631	1	0
1324	0	.69582438	.69582438	.6851992	.60409021	.52158833	.44447094	.27320117	.27320117	.26311857	.26203489	.2589488	.20856339	.5891037	.5891037	.5891037	.5891037	.5891037	.5891037	1	0
1325	1	.99700463	.90588737	.8424511	.78176898	.68696547	.53133166	.375929	.36511683	.26762283	.23242676	.19161296	.13045695	.86290383	.86290383	.7689051	.69699097	.5762372	.41620171	.01010101	1
1326	1	1.0111537	.88295287	.7822516	.7390058	.69759488	.58261108	.48881501	.45430499	.3957603	.37317741	.32013389	.23698151	.94267464	.94267464	.91394305	.88389808	.7290653	.53456914	.01010101	1
1327	0	.83013648	.78222668	.70511699	.61682034	.56582272	.43795183	.35073853	.28834796	.26164567	.24779892	.22192839	.16121936	.6994195	.6994195	.65087426	.61606705	.50668907	.35906115	1	0
1328	1	.97764355	.8570081	.78927094	.74226916	.67634535	.52072549	.64431703	.49364895	.39757413	.34130245	.27668625	.18120593	.99991262	.90447515	.83098197	.77869624	.70776808	.50906003	.01010101	1
1329	0	.79364312	.77186632	.66505265	.61855322	.54702652	.36772037	.33350241	.29548681	.25473702	.18440557	.1343016	.095424086	.56888437	.56888437	.52874351	.46860689	.41286686	.27585596	1	0
1330	1	.74858415	.72305685	.66699004	.63488305	.55515027	.4411822	.31342137	.31342137	.28956753	.27317059	.23668316	.15549803	.76769036	.76769036	.74648595	.69257092	.43108553	.27933869	.01010101	1
1331	0	.73044366	.73044366	.69640028	.6382724	.58793831	.34571081	.21813601	.21813601	.19056755	.1569466	.138116	.10811704	.50963819	.50963819	.48489505	.45738906	.42321867	.25172609	1	0
1332	1	.97224277	.87490588	.78624374	.73553956	.68024766	.51953936	.43664527	.41528267	.35123205	.30477509	.2315034	.13933569	.42245644	.42245644	.42245644	.42245644	.42245644	.20500928	.01010101	1
1333	0	.89382732	.8049897	.75000548	.68903053	.61878574	.43933856	.31213057	.31134403	.24813825	.22037202	.1778096	.1355263	.92915571	.92097926	.839791	.79489899	.65434366	.34097695	1	0
1334	0	.5962801	.5962801	.59015501	.49589533	.45010787	.33354616	.38046038	.38046038	.37338686	.298154	.26999038	.16968298	.41758001	.41758001	.41758001	.4132629	.3711195	.25149989	1	0
1335	1	.90853959	.83506513	.75457513	.70514798	.6312201	.45221007	.41088074	.31260931	.25611222	.22585219	.17189264	.11752585	.80930734	.80930734	.80418271	.78561205	.72526193	.55559617	.01010101	1
1336	1	.89621365	.85314304	.78561956	.75355613	.69930422	.56904662	.46020508	.41693437	.37106752	.32349753	.27769303	.20620155	.90511256	.90511256	.83157659	.79423523	.73977119	.56184244	.01010101	1
1337	1	.91206324	.91206324	.78222477	.72745985	.66069841	.42007285	.51512831	.51512831	.35387915	.29953098	.23155367	.13173392	.76609683	.76609683	.76184767	.74041474	.69798768	.57363331	.01010101	1
1338	0	.87760985	.86155331	.75896734	.6736083	.62076604	.4994002	.49761397	.49761397	.42502832	.35980117	.295834	.18463805	.82112718	.82112718	.73607183	.69276476	.66761953	.43657774	1	0
1339	1	.94940436	.83355796	.75816905	.71154952	.65037966	.51304072	.54491901	.4162181	.33647579	.29598731	.25259152	.18180087	.96699613	.80013913	.71881914	.64909303	.55690646	.40233046	.01010101	1
1340	0	.70573521	.70573521	.70573521	.70573521	.58583081	.56506312	.28589427	.28589427	.28589427	.28589427	.28589427	.23690468							1	0
1341	0	.7284981	.7284981	.7284981	.7284981	.7284981	.6141305	.39593333	.39593333	.39593333	.39593333	.39593333	.39593333							1	0
1342	1	.76450133	.76450133	.72695708	.70539099	.6686523	.52905655	.26375151	.26375151	.25595212	.23330522	.17738473	.12540138	.82418042	.82418042	.76424801	.68038023	.61505067	.46122125	.01010101	1
1343	1	.79633892	.75706458	.66639942	.61077082	.55398059	.43033314	.4017204	.32547355	.26167876	.23039591	.19087678	.13436204	.76329136	.72773707	.63640934	.59127325	.52031147	.40169334	.01010101	1
1344	0	.67245841	.67245841	.63812387	.6319195	.5746094	.44264877	.36617833	.36617833	.34238273	.29073817	.25849825	.20756882	.8609159	.8609159	.81862998	.78280818	.7558502	.66275012	1	0
1345	0	.59822381	.59822381	.59822381	.59233892	.54318321	.45741135	.22467065	.22467065	.22467065	.18836582	.14871472	.10988733	.47283304	.47283304	.47283304	.47283304	.47283304	.47283304	1	0
1346	1	.95986331	.83048177	.76860386	.71413648	.64118063	.49161255	.39525318	.33379883	.28221291	.2512188	.21625799	.15807605	1.0301195	.90053213	.82334566	.75861168	.69021487	.51866591	.01010101	1
1347	1	.90122372	.79043776	.70742047	.66895413	.61230898	.46317393	.32896066	.2635439	.20257491	.17415798	.15357894	.10851482	.86106843	.79453391	.70469391	.64371532	.58577406	.41278866	.01010101	1
1348	0	.91196483	.84543419	.79063493	.76306719	.6955924	.50893337	.44190103	.3969869	.34409159	.31957275	.29384845	.2137163	1.0002038	.91820538	.88918579	.83966923	.77612484	.57154262	1	0
1349	1	.79827666	.76906872	.69755614	.57926303	.51516438	.40039533	.46572185	.45671028	.30981803	.22200447	.17473313	.11693236	.8267563	.8267563	.78568906	.7243067	.5218116	.37074274	.01010101	1
1350	1	.73849308	.70585597	.61828446	.56406641	.45800233	.32867026	.47039562	.4326756	.36699033	.31893712	.26624662	.19597614	.94549465	.89871144	.82938814	.77359974	.70065063	.57511753	.01010101	1
1351	1	.49792486	.49792486	.49792486	.49792486	.48667818	.33586094	.21543622	.21543622	.21543622	.21543622	.18896061	.12941003							.01010101	1
1352	0	.47488087	.47488087	.47488087	.47488087	.47488087	.42276156	.12846941	.12846941	.12846941	.12846941	.12846941	.11200482	.3688302	.3688302	.3688302	.3688302	.3688302	.3688302	1	0
1353	0	.75584322	.75223899	.7002514	.65116334	.57943678	.45209506	.39017612	.3896035	.34110442	.31124046	.24433774	.1688408	.66489255	.66489255	.62989831	.58419764	.51885998	.39608559	1	0
1354	0	.97408277	.79290259	.68390065	.64297152	.5859791	.48808885	.40296298	.37243056	.31848156	.29103249	.25596666	.18485773	.9213621	.89791584	.80402374	.74082875	.67538685	.53603059	1	0
1355	0	.88289744	.88289744	.79391253	.75288647	.67079413	.53561348	.29478085	.29478085	.28316891	.22269762	.1969834	.15792605	.93195546	.93195546	.93195546	.86919296	.7956934	.53647923	1	0
1356	1	.96217918	.84405202	.77914596	.73450214	.6733501	.51969111	.54168653	.41427004	.3572073	.31871927	.25012171	.1435895	.86352068	.79066437	.68077391	.61933804	.55534863	.42514122	.01010101	1
1357	0	.72245371	.71437502	.66855812	.62003762	.56156933	.41568062	.44165695	.38726765	.33894116	.29003096	.26419008	.19459581	.90903437	.90903437	.81738412	.73092961	.64054358	.43272758	1	0
1358	1	.76933169	.73905522	.62414169	.58030677	.53680605	.43939155	.35741639	.2779842	.23978162	.20771229	.17832053	.12796068	.60363662	.60363662	.5542984	.50400287	.43504936	.37632638	.01010101	1
1359	1	.92678571	.92678571	.85959518	.80592638	.75502312	.5551756	.39889663	.39889663	.30115551	.26057303	.22970283	.15690416	.88184285	.88184285	.80785048	.74226689	.64098448	.40228581	.01010101	1
1360	0	.9754945	.96352017	.84660983	.78774559	.73301637	.58236182	.43698442	.42290664	.36568081	.33000058	.27760649	.19889987	.79269183	.79269183	.76280308	.75402719	.64883024	.53443062	1	0
1361	0	.91738218	.87011766	.78604686	.72335064	.66878557	.52875549	.4174614	.36425906	.30986762	.26727021	.23331666	.18022701	.99885285	.93477678	.85125649	.80960387	.7510739	.6013881	1	0
1362	0	.91612703	.8413552	.78273082	.74175316	.6782701	.49579227	.45031369	.40247995	.30821311	.27194726	.22763735	.16355661	.83880699	.82917547	.76435673	.72652149	.66472286	.54397023	1	0
1363	0	.87091094	.82863522	.74607265	.71858108	.67225957	.56152093	.3354193	.32981914	.27612907	.25688434	.23342296	.15850368	.6870302	.68420482	.63892001	.54728031	.50569773	.36291182	1	0
1364	0	.92398125	.9216342	.75510806	.7073338	.65093863	.42643684	.40126497	.39336205	.36373752	.32214099	.2852329	.21997458	.62137711	.62137711	.62137711	.62137711	.61694974	.30148235	1	0
1365	0	.86743915	.80411953	.71434975	.67284775	.58334589	.46702319	.49711889	.47051907	.38564533	.3395822	.28038234	.18633085	.77641249	.77441204	.67560089	.59679884	.53216922	.39227098	1	0
1366	1	.88489854	.83734149	.7664696	.72392738	.65796733	.49865049	.38795179	.32630557	.26507038	.230299	.2027179	.14808106	.74330878	.68493479	.62148952	.58701998	.52212858	.40779459	.01010101	1
1367	1	.94426239	.8182056	.72362638	.65239799	.57780939	.43367183	.45629215	.37563717	.2878657	.2382822	.17965299	.10992146	.95271301	.79319239	.67439091	.61759567	.5508666	.39678201	.01010101	1
1368	0	.89716023	.85815161	.76941407	.73622775	.66594046	.46163708	.40207171	.40002	.36060548	.30487794	.22969717	.1569593	.72434986	.72434986	.65651774	.6457212	.6189481	.42363912	1	0
1369	1	.9560473	.83550584	.72283804	.69253922	.63172841	.50781476	.56901926	.52533317	.41203481	.3860206	.34427267	.23488376	.90109801	.82500511	.76456314	.71132153	.6403144	.46002704	.01010101	1
1370	0	.84251523	.80003703	.73643136	.70357037	.63835227	.53407609	.41520792	.37235385	.32945508	.28511909	.24068797	.17321223	.93758541	.93758541	.88711166	.81639826	.75501847	.61016142	1	0
1371	0	.79228878	.79228878	.79228878	.74299484	.69855034	.6693207	.28122908	.28122908	.28122908	.26346588	.23006937	.17975658	.31675982	.31675982	.31675982	.31675982	.31675982	.28116226	1	0
1372	0	.73747224	.69812977	.63595188	.58035791	.50317627	.4005878	.32190239	.28239328	.22978485	.20506442	.17389274	.12504083	.7250641	.7250641	.62647176	.61650562	.48460627	.34200972	1	0
1373	0	.96155876	.87901998	.8194173	.78104675	.70955956	.49407485	.39149243	.37566119	.31674218	.2792334	.24969709	.17808455	.82571959	.82571959	.82571959	.82003796	.81310189	.71109438	1	0
1374	0	.87484026	.82340348	.70858932	.64050049	.55397725	.38176334	.35723138	.31696928	.26696903	.24162114	.21071023	.1420432	.64192259	.64192259	.5513016	.53708756	.45865691	.26764166	1	0
1375	0	.83158046	.77587521	.70663524	.65756655	.58639848	.40791762	.57341599	.42458165	.31438944	.24974194	.2150484	.14472413	.7463479	.72080278	.64605415	.57260978	.45942444	.34903049	1	0
1376	1	.58795708	.56780046	.53372312	.50749397	.46788853	.36252475	.33640629	.32146472	.27119195	.2339617	.20699078	.14160377	.55638736	.50116408	.40988654	.37114275	.34947699	.25703925	.01010101	1
1377	1	.90164733	.89242291	.78183329	.73875624	.58439648	.43689102	.34435397	.33997828	.28772217	.23188031	.18989152	.14224529	.3608436	.3608436	.3608436	.3608436	.3608436	.31000334	.01010101	1
1378	1	.77456236	.68975127	.6088376	.55841208	.50897765	.4093495	.29430306	.26306069	.20748866	.18699718	.15963066	.11460382	.77524608	.7658298	.73120743	.68254972	.61596942	.4647347	.01010101	0
1379	1	.76287699	.75969219	.68656921	.64251405	.54155099	.37356412	.43942481	.3795768	.34832823	.3160319	.23431608	.1579012	.13351035	.13351035	.13351035	.13351035	.13351035	.1300481	.01010101	1
1380	0	.35115552	.35115552	.29170626	.2535643	.21551841	.15050516	.19428521	.19428521	.17578381	.1724481	.14037937	.097888857	.14849192	.14849192	.14849192	.14023003	.12987387	.099073589	1	0
1381	1	.8646636	.8646636	.72847927	.66220266	.61066103	.45514017	.37325209	.37325209	.29652935	.25780493	.23343271	.16846561	.7475425	.7475425	.67343688	.64315009	.56646192	.40993297	.01010101	1
1382	1	.90535641	.86936778	.82787335	.77189779	.6773628	.48478138	.32105142	.27815658	.2466867	.20328498	.16767475	.1222187	.57927728	.57927728	.53876483	.49846679	.42363054	.34360999	.01010101	1
1383	1	.88409358	.82108092	.72352427	.65977621	.57352197	.41141954	.37751204	.32499588	.26344603	.22760707	.18789393	.13217986	.93428397	.93291956	.86830747	.80037737	.73329103	.59105164	.01010101	1
1384	0	.87184554	.84214264	.74792016	.70590603	.61561221	.44222051	.40709054	.40709054	.3335427	.29879975	.23041546	.1820589	.90879726	.90879726	.89754641	.81751645	.73409784	.50989127	1	0
1385	0	.69966656	.69966656	.68930101	.64263785	.54382372	.4390946	.21490806	.21490806	.1876834	.18227565	.16978723	.15412602	.6960535	.6960535	.61272967	.60909986	.59991157	.52661371	1	0
1386	0	.76650715	.74912167	.69339097	.66921926	.59784544	.46284431	.28118974	.28118974	.24467069	.21431303	.1843307	.14330903	.86467242	.86467242	.84092021	.83613598	.74368817	.60830283	1	0
1387	0	.68139517	.65955985	.59328735	.56315196	.51064676	.40351856	.20669407	.20669407	.20358878	.16176879	.15380841	.13135791	.57444751	.57444751	.57444751	.55447698	.5126121	.3944402	1	0
1388	0	.86591613	.85151345	.75643021	.59955847	.47913429	.36503485	.20551777	.20214909	.17526424	.15177083	.13122213	.09750545	.56561548	.56561548	.49714571	.45120138	.4228195	.28926313	1	0
1389	1	.84977424	.8120203	.76915675	.69743633	.60981905	.4225603	.35622895	.32230532	.25999826	.22943091	.1949718	.13645339	.63408446	.6039688	.54156244	.45385003	.37575221	.27579278	.01010101	1
1390	1	.39125466	.39125466	.39125466	.39125466	.39125466	.39125466													.01010101	1
1391	0	.89138246	.79687923	.71234059	.6507085	.42157686	.25850454	.32702988	.32114285	.26590705	.24389002	.21604621	.14377159	.66349566	.66349566	.596452	.55353069	.44495392	.34948745	1	0
1392	1	.72860569	.72860569	.72860569	.69576383	.66773379	.42689753	.11361229	.11361229	.11361229	.11312374	.10990718	.090052962	.51654696	.51654696	.51654696	.51654696	.51654696	.4114266	.01010101	1
1393	0	.84282321	.84282321	.84282321	.84282321	.84282321	.84282321	.2296896	.2296896	.2296896	.2296896	.2296896	.2296896							1	0
1394	1	.75830656	.7345947	.65037239	.60568261	.54637587	.4364261	.20364314	.19365305	.16241845	.14896274	.12862408	.10159263	.79550743	.79550743	.69991565	.65701771	.57764131	.403166	.01010101	1
1395	0	.73223984	.73223984	.7103492	.68087786	.62089097	.47285792	.23442155	.23442155	.23442155	.22447616	.19759497	.13624531							1	0
1396	0	.69370615	.68508112	.67610693	.66322756	.63169301	.51208389	.28312832	.28312832	.24795043	.23227996	.20778334	.11101031							1	0
1397	0	.91001272	.85734212	.80325651	.74752009	.68838811	.56756318	.52712786	.49925917	.42655295	.37867969	.3207708	.21960407	.48070186	.48070186	.48070186	.48070186	.48070186	.4546538	1	0
1398	1	1.0090184	.86884564	.7856952	.73032749	.65593851	.51020628	.54269516	.42190707	.32600671	.28379118	.24154717	.17175102	.93006074	.91247249	.86381459	.82934248	.76249158	.61307007	.01010101	1
1399	0	.84926575	.80383563	.7571578	.70231962	.63389707	.47042668	.50990754	.49003941	.44192475	.3815003	.2811746	.18810594	.80242223	.80242223	.77172995	.64915287	.61770588	.41568059	1	0
1400	1	.77115566	.76525491	.65965819	.62733263	.54713619	.43059909	.40421402	.33839935	.27602869	.23367882	.19419265	.1444658	.63086939	.63086939	.56874907	.55471593	.52101457	.39610928	.01010101	1
1401	0	.9110266	.87564605	.79718608	.7513001	.6699667	.50012851	.53305882	.49344975	.42449617	.24920517	.19344407	.13883942	.92706686	.89949679	.80301416	.76002461	.68503845	.52142429	1	0
1402	1	1.0227836	.95916998	.87031853	.8026647	.72451103	.53907204	.51214182	.42738724	.32804069	.28111231	.2393139	.17295715	1.0504546	1.0130658	.91748059	.8474744	.77827871	.64565647	.01010101	1
1403	1	1.0104721	.96956795	.89746189	.85294712	.80112559	.6870786	.48566735	.43351883	.39698797	.35563663	.29959929	.20954603	.97091287	.96785289	.90663195	.88203859	.85412717	.73641318	.01010101	1
1404	0	.40713358	.40713358	.40713358	.40713358	.40713358	.35713148	.21905631	.21905631	.21905631	.21905631	.21905631	.16208613	.20883638	.20883638	.20883638	.20883638	.20883638	.20883638	1	0
1405	0	.67024934	.67024934	.65558422	.4957332	.44226688	.35395238	.27105862	.27105862	.22515953	.22234273	.16727495	.11261162	.76586419	.76586419	.61305112	.60679269	.5322988	.43173605	1	0
1406	0	.86949992	.84205627	.78597575	.71623844	.66713804	.54025102	.42632329	.36620039	.33515602	.30228645	.25162429	.17422757	.98534787	.91659534	.84105557	.80384612	.74410462	.63753724	1	0
1407	0	.95625776	.87485808	.77370441	.72735429	.66425747	.48612416	.40327436	.37436956	.31775695	.28036672	.24687421	.177773	.91113997	.91113997	.87539023	.80251181	.67291617	.49117625	1	0
1408	1	.5996244	.5996244	.53018934	.49356639	.43004072	.31859037	.1681723	.1681723	.15668964	.13063121	.11885345	.07881698	.69863677	.69863677	.69863677	.69863677	.67201763	.39373139	.01010101	1
1409	1	.93532723	.89875305	.84793621	.74846613	.70029294	.53869116	.55603087	.55603087	.4638955	.37658596	.32819659	.20183259	.65066326	.65066326	.56328821	.53210741	.51753664	.30381107	.01010101	1
1410	1	.98318422	.86838293	.77811253	.72599506	.6609081	.5129233	.52535343	.35638452	.29807889	.26507986	.22904199	.16830301	.95710236	.87789881	.81319791	.75970227	.70223784	.55521572	.01010101	1
1411	0	.91109508	.90233308	.82092047	.7871803	.71175241	.55173415	.62907284	.58882654	.4960779	.45086765	.37833297	.26148891	1.0439812	1.0181798	.97394073	.93063188	.84927917	.64355201	1	0
1412	0	.88757795	.82040107	.73077917	.69115275	.63122535	.49872762	.3529464	.32186389	.29447353	.2751283	.24703717	.17726779	.91450107	.88260424	.81047881	.74140322	.67913008	.52630645	1	0
1413	1	1.0178105	.96867847	.86965054	.81200248	.73939133	.60488135	.54240948	.52749944	.47359365	.42165303	.36812878	.2645784	1.0594206	.95476151	.91415089	.87705898	.79030931	.58805025	.01010101	1
1414	0	.94058788	.9135586	.84114158	.76100087	.68499756	.5787586	.48501432	.43995416	.40267488	.35989085	.30574045	.15978402	.9911713	.98335004	.91645503	.88575232	.8178556	.60172057	1	0
1415	0	.75741351	.7288785	.64538777	.60911298	.54737359	.43667954	.39488214	.30928636	.25474954	.22936273	.2046842	.14004761	.73385477	.73385477	.66353828	.61439794	.42344403	.29426959	1	0
1416	0	.95136732	.85647422	.76615191	.71528065	.65572846	.55183703	.42741311	.36462778	.32577258	.29877159	.26661509	.20595106	.9532268	.89132369	.81522572	.78730702	.74393976	.62374473	1	0
1417	1	.81152725	.76325297	.6942929	.62407017	.53830004	.3827827	.29266566	.28093392	.21673441	.19093841	.15905863	.11425459	.66168475	.66168475	.54584873	.50793773	.43717247	.27657777	.01010101	1
1418	1	.92258465	.82971144	.74256617	.68378222	.58538139	.44263685	.40259469	.38427025	.3422181	.27083564	.21082258	.14516246	.87315619	.77144307	.62166858	.58394802	.50811768	.35684276	.01010101	1
1419	1	.69859982	.69859982	.65475655	.596699	.55112225	.38766852	.22634268	.22634268	.1698854	.14601082	.12265503	.083580732							.01010101	1
1420	1	.9747901	.87750185	.80075282	.74188179	.67663848	.47402337	.46673942	.42800921	.35481	.32226652	.27746427	.185745	.92499435	.92499435	.84936428	.78087533	.72065234	.50675273	.01010101	1
1421	0	.89492881	.83550602	.76432562	.68565297	.57284814	.42065203	.38544172	.33668947	.28619039	.2420699	.2075265	.13805529	.80294085	.80294085	.63854539	.62477958	.54175603	.40047777	1	0
1422	0	.7892617	.78768533	.69484115	.64918554	.60397702	.46612924	.4234882	.4234882	.34565127	.2840867	.23132777	.14265111	.2952441	.2952441	.2952441	.2952441	.21886861	.20825946	1	0
1423	0	.40357292	.40357292	.37608892	.36385417	.34622502	.24203491	.20175821	.20175821	.18054342	.17811954	.16686612	.1227994							1	0
1424	1	.92531371	.87171412	.83821344	.79873496	.70774728	.57760942	.30179965	.28018653	.2549122	.23326319	.20865867	.1453073	.61172664	.61172664	.61172664	.61172664	.57212591	.36868057	.01010101	1
1425	0	.8393907	.7838788	.72270942	.65417874	.56667757	.40243092	.3661899	.35898387	.29568863	.24811777	.20561644	.14046088	.59918761	.57614422	.53146166	.48995429	.37431902	.25550479	1	0
1426	0	.43967187	.40562183	.36307889	.32940942	.29994029	.25616533	.31889176	.29871798	.25216502	.22932261	.18903211	.12445977	.63173646	.60298908	.50002629	.4587605	.41215533	.33904576	1	0
1427	0	.85666788	.85666788	.76023364	.69921052	.64247215	.47417042	.33108705	.33108705	.27268994	.25525939	.24524575	.18543833	.73477089	.73477089	.73477089	.66236353	.6401577	.3384428	1	0
1428	0	.99278641	.94375718	.85814387	.75991452	.70306933	.53096688	.53104889	.49726266	.39664823	.34345019	.29731911	.21659052	.95249122	.95249122	.90918595	.87139058	.83052701	.64136314	1	0
1429	0	.77512902	.77512902	.70272279	.66302079	.62995481	.4777655	.48953825	.48953825	.48016548	.41653323	.29269773	.22734946	.78416324	.78416324	.78416324	.78416324	.66873777	.53473026	1	0
1430	0	.96295965	.81928581	.75438368	.71060753	.65096706	.49764544	.43108118	.3588506	.30058113	.27101108	.2306976	.16629359	.92588919	.87693977	.78478348	.73988384	.69314098	.57339203	1	0
1431	0	.70083225	.70083225	.70083225	.64948666	.63055849	.56250072	.22826034	.22826034	.22826034	.22589213	.21704045	.18496716	.75078362	.75078362	.75078362	.75078362	.75078362	.60674274	1	0
1432	0	.66634309	.63397455	.5477674	.4717434	.44334567	.3465032	.3627755	.33370548	.24628395	.21781462	.18411499	.13137621	.73373997	.73373997	.7070235	.58650553	.42064577	.35449478	1	0
1433	0	.54342806	.54342806	.51560378	.46555185	.40810329	.32894671	.25477713	.25477713	.24631971	.24061918	.20443839	.14549044	.63603169	.63603169	.56561106	.5026781	.45383203	.34197667	1	0
1434	0	.85868406	.82287478	.76561224	.70296365	.6074338	.44078144	.39452291	.34372222	.32140279	.29934487	.24986592	.17541933	.74135303	.74135303	.74135303	.60455829	.56362367	.47321653	1	0
1435	1	.78329492	.77682042	.74450076	.5836885	.51973677	.36662573	.30863565	.30863565	.25288743	.22775877	.19255686	.12789297	.55494446	.55494446	.49580139	.46975756	.45551801	.36657304	.01010101	1
1436	1	.61828989	.61828989	.50717026	.50323319	.45903212	.30247703	.2481969	.2481969	.2481969	.19973755	.16648215	.098783612	.17587078	.17587078	.17587078	.17243525	.14809635	.076815724	.01010101	1
1437	1	.95305008	.92648047	.82487643	.80931258	.75709355	.50059056	.37081808	.36558717	.33308476	.30454761	.26925626	.17792684	.62485838	.62485838	.62485838	.62485838	.56832796	.52284288	.01010101	1
1438	1	.87938416	.85429281	.81717491	.74350607	.6778034	.45900655	.38181651	.37840909	.32242984	.30068898	.25781268	.17728037							.01010101	1
1439	0	.84124666	.74085307	.68850923	.63810778	.56842589	.47001225	.44361067	.44361067	.37032139	.33466208	.26479781	.1835326	.75449169	.75449169	.71349895	.70777833	.65036875	.47957292	1	0
1440	1	.71484864	.70276278	.627303	.60439277	.54843426	.38522443	.26121163	.24988031	.23604161	.21744019	.18342936	.13172233	.59036493	.59036493	.48878479	.4330911	.42617404	.27890015	.01010101	1
1441	1	.9249416	.91404724	.85351646	.80608308	.75000316	.64468801	.50839198	.48509276	.38204896	.33779562	.27932572	.20118982	.91599059	.91599059	.83253312	.80186641	.72794759	.60710371	.01010101	1
1442	0	.98136121	.93712795	.80568969	.78784466	.72750819	.57799053	.39716727	.37760812	.30537146	.28519285	.25033844	.17260474	.9145962	.9145962	.85791099	.78012407	.68951261	.53804433	1	0
1443	0	.92658699	.86841726	.79509085	.75948632	.69480264	.58538657	.42415261	.39632076	.33404875	.28362253	.24591902	.17719766	.99576652	.95225799	.87302804	.83760285	.79436588	.63627487	1	0
1444	1	.96516097	.92559308	.85950136	.80785465	.73454487	.59190232	.50760061	.47113666	.40415403	.36205745	.32500708	.24139673	.980685	.980685	.8833344	.83681697	.74477351	.55751622	.01010101	1
1445	0	.65477216	.63773954	.5456177	.49144214	.43390921	.31409478	.3257553	.29198647	.26820612	.23087847	.19850233	.12679368	.6028372	.6028372	.58377439	.54864979	.50994241	.31336185	1	0
1446	0	.75724971	.75724971	.75330901	.74743605	.71675539	.5632031	.40612596	.40612596	.40612596	.36585802	.31588084	.22642636	.70033109	.70033109	.70033109	.69001341	.6789583	.5330165	1	0
1447	1	.84542781	.7498759	.64436573	.60307693	.55142951	.39808005	.44324529	.37083668	.3054496	.26751649	.22957098	.15968174	.68571299	.59802204	.53457147	.49559635	.43000942	.30178514	.01010101	1
1448	1	.93066144	.89862096	.76402628	.63404942	.55983692	.4270668	.53996712	.47070301	.37495619	.27712864	.2125982	.14437348	.78676885	.78676885	.76515567	.75643867	.67109543	.49607873	.01010101	0
1449	1	.79950833	.79950833	.75717944	.73641187	.6848405	.51190662	.31909555	.31909555	.31550008	.30819356	.29640913	.16450018	.71693331	.71693331	.70548737	.69803786	.69567859	.52230924	.01010101	1
1450	1	.85073066	.80945635	.74742234	.70359766	.65938944	.50030673	.38043678	.30760014	.27442327	.239452	.20346147	.14450055	.88414079	.88414079	.87007809	.85851085	.76292199	.6074152	.01010101	1
1451	1	.66682708	.64240152	.57506824	.51788557	.45331448	.32729694	.44267112	.3807075	.30466908	.25865656	.21387944	.12943137	.51456285	.51456285	.49793851	.40429837	.34273925	.24523079	.01010101	1
1452	1	.96182549	.81034017	.71247107	.65171772	.57143128	.43034136	.47155243	.38966823	.31520712	.2734322	.22812635	.16067505	.82143325	.74858171	.67431021	.63426942	.57950962	.46042007	.01010101	1
1453	0	.98030263	.93389302	.86077291	.81490779	.71750724	.49556684	.47805625	.42931414	.38079435	.33264863	.26743674	.15968966	.90430534	.90430534	.90430534	.90430534	.85636091	.7599901	1	0
1454	0	.88226163	.82616687	.72952569	.70261317	.64463991	.54628682	.3704896	.33780029	.29418811	.2666029	.22709182	.15351194	.83660948	.83525562	.76380354	.71055162	.66049707	.47812325	1	0
1455	1	.80945706	.79795247	.69437456	.66374677	.58935481	.3134892	.47814375	.40284413	.34121168	.30602968	.23034984	.1064842	.69694614	.69694614	.58067274	.5234946	.31792611	.17994916	.01010101	1
1456	1	.68270355	.68270355	.66274154	.54904926	.45693955	.3463524	.32368952	.32368952	.29600865	.22847074	.17974511	.11784583	.25882775	.25882775	.25882775	.25882775	.24077791	.14440921	.01010101	1
1457	1	.64712656	.57356781	.48377693	.39658636	.29360372	.21678385	.37407696	.25052416	.20204234	.16955656	.14037532	.097149462	.53865731	.41219163	.34673601	.29675478	.24415588	.16638935	.01010101	1
1458	1	.89570183	.767142	.6817013	.63173038	.56160134	.41891545	.5503788	.40324754	.31989759	.2747854	.22572672	.15708876	.79253888	.69076192	.61710078	.56982446	.5044055	.34233695	.01010101	1
1459	1	1.0320082	.89757168	.80014968	.75129235	.6888485	.56127214	.55375642	.41290164	.33144373	.29581946	.2538625	.17941356	.9337002	.89529651	.81447768	.76517558	.69167292	.52297837	.01010101	1
1460	1	.70612049	.67494845	.612661	.56444508	.48291475	.37008989	.32615507	.29531521	.25205195	.22958398	.2009654	.13226315	.68892032	.68892032	.59245908	.54425615	.48035413	.37460652	.01010101	1
1461	0	.73295069	.71577758	.65012091	.6135385	.5468055	.40589249	.29553574	.26324141	.2131542	.19509542	.16709036	.12815309	.6113528	.6113528	.56053042	.51911658	.44826323	.34703499	1	0
1462	0	.64940602	.64940602	.57608044	.55568457	.49451229	.41698945	.2669121	.2669121	.26081812	.25804675	.22408599	.14736515	.29723388	.29723388	.29723388	.29723388	.29723388	.29723388	1	0
1463	1	.71949804	.69413549	.60542226	.56294096	.50792539	.39138466	.41637874	.4060871	.33245748	.28254497	.2375564	.15439355	.75572217	.7279048	.64086723	.60230231	.53391075	.37972027	.01010101	1
1464	0	.73389566	.73389566	.68449807	.64357507	.56441939	.38849866	.36793733	.36793733	.28681934	.24221236	.20840445	.14123285	.57899213	.57899213	.57899213	.57899213	.42297488	.37308544	1	0
1465	0	.80060542	.80060542	.76444918	.72437811	.69171023	.60184515	.40585148	.40585148	.39322418	.36157084	.30534256	.22239554	.85994768	.85994768	.85994768	.83703589	.8253293	.44813991	1	0
1466	1	.94658381	.81328005	.72387993	.67677635	.62008965	.48237777	.42855495	.39532351	.31423354	.27245152	.22083813	.14560783	.86298984	.80563313	.67138827	.63927722	.58935702	.45976433	.01010101	1
1467	1	.88077164	.79333758	.7211079	.66622472	.58440518	.38217393	.51339602	.41900802	.35792404	.31565857	.26272035	.16786146	.93429053	.9043445	.81501406	.75675583	.67014003	.38004798	.01010101	1
1468	1	1.1775641	.96389258	.82507402	.75818896	.66720682	.51893139	.46041834	.37136447	.31825793	.28498316	.24301153	.16712245	1.025074	.95471859	.85450089	.80692035	.74119228	.59210908	.01010101	1
1469	0	.71972847	.71972847	.68039382	.63739622	.54863811	.35736883	.2776581	.2776581	.25675929	.19401574	.15611213	.12387887	.68964612	.68964612	.68964612	.68964612	.68964612	.64012796	1	0
1470	1	.82355708	.79221189	.73659265	.68788582	.61248362	.44915968	.37783563	.3285079	.26034534	.22909194	.19908297	.11121494	.91326946	.83819836	.77881795	.76417261	.69424689	.51338595	.01010101	1
1471	1	.75640428	.75640428	.71393299	.66074258	.57570553	.41212517	.3596338	.3596338	.32081825	.30974209	.2258814	.15151435	.91706276	.91706276	.91706276	.8865639	.75155813	.60825181	.01010101	1
1472	1	.82779175	.79162008	.71280348	.66043729	.60810709	.47157654	.52519608	.48649034	.37969792	.29728383	.25241315	.16691786	.80816138	.80816138	.71158719	.65193295	.59417844	.41152596	.01010101	1
1473	1	.98229915	.84669435	.77001309	.7176348	.6381464	.46052539	.48954713	.40450776	.34105188	.30378991	.26569808	.1830197	.99328399	.91256237	.73148179	.60792947	.49199504	.36142492	.01010101	1
1474	1	.92197567	.92197567	.85025102	.76824856	.63157362	.47077322	.27058935	.27058935	.19050711	.17475486	.15427068	.10971624	.62210655	.62210655	.58942169	.57832444	.56932271	.34773028	.01010101	1
1475	1	.85162282	.8016876	.74997312	.70858395	.67538261	.57058215	.29446799	.29446799	.2763105	.26675099	.23059809	.16612384							.01010101	1
1476	0	.87073076	.81290251	.77013552	.7404114	.66482168	.55358958	.38221246	.37636125	.34064955	.3242678	.2842418	.22672987	.97594351	.95147181	.89155954	.85376048	.78325689	.68028212	1	0
1477	1	1.1133196	.99654454	.84690273	.78564799	.71126676	.56420624	.51170611	.37065178	.30277282	.26670158	.2290405	.16656208	.98345619	.92405003	.81812507	.76675701	.69009721	.53067434	.01010101	1
1478	1	.95753717	.93352997	.85036087	.77489161	.65095651	.48988122	.59567714	.48606187	.40836805	.33274645	.27922386	.2033872	1.0093542	1.0093542	.98424137	.93644589	.87879521	.60639524	.01010101	1
1479	1	.7882117	.78084111	.74625659	.69664073	.6477747	.53642929	.42410207	.42068034	.38658738	.35376406	.29695541	.18800101	.77253789	.77253789	.71482515	.67744803	.60725373	.47707126	.01010101	1
1480	0	.79290938	.64308792	.59077191	.53927803	.48255682	.32693744	.3556245	.3556245	.26723993	.24766356	.21557719	.15912181	.69117141	.69117141	.59379965	.55063725	.45887259	.35256028	1	0
1481	0	.66893637	.66893637	.66893637	.60728598	.52572668	.41462874	.26874447	.26874447	.26874447	.25030464	.23113185	.21624532	.45980293	.45980293	.45980293	.45980293	.45980293	.45980293	1	0
1482	1	.050655127	.050655127	.050655127	.050655127	.050655127	.050655127													.01010101	1
1483	0	.63884783	.63884783	.60314918	.5735786	.52696836	.42037737	.33321834	.33321834	.27136517	.25042939	.20934951	.14534742	.98106223	.98106223	.78685135	.73729002	.71400189	.60704708	1	0
1484	0	.59407282	.59407282	.59407282	.59407282	.59407282	.59407282													1	0
1485	0	.65149927	.65149927	.56828868	.55243254	.47602654	.37466109	.32154238	.32154238	.27500987	.23709381	.20214361	.14501661	.63140357	.63140357	.52259296	.4659757	.41763312	.28995705	1	0
1486	1	.97240591	.93309331	.81879961	.76886559	.67491221	.49148229	.61514556	.50782681	.41546726	.36737481	.26979387	.15747869	.61241865	.61241865	.61241865	.61241865	.61241865	.61168873	.01010101	1
1487	0	.89012051	.82439065	.71052021	.63712656	.5245297	.32767591	.39869493	.34027249	.25357443	.20746332	.16386759	.11823598	.87671304	.77214265	.55861354	.4614318	.34960794	.27132589	1	0
1488	1	.54305947	.50279319	.44987464	.39760697	.34456137	.26995879	.33500808	.29530925	.22844833	.19835219	.15509176	.11796361	.52617311	.52617311	.50232142	.45632565	.41011292	.36010072	.01010101	1
1489	0	.73987263	.73987263	.73987263	.73987263	.73987263	.69456905	.096351564	.096351564	.096351564	.096351564	.096351564	.096351564							1	0
1490	1	.91061497	.86699271	.74369287	.70078981	.58279157	.27516061	.28502762	.27787429	.24101633	.21737999	.18515843	.13186812	.59512275	.59512275	.5373615	.42397302	.40168428	.29481906	.01010101	1
1491	1	.70645618	.70645618	.65872872	.61396825	.50709981	.40190196	.35661292	.35661292	.314026	.26086926	.21561682	.14275226	.74671161	.74671161	.74671161	.71460199	.67277813	.51919031	.01010101	1
1492	0	.89531058	.89531058	.75567931	.68977809	.6449703	.54866624	.39271802	.39271802	.35294247	.2663607	.2294718	.17687851	.54086661	.54086661	.5397929	.49341983	.42329168	.29319301	1	0
1493	0	.9220916	.9220916	.8414681	.76145935	.69604588	.54004341	.3452518	.3452518	.30842096	.28971946	.23543322	.16975111	.9387551	.9387551	.91458821	.8854022	.8023417	.59968603	1	0
1494	0	.65329158	.64127612	.6101948	.55689418	.52037191	.37623826	.34232199	.34232199	.29520196	.24912906	.22193205	.14365828	.75919747	.75919747	.71734297	.70146209	.65284061	.5979557	1	0
1495	0	.92591262	.9155724	.82196563	.76975167	.67424124	.53484857	.47654897	.45612592	.38714224	.35634989	.30155504	.23326635	.90039647	.90039647	.85679591	.79772002	.72625023	.60700554	1	0
1496	0	.61522663	.61522663	.61087704	.57936716	.50204319	.37721342	.2580533	.2580533	.25271767	.25009537	.21763945	.1144861	.59766841	.59766841	.59766841	.59005761	.56651825	.41423589	1	0
1497	0	.90903586	.81009907	.71927607	.66163647	.60126197	.45120788	.44597328	.35052198	.29942435	.27367252	.23715174	.16359603	.87767392	.77747697	.70639431	.66108537	.59257865	.45414841	1	0
1498	0	.79959899	.79959899	.7368598	.67290819	.61410165	.4357456	.37557721	.37557721	.32348675	.29767609	.2436111	.16773903	.6301164	.6301164	.62427086	.60421002	.48817992	.41833526	1	0
1499	0	.86687356	.84450543	.74132419	.71131074	.64884436	.5494445	.37845242	.36927944	.33672911	.3160882	.27916926	.22989494	.97663993	.96624047	.93244934	.90824473	.81912309	.69480014	1	0
1500	1	.927221	.9046877	.82126856	.74634635	.65401578	.47313842	.48939681	.41724461	.36461771	.32035518	.2655381	.18229902	.95576346	.93761897	.86697751	.79502892	.70963645	.43071228	.01010101	1
1501	1	.9425205	.87189376	.81576568	.78062856	.70655954	.54502833	.39371425	.33457488	.26777625	.23832226	.20780748	.1525926	.98836511	.87030226	.79554075	.74578774	.68664926	.52030301	.01010101	1
1502	0	.89078099	.89012229	.82995415	.75900739	.67655361	.45565546	.33418745	.29859543	.26863104	.24856037	.15377751	.1075117	.87045151	.86024803	.72771305	.67292941	.53680009	.32672596	1	0
1503	1	.95462507	.90883696	.83206773	.73013592	.62644398	.45414147	.53007519	.41523743	.34927189	.30672348	.25795746	.18696743	.83637679	.78476089	.70370847	.67476541	.60077596	.44175142	.01010101	1
1504	1	.86135656	.84161448	.81212854	.76386762	.69801253	.43926895	.39835161	.38468391	.28051853	.25496045	.220314	.14597332	.92470461	.92470461	.89835632	.88701797	.85394549	.31523514	.01010101	1
1505	1	.89634562	.83242655	.75209099	.71602207	.64173752	.49227118	.34763378	.27856928	.2173233	.19161886	.16417533	.10957831	.8435396	.78571355	.72319818	.68739605	.6151365	.45512086	.01010101	1
1506	1	.99271131	.90290594	.79706025	.7278133	.62016416	.44370273	.3731181	.34297961	.28436595	.24567401	.20535123	.14416027	.82853663	.80531931	.73507905	.68767327	.58968335	.43494821	.01010101	1
1507	0	.67902017	.63680553	.55532742	.4990378	.40897632	.28480858	.3641423	.28418994	.24238032	.21155235	.17495951	.11554945	.92765749	.858316	.79386282	.67256916	.53451782	.42606711	1	0
1508	1	.95500684	.89016098	.82248145	.77533931	.71495628	.58381009	.55769587	.38824666	.32012582	.28291601	.24037123	.17869648	1.0078861	.96814305	.91716427	.8796674	.8041364	.67688686	.01010101	1
1509	1	.93366688	.86976755	.80273342	.75968361	.70242739	.57566381	.40082872	.38129449	.32464975	.26785457	.23841506	.17839551	.95512384	.90162736	.84118545	.80222511	.72363305	.58519924	.01010101	1
1510	0	.52827811	.52827811	.47103006	.4457562	.41515213	.30897743	.29614604	.29614604	.26980263	.23597443	.1888746	.13158724	.67813563	.67813563	.67813563	.67813563	.63138556	.37367356	1	0
1511	0	.77229792	.7206713	.6584152	.62728083	.5631057	.46952581	.26682758	.26038986	.20721585	.1842438	.16107237	.11705458	.64422005	.51478696	.46931994	.4220525	.38595128	.26807314	1	0
1512	1	.87292188	.85431194	.79727477	.77472514	.68294728	.52925873	.4326632	.4251436	.3819859	.34035003	.24012589	.14459467	.90226346	.90226346	.79432589	.74610949	.6724717	.4425804	.01010101	1
1513	1	.88257337	.88257337	.77194434	.6795516	.5840736	.42451632	.31870592	.31870592	.25037253	.23299563	.19454324	.13285935	.6507687	.6507687	.6507687	.6507687	.55505675	.49976331	.01010101	1
1514	0	.69847274	.69847274	.55360234	.53302574	.46001387	.31514388	.38067138	.38067138	.33604604	.3064571	.25375506	.14970952	.4904086	.4904086	.4904086	.4904086	.4904086	.31464893	1	0
1515	1	.90003961	.82877111	.75877893	.7154212	.66142261	.52965033	.41630268	.36653298	.30363125	.27651596	.2366302	.16942418	.99500668	.99500668	.90820032	.89910597	.86485994	.73281419	.01010101	1
1516	1	.88035917	.88035917	.84938323	.76277173	.7146647	.55373955	.29974985	.29974985	.27225482	.25452209	.22894993	.16745061	.76034433	.76034433	.76034433	.76034433	.40776044	.39784011	.01010101	1
1517	1	.83036029	.72593856	.65678662	.58991307	.52740675	.42214584	.37548816	.35838261	.30792034	.28831699	.24894649	.18780205	.9519819	.95031631	.86307287	.8057583	.61266655	.3445541	.01010101	1
1518	1	.89419049	.89419049	.8413524	.77933437	.67126942	.56286967	.28089434	.28089434	.26439422	.24971688	.21659601	.15357295	.65304053	.65304053	.65304053	.54520261	.48820269	.31707239	.01010101	1
1519	1	.84998792	.84981376	.76494598	.7238059	.66199791	.53191215	.33226699	.33226699	.29008776	.26582509	.22402084	.15112334	.61875689	.61875689	.61875689	.61875689	.61875689	.61216688	.01010101	1
1520	1	.84331101	.84331101	.76332963	.72452593	.68912303	.51414883	.24438679	.24438679	.23233634	.23079962	.20913702	.15678757	.57372093	.57372093	.57372093	.55796331	.52450687	.30164307	.01010101	1
1521	0	.93793404	.91853154	.87970644	.83948153	.75187147	.60454512	.40895146	.37204164	.34084094	.29686517	.22117081	.16077229	.86735421	.86735421	.84605497	.74603844	.71602166	.58854067	1	0
1522	0	.88335294	.88335294	.82940513	.68867415	.61541283	.54148692	.31723374	.31723374	.30435789	.26809227	.2259987	.17315495	.8526178	.8526178	.846461	.82872927	.67158473	.61171174	1	0
1523	0	.6428287	.6428287	.56311071	.49933356	.45710951	.31740302	.42861545	.42861545	.36122996	.33264923	.3000381	.25526977	.62701303	.62701303	.5795067	.55311602	.47499096	.35576028	1	0
1524	0	.89589316	.85449749	.78639257	.73901176	.67977917	.51543581	.46004122	.44493663	.38586822	.36865065	.31470677	.19251928	.69830525	.69830525	.69830525	.69815719	.58445448	.43552589	1	0
1525	1	.71786821	.66782928	.61794889	.58345157	.52887809	.42199308	.52530956	.49383438	.37739646	.30269688	.25658017	.16157752	.56395996	.56395996	.48578793	.45760572	.34846216	.2650384	.01010101	1
1526	1	.9891991	.94323164	.8957817	.82602131	.72220874	.56263661	.52042508	.45507753	.36947054	.31415886	.26443797	.18169886	.86673301	.86673301	.77534258	.76304525	.70442331	.58193898	.01010101	1
1527	0	.79291964	.74483848	.67561996	.64365256	.57040769	.4188422	.33926773	.29768622	.23289955	.21111321	.18467435	.13404986	.5266704	.5266704	.48366308	.44892412	.40429401	.31183395	1	0
1528	1	.86194921	.77875674	.70333469	.64228261	.5950036	.43625015	.27367061	.22427309	.19891334	.18491751	.15495116	.10231298	.7000947	.65054393	.55734092	.5120948	.44553381	.31311798	.01010101	1
1529	0	.69266707	.65686667	.62689245	.57365477	.52893782	.42094445	.30720919	.30720919	.26835835	.23805046	.22080153	.15208185							1	0
1530	0	.73522699	.68519342	.62074524	.54676992	.36854339	.25082719	.39290506	.35100502	.29475546	.22552019	.13714862	.077701688	.50962961	.50177276	.42091537	.38407862	.33529097	.19501063	1	0
1531	0	.60198218	.60198218	.57863241	.51001972	.45590413	.28308389	.1528604	.1528604	.15253216	.14538467	.12749839	.087388515	.53059042	.53059042	.43694741	.4220503	.3959077	.30102313	1	0
1532	0	.36006606	.36006606	.36006606	.36006606	.36006606	.36006606	.090432167	.090432167	.090432167	.090432167	.090432167	.090432167							1	0
1533	0	.65882188	.65882188	.65882188	.61746144	.57381338	.54562938	.25131458	.25131458	.25131458	.25131458	.25131458	.20079309							1	0
1534	1	.97542453	.80255091	.73233956	.68449879	.61144483	.45676398	.41164511	.31665552	.25325978	.22496635	.19524884	.14106715	.84003335	.71399432	.5867061	.5370549	.470283	.34823847	.01010101	1
1535	1	.91777736	.86345494	.7495693	.70433861	.64607871	.50259209	.3758443	.31391931	.24596477	.2127955	.17518693	.12498122	.77958536	.61393845	.56976497	.52877867	.43341118	.26677191	.01010101	1
1536	1	.99095064	.83289778	.75395548	.70881772	.64776963	.51083052	.56345755	.42198992	.3479597	.30583608	.25605944	.17496836	1.0613735	.91597068	.79671574	.7319448	.66754001	.50563288	.01010101	1
1537	1	1.0915794	.9285028	.84940344	.7980119	.73615903	.60958707	.62981927	.46081495	.38473988	.34654158	.30208004	.22561389	1.0434113	.96636617	.86062503	.81595445	.75714445	.62727475	.01010101	1
1538	1	.93770164	.82715464	.75709301	.70941091	.65254557	.52863753	.56189066	.41588885	.33092541	.29406643	.25131533	.1875937	.92187786	.86868429	.77882409	.71484143	.63479149	.48189959	.01010101	1
1539	0	.89371276	.88101423	.73400116	.70536703	.65316737	.55830967	.60276431	.60106707	.48835224	.39961249	.29796317	.20396572	.96923107	.96923107	.93501979	.91015941	.85166669	.66344535	1	0
1540	0	.82406521	.82406521	.72783148	.68918538	.59672308	.50753051	.32534528	.32534528	.29962009	.27570999	.22636241	.17916137	.41758913	.41758913	.41758913	.41513327	.40677264	.3887395	1	0
1541	0	.82871556	.82585013	.76179194	.68299532	.63317853	.40860224	.27584517	.27584517	.24887204	.23555076	.20480657	.14929947	.60390913	.60390913	.60390913	.53064018	.47185072	.37526375	1	0
1542	1	.80756944	.80366546	.73116505	.6920166	.62738991	.47859359	.34543592	.34449065	.27826881	.25457859	.23049068	.16941234	.37420815	.37420815	.37420815	.37420815	.33144599	.25417906	.01010101	1
1543	1	.93826056	.88473827	.811405	.77045918	.70384026	.55483794	.49131954	.45140064	.37340087	.33426505	.28744793	.20966965	.99227804	.9856258	.92971998	.8793509	.82388258	.70364356	.01010101	1
1544	0	.93192029	.8526566	.79776275	.75613362	.66413486	.4048382	.32030421	.29405791	.25590307	.22450745	.19287139	.13776958	.64505029	.64261055	.55553091	.52861089	.46861178	.26997	1	0
1545	0	.81983995	.80182737	.73686671	.66880161	.57578874	.40684479	.4420892	.44086117	.32440788	.27662778	.25148535	.19295162	.95994931	.95994931	.9428758	.85877496	.82303858	.7008816	1	0
1546	0	.79330313	.78041798	.65440595	.62155515	.54320168	.3966859	.39814526	.37141496	.25171006	.22416115	.19281566	.1504302	.75269139	.75269139	.70122284	.66654861	.61773419	.46159458	1	0
1547	0	.56697834	.56697834	.55470657	.54252887	.46666694	.38397354	.2862736	.2862736	.26572174	.25877094	.2233631	.14207095	.21653748	.21653748	.21653748	.21653748	.21653748	.21653748	1	0
1548	0	.85286325	.85286325	.80260289	.77251732	.64391506	.528916	.27812672	.27812672	.22735637	.22377497	.20633471	.11305755	.36803156	.36803156	.36803156	.36727828	.36421901	.27210325	1	0
1549	0	.76145685	.72313893	.64505887	.60899162	.55597371	.45038056	.39233559	.38192534	.32164234	.30257237	.26463783	.17389679	.89573568	.89573568	.822411	.77725214	.70194477	.53591925	1	0
1550	0	.8927145	.8768295	.80474645	.77960747	.7154175	.53277361	.30515927	.27819446	.24093291	.21276072	.19324887	.13776192	.81527662	.81527662	.81527662	.81527662	.71174526	.58398986	1	0
1551	0	.47393155	.47393155	.47393155	.47393155	.47393155	.39797753													1	0
1552	0	.96147424	.84389889	.81100953	.74478775	.6646418	.55875289	.43158811	.39877242	.35064048	.30268598	.26774108	.20348603	.96267146	.96267146	.87154412	.82272583	.7379061	.62131727	1	0
1553	0	.80599207	.80575633	.75012094	.69134855	.62373686	.47379616	.40527672	.37310374	.29626703	.26334316	.24319893	.18311787	.70826143	.70826143	.68894565	.66022801	.57137573	.38653576	1	0
1554	1	.69450235	.69450235	.66982579	.66076398	.62240517	.51161206	.42133403	.42133403	.40247709	.34232426	.27657402	.17251176	.47054952	.47054952	.46383113	.45759588	.42901444	.34738636	.01010101	1
1555	1	.9088499	.9024539	.85458547	.78971803	.72026944	.57537925	.34872025	.34593129	.3034175	.25539041	.22263211	.15915555	1.0185055	.98457718	.87530917	.78642565	.72993797	.54219699	.01010101	0
1556	0	1.0693952	.91311264	.84298748	.79376924	.70899999	.52374971	.55738288	.50828135	.4354791	.36221355	.30371201	.20485094	.96753472	.96149743	.910294	.87469399	.77979922	.59726697	1	0
1557	1	.89958119	.85421312	.81973737	.7815029	.6935721	.505934	.4044584	.38250077	.32488084	.29287016	.24662513	.11967206	.82102311	.82102311	.82102311	.76259828	.72974777	.638484	.01010101	1
1558	1	.90836823	.88421971	.7900089	.76791871	.69208586	.52925879	.40672958	.3571879	.30416059	.27703553	.23163605	.1689201	.67573905	.67573905	.67573905	.67573905	.51588702	.45946574	.01010101	1
1559	1	.78035975	.70663399	.61858219	.55168629	.49448201	.3467446	.25300175	.21859324	.17365378	.14322972	.11436421	.080735087	.47657758	.4087438	.35561982	.3191911	.28477016	.21761718	.01010101	1
1560	0	.95724654	.90717483	.83136523	.78578877	.70374614	.5347265	.55998373	.47546077	.41764992	.374349	.32645857	.22503942	.84119093	.82486677	.76960754	.72207546	.61616194	.50135076	1	0
1561	1	.95658243	.91233033	.83592176	.79193074	.71666294	.55719078	.61714703	.5198397	.41988635	.3715952	.31828797	.22748846	1.019412	.96236646	.94138741	.91079497	.85058957	.69955564	.01010101	1
1562	1	.99194634	.86343831	.79045916	.74377793	.68638325	.563586	.5806067	.46893644	.38056237	.33802056	.29058462	.20921171	1.021114	.94577456	.84670788	.80229056	.72484988	.58348095	.01010101	1
1563	1	.82261229	.73701477	.66323149	.6152389	.55015099	.39802256	.40716231	.32741654	.2955814	.24812543	.20873213	.15233952	.65785825	.65785825	.56456769	.51246703	.44639409	.33801496	.01010101	1
1564	0	.48641443	.48641443	.48641443	.48641443	.42341375	.40877572	.12126327	.12126327	.12126327	.12126327	.12126327	.11587155	.37212831	.37212831	.37212831	.37212831	.37212831	.37212831	1	0
1565	0	.61725557	.61725557	.61725557	.61725557	.61725557	.61725557	.18527079	.18527079	.18527079	.18527079	.18527079	.18527079							1	0
1566	1	.85110343	.85110343	.85110343	.74323541	.69390488	.58717597	.43450338	.43450338	.43450338	.41099161	.36398569	.10885912							.01010101	1
1567	1	1.0336453	.94689196	.88232952	.82398289	.74666244	.55259579	.52743614	.45334715	.40287793	.33371085	.29260516	.2112565	.97693688	.97693688	.95896029	.93855959	.86809742	.60228485	.01010101	1
1568	1	.54809189	.54809189	.54389215	.46674156	.42307836	.3540096	.24609077	.24609077	.24355251	.20732123	.16692245	.1225535	.78166968	.78166968	.78166968	.71649206	.64025646	.56101716	.01010101	1
1569	0	.91420478	.82296139	.70379114	.65422428	.57572943	.46387333	.45230508	.35596299	.29239261	.26152509	.22914171	.16327432	.84120572	.82006019	.73985112	.68243992	.59676397	.49087793	1	0
1570	0	.87607563	.87607563	.84862888	.83804297	.72231436	.59545124	.4123379	.4123379	.40437239	.33289939	.28234017	.22523743	.78578645	.78578645	.78578645	.78578645	.66375923	.55205852	1	0
1571	1	.98480302	.98480302	.85563588	.79070413	.65432465	.46788967	.40160036	.40160036	.36191493	.33948082	.27632082	.21704629	.76888853	.76888853	.76766276	.67201895	.60623407	.45590961	.01010101	1
1572	0	.70679927	.68461716	.66236895	.62664276	.57447642	.46022058	.44376802	.44376802	.36750996	.29249561	.24985951	.18488747	.47355926	.47355926	.44587946	.4214741	.3745448	.30904108	1	0
1573	1	.94341385	.92031199	.77459514	.7009722	.55947435	.3557418	.41765386	.35718715	.2942189	.2658819	.23819029	.16339999	.54517817	.54177225	.47190577	.43832561	.38265735	.23055518	.01010101	1
1574	1	.75107133	.74301708	.73018396	.68562543	.62287873	.468541	.2692275	.26384497	.2372638	.21329451	.1878159	.14664233	.58056617	.58056617	.55161047	.54698837	.47571862	.35525018	.01010101	1
1575	1	.88278025	.8290987	.75044596	.7050423	.65047461	.45672059	.39572924	.3467893	.30262154	.26266485	.22476006	.15861431	.9069649	.88860506	.76645869	.72989863	.61153895	.49109614	.01010101	1
1576	0	.87952715	.85303915	.78704911	.73089832	.64955181	.46849084	.41940212	.3574695	.29201508	.26706898	.23064333	.15917882	.9396103	.9396103	.83901846	.78646016	.70188481	.52470243	1	0
1577	0	.82955223	.82190043	.75093293	.70345682	.64515197	.42296067	.36347657	.36298144	.31662595	.28163087	.24086601	.17257529	.85614711	.85614711	.71384299	.70912182	.67392945	.59046674	1	0
1578	1	.94613707	.89307892	.77067882	.74643362	.65991235	.48095113	.30144322	.26555789	.18300676	.174126	.14978799	.10716343	.78607339	.78607339	.74886334	.73801643	.65278339	.5773735	.01010101	1
1579	0	.51424736	.51424736	.51424736	.51424736	.51424736	.39733875	.18667299	.18667299	.18667299	.18667299	.18667299	.13200694	.59084195	.59084195	.59084195	.59084195	.59084195	.59084195	1	0
1580	0	.70856249	.68996441	.62152874	.56588936	.52019274	.38444859	.30576807	.30291319	.26350623	.25077069	.20315272	.1388914	.76332009	.71673131	.60774595	.54696345	.44680914	.32079369	1	0
1581	0	.93060982	.80140281	.66694635	.60150546	.51398522	.36959922	.37468946	.35096759	.29031664	.27201042	.22628441	.15417182	.82148975	.80843508	.7113843	.60692906	.5371269	.4075875	1	0
1582	1	.82060498	.80436605	.76299107	.72667003	.67390716	.54351079	.52179956	.42137241	.32960343	.28759354	.246135	.18674728	.71502185	.71502185	.69392133	.68422854	.65730715	.50491035	.01010101	1
1583	0	.60781962	.60781962	.52959532	.48650193	.45402163	.34907582	.34343433	.34343433	.24707931	.23942906	.20488364	.14427319	.74783432	.74783432	.72234821	.64398891	.62606198	.51602995	1	0
1584	0	.50022411	.50022411	.42106944	.39845681	.35212845	.3001948	.35532743	.35532743	.28371328	.24124271	.21897209	.15645093	.76925266	.76925266	.62718391	.54658449	.50198954	.39737022	1	0
1585	1	1.045674	.91762334	.84009016	.7814194	.69716716	.55741751	.5274604	.42050529	.35341245	.3212446	.27964821	.20226026	1.0365649	.98565143	.93587911	.89741147	.82173198	.67137051	.01010101	1
1586	1	.87326634	.86564934	.82318735	.78115869	.71075892	.56557244	.49935967	.45473945	.39166462	.34173667	.28030789	.16760445	.92092681	.92092681	.87351763	.8679992	.78618717	.58715326	.01010101	1
1587	1	.90860927	.87679666	.8285197	.77644628	.70517063	.54825175	.49011761	.44229382	.36009997	.31287903	.25837636	.16593778	.89002764	.87104177	.84533572	.82801461	.74597251	.54203457	.01010101	1
1588	1	.86918104	.78981912	.72117293	.67175448	.61011726	.47964296	.46007103	.37983954	.29695666	.25431436	.2159858	.1626693	.86995625	.83248436	.7362268	.68964052	.59615856	.38693181	.01010101	1
1589	1	.77514464	.77514464	.52945375	.44928074	.39046592	.28459752	.21276098	.21276098	.1588676	.14990145	.10546148	.073355198	.77441478	.77441478	.69146788	.66533101	.50135946	.33217436	.01010101	1
1590	1	.83981955	.81434304	.76866001	.74442726	.6942414	.48855412	.42116368	.37201226	.32346404	.29048264	.21824005	.14107782	.70837331	.70837331	.70837331	.70837331	.51195115	.42776352	.01010101	1
1591	1	.84693027	.82827318	.76332164	.71392953	.66241455	.54849148	.39040089	.39040089	.32139784	.29143012	.22267777	.13411266	.74634528	.74634528	.74634528	.74027193	.64773989	.53344715	.01010101	1
1592	1	.90658391	.85150719	.76491094	.72153986	.67608702	.56742918	.63259089	.50929594	.42247778	.34165937	.24096543	.16797012	.79003811	.79003811	.77271187	.67348611	.62071776	.53749287	.01010101	1
1593	0	.91199762	.78558397	.69593298	.64760077	.56910241	.34988409	.49996799	.43523085	.30268723	.26524776	.22487921	.16343158	.94521397	.8164373	.72487128	.65168321	.56457698	.40516236	1	0
1594	0	.77853519	.77853519	.77853519	.77853519	.77853519	.74632633	.41240013	.41240013	.41240013	.41240013	.41240013	.37723947							1	0
1595	0	.53105074	.53105074	.45271325	.42375582	.32244092	.25859654	.31319541	.31319541	.27983159	.2317611	.2037487	.14799812	.48327345	.48327345	.47453123	.45379561	.38641351	.19987965	1	0
1596	0	.69578242	.67818975	.60153407	.54556882	.48627639	.35138977	.48216629	.42698437	.35389519	.30341238	.15665191	.088410705	.73535204	.73535204	.69817841	.66104293	.57680082	.31975546	1	0
1597	0	.24415231	.24415231	.24415231	.24415231	.24415231	.24415231	.17849314	.17849314	.17849314	.17849314	.17849314	.13746929	.32751125	.32751125	.32751125	.32751125	.32751125	.18608057	1	0
1598	0	.81413597	.70183551	.61164308	.56235117	.50682008	.39181244	.32805616	.31214267	.23953736	.21261305	.17463261	.11999965	.54596269	.50436068	.46777284	.43422639	.3964873	.30196884	1	0
1599	0	.8407619	.8407619	.78997779	.76848024	.72442222	.6096642	.45930368	.45930368	.40532672	.38333774	.34091729	.25325719	.99975502	.99975502	.91746825	.90159017	.84671879	.76164985	1	0
1600	1	.94234145	.90657729	.8244307	.72699511	.65019619	.50139821	.44602662	.40075517	.32944691	.28154314	.24673927	.1488159	.95460409	.95460409	.95460409	.93868291	.77456886	.67265296	.01010101	1
1601	0	.78485882	.78485882	.78485882	.76851785	.6864053	.49942869	.67761678	.67761678	.67761678	.60429209	.46146983	.37710208	.86199284	.86199284	.86199284	.80596948	.74003839	.54529989	1	0
1602	1	.69029093	.63325757	.58831006	.55837846	.49567601	.35795206	.32844985	.28287047	.23760235	.21634662	.18752784	.13430417	.44608343	.44608343	.44608343	.37277311	.30474275	.24248511	.01010101	1
1603	1	.98086327	.87624538	.80773348	.76246589	.70212734	.57178152	.56234479	.43297923	.3568396	.31849265	.2751798	.20155579	1.0230854	.9385547	.876127	.83008409	.76652586	.62796175	.01010101	1
1604	0	.58910561	.58910561	.5597524	.52561867	.46971577	.30399689	.32381356	.32381356	.27288145	.22202462	.18029541	.15001887	.34343719	.34343719	.34343719	.34343719	.29247069	.20351836	1	0
1605	1	.93770164	.82715464	.75875676	.70941091	.65306807	.52867389	.56189066	.41588885	.32990706	.29367945	.25048074	.18579745	.92187786	.88898742	.78354675	.69141424	.6157856	.47681707	.01010101	1
1606	1	.89631546	.88154358	.82350719	.77686393	.71498513	.48644888	.43709171	.41028094	.32390696	.30158794	.27424586	.1754896	.83996505	.83996505	.70382965	.63505042	.56262934	.44704151	.01010101	1
1607	1	.94842392	.88226461	.75668186	.69263262	.59659928	.43302837	.5119192	.43888295	.36378509	.32375622	.25533724	.16243184	.71470189	.71470189	.63721824	.63563788	.57367945	.34554839	.01010101	1
1608	1	.88326985	.86929536	.78736508	.7527017	.68070513	.51452065	.48260349	.42674929	.33020443	.28770629	.24915054	.18323171	.90634221	.90634221	.8690713	.84595251	.77939296	.56299019	.01010101	1
1609	0	.67298937	.67298937	.67298937	.67298937	.67298937	.58710635													1	0
1610	0	.90359116	.81593347	.71902907	.68232363	.61541599	.49467647	.40290153	.38814789	.35057211	.31130874	.27026099	.17835349	.96793705	.96793705	.86107349	.77733386	.63316631	.50612307	1	0
1611	1	.98259884	.9064973	.8093431	.77094603	.6956172	.50921702	.31484699	.30641395	.26392478	.22748536	.19746542	.13576147	.74569285	.74569285	.67498261	.65868866	.61990821	.51646566	.01010101	1
1612	0	.85000205	.81040061	.6415813	.59498346	.53452408	.39611107	.28127557	.23347962	.20870918	.1704995	.1489765	.11179686	.41979069	.41979069	.39882624	.36764914	.33808249	.26427108	1	0
1613	1	.9661684	.93089569	.81477636	.71258831	.61016059	.47915989	.35486203	.35486203	.26468211	.22095209	.17164093	.11651024	.26752722	.26752722	.26752722	.25467396	.2092441	.12826651	.01010101	1
1614	1	.88676852	.80536705	.74740291	.70367312	.63296354	.50593656	.36234397	.31509775	.28285873	.24717325	.21465582	.1478945	.91158593	.91158593	.88517576	.86731297	.71499109	.45617872	.01010101	1
1615	1	.84627551	.76361161	.6822046	.64020348	.59011602	.45298553	.34276837	.33234197	.27892095	.25155351	.21139798	.14358789	.80724216	.80724216	.74941218	.72467828	.57091415	.42920581	.01010101	1
1616	1	.99650621	.87098658	.79011339	.73809147	.67047876	.5194639	.55356735	.44635516	.38403791	.3510747	.30559769	.21356314	.93378496	.88632655	.83116245	.78392982	.70401806	.52422023	.01010101	1
1617	1	.95367032	.87539488	.80187917	.74353707	.66485244	.52398092	.50979125	.3940891	.32613093	.28678381	.24473977	.15619078	.91927791	.8894037	.76791656	.7015503	.62675714	.46487445	.01010101	1
1618	0	1.0216627	.95292038	.79409587	.73025107	.67475545	.51360857	.53700972	.46425325	.38572377	.33801866	.26861113	.18506968	.93472463	.92736471	.8155278	.74054283	.64702249	.48318166	1	0
1619	0	.60083938	.60083938	.60083938	.5238899	.4330973	.34829736	.21099144	.21099144	.21099144	.20553768	.19782862	.13984543	.37122387	.37122387	.37122387	.35386989	.33198789	.26908708	1	0
1620	1	.99308902	.93145967	.85062546	.7937845	.73179883	.60164863	.65909326	.54651189	.46338987	.41729301	.30522197	.2087284	1.0298947	.94077814	.87142551	.79835606	.74188673	.61445051	.01010101	1
1621	1	.87737912	.77184838	.69864333	.65034962	.57869542	.44270822	.45047855	.34575564	.2759037	.23706031	.19312656	.14052123	.92587513	.82827407	.77902687	.73152149	.62828511	.4863112	.01010101	1
1622	0	.92077011	.88882613	.84529662	.81160927	.72899061	.55708456	.47197407	.44741982	.38614666	.34767252	.28862607	.19866204	.82839859	.82839859	.78997588	.72009641	.68423617	.56303275	1	0
1623	1	.90320635	.80164045	.72559124	.68216097	.61837333	.47966909	.51549041	.43409371	.37542957	.33282405	.28522992	.19757903	.80709392	.72386396	.6657238	.62913907	.56283849	.44448566	.01010101	1
1624	1	.88495511	.85863233	.78496903	.75988245	.68806434	.55389363	.44934672	.43230772	.36631554	.3298986	.29657316	.1915614	.91002786	.91002786	.87147951	.78883952	.704575	.54685944	.01010101	1
1625	0	.6123476	.6123476	.6123476	.6123476	.6123476	.58925796	.17986691	.17986691	.17986691	.17986691	.17986691	.17986691							1	0
1626	0	.86813533	.86813533	.86813533	.83481121	.77192032	.55448252	.46986711	.46986711	.46986711	.37763649	.30926543	.17895716	.60252219	.60252219	.60252219	.58308327	.56484127	.38398325	1	0
1627	0	.37404811	.37404811	.37404811	.37404811	.36607015	.30376628	.29889911	.29889911	.29889911	.29889911	.29889911	.29889911							1	0
1628	0	.85110724	.7679382	.69189394	.65723825	.59368443	.43463266	.58259964	.5422368	.41395658	.28564334	.20001513	.13863069	.83800358	.83800358	.83800358	.80740094	.72899359	.59825087	1	0
1629	1	.79014659	.68001932	.60626721	.5549407	.49979442	.39293844	.45607048	.34802067	.26779842	.23066831	.18751991	.13511819	.91295934	.85780382	.74562621	.709952	.65035474	.48752266	.01010101	1
1630	0	.76503974	.67677963	.61532086	.56969118	.5166086	.37783611	.44689953	.40418535	.355928	.32341325	.28770393	.18559316	.58214492	.58214492	.56437969	.54992586	.42283499	.29425803	1	0
1631	1	.88897651	.81217849	.72496748	.68531811	.64295632	.53528678	.47118509	.3977899	.340635	.31081498	.27120113	.19084853	.85890597	.83247888	.75144547	.72027767	.61274636	.41848621	.01010101	1
1632	1	.86010754	.83411884	.75894427	.72153491	.65826768	.48646992	.34171748	.34171748	.29326332	.27985239	.25236654	.18160814	.57167971	.57167971	.57167971	.55853122	.53123355	.47598657	.01010101	1
1633	0	.87693137	.83684576	.79153776	.75581086	.69590133	.56841469	.42238051	.38074255	.32398438	.28774458	.25179496	.18394327	.89484668	.86651343	.81710625	.76905793	.69901127	.56423193	1	0
1634	1	.73640972	.71202761	.65655673	.63825011	.59153396	.44629225	.5291627	.39210683	.31992829	.26828849	.22789913	.16383809	.88122863	.85626191	.73574901	.69746447	.62936294	.48702809	.01010101	1
1635	0	.83956319	.80507469	.72478265	.67577791	.60987347	.42980844	.39859027	.36374491	.30880642	.2882638	.24987441	.18345216	.88383883	.86553872	.78841436	.7529825	.70489663	.56390178	1	0
1636	0	.76576114	.76576114	.7247315	.69070017	.657502	.55950987	.37807244	.37807244	.34600538	.3435058	.2708334	.18932402	.68481916	.68481916	.68481916	.62967783	.57304764	.50220323	1	0
1637	0	.79191494	.79191494	.73084831	.66455597	.6191026	.51189154	.54697978	.54697978	.41634709	.33305871	.30951414	.21568245	.88132429	.88132429	.81816274	.80969894	.74628943	.61490953	1	0
1638	1	.77320516	.74205047	.65519083	.61068183	.54034281	.40236098	.41799891	.40132046	.28732228	.24027002	.1783365	.1250805	.77794373	.77794373	.75442702	.65437591	.54551315	.4174898	.01010101	1
1639	0	.67110783	.67110783	.63632941	.61380368	.55836415	.38537413	.41877973	.41877973	.29275578	.27904403	.21112907	.14935845	.54573756	.54573756	.52037019	.5186075	.4981969	.29063743	1	0
1640	0	.74220431	.70455325	.6284188	.57304919	.50800085	.42252624	.38500327	.32891148	.29234278	.2593264	.22127581	.15606853	.69532228	.69532228	.68950605	.65233439	.59635609	.43079844	1	0
1641	0	.68451595	.68451595	.68451595	.6418823	.59836853	.43067598	.31906706	.31906706	.31906706	.2726965	.25317645	.19883692	.79259741	.79259741	.79259741	.79259741	.79259741	.75318974	1	0
1642	0	.99299932	.95299703	.88663191	.85371631	.78714848	.62045062	.49044287	.46026987	.41063505	.37874091	.3404215	.22866914	.97227329	.97227329	.93034232	.88206482	.82447529	.68701464	1	0
1643	1	.83614063	.73583269	.65321714	.60611337	.53507322	.36883688	.47983813	.3483426	.26891971	.23487628	.18933386	.12896806	.70504129	.69142747	.6291554	.57738829	.47078627	.27216929	.01010101	1
1644	0	.66029054	.60757124	.54508746	.51242435	.46331722	.38937366	.43516475	.34616905	.29146391	.26610059	.2370075	.15952772	.70984578	.70536077	.64912188	.60286951	.55485892	.41985118	1	0
1645	0	.76022679	.76022679	.69149315	.68071777	.58310431	.48061413	.47394717	.47394717	.30937791	.275451	.22766465	.12915248	.7085647	.7085647	.62533695	.61841428	.55625254	.41031694	1	0
1646	1	1.0433429	.81818521	.73021638	.68834746	.61648762	.45586157	.38704586	.35850894	.29477316	.26109511	.22846508	.16278085	.91413373	.83256626	.78207648	.71702701	.63439965	.46920949	.01010101	1
1647	0	.88872951	.88872951	.80567849	.72572887	.64156002	.49269432	.14538461	.14538461	.14538461	.14538461	.13824248	.12906951	.31116152	.31116152	.31116152	.31116152	.31116152	.31116152	1	0
1648	0	.57728201	.53564703	.50437093	.49078745	.414864	.33945948	.18736511	.18736511	.16275036	.15816188	.14776361	.11137569	.40737075	.40737075	.39179265	.39155889	.35988748	.29972053	1	0
1649	0	.8993783	.84293318	.75132024	.70796359	.64155352	.54228997	.30611688	.29649919	.24129751	.21564916	.18857762	.14881703	.97858858	.97858858	.94043624	.9046011	.87823647	.70454818	1	0
1650	1	.93196797	.8579849	.78163683	.73448837	.68648553	.58880591	.44087827	.40576351	.3668775	.33913907	.3087534	.24674216	1.0904851	1.0451325	.99463242	.96649218	.92302597	.81835699	.01010101	1
1651	0	.86930215	.86930215	.85730863	.80141443	.66659522	.54035771	.41221917	.41221917	.35922498	.32008785	.27434504	.18358237	.93032598	.93032598	.93032598	.8293643	.80639505	.65544522	1	0
1652	0	.48178244	.48178244	.48178244	.48178244	.45415479	.33484143	.1253683	.1253683	.1253683	.1253683	.1253683	.11747783	.55802417	.55802417	.55802417	.55802417	.54054749	.30840415	1	0
1653	1	.65312409	.5894872	.54728615	.47442615	.42877263	.32214594	.36380911	.33392864	.26545703	.22348472	.18287545	.14096332	.62981731	.62981731	.58650553	.41353554	.37070256	.26349705	.01010101	1
1654	0	.97082567	.97082567	.80956703	.77369344	.66098642	.4800154	.39027822	.39027822	.3801862	.36723852	.31121731	.21410984	.93860078	.93860078	.83709204	.80340302	.7125954	.55149311	1	0
1655	1	.86213887	.76959032	.68984437	.64892769	.59092689	.4427833	.38863748	.35955572	.29023671	.25987434	.22027314	.16146374	.86677277	.86677277	.7478075	.73213995	.66182268	.46543717	.01010101	1
1656	1	.98599237	.88456661	.79454136	.74259067	.65772468	.49173799	.51268923	.44290781	.37445414	.33059394	.27015603	.16746277	.98307782	.88677627	.82817984	.76722687	.68556941	.4321124	.01010101	1
1657	1	.73550844	.73550844	.73550844	.72329158	.58766913	.5070883	.19899428	.19899428	.19899428	.19899428	.19899428	.19469929	.29389679	.29389679	.29389679	.29389679	.29389679	.29389679	.01010101	0
1658	1	.9064151	.86616015	.78158593	.7183342	.63466388	.4811222	.26770502	.25750363	.21934015	.2024976	.18281454	.1372335	.76568085	.76568085	.76568085	.76568085	.76568085	.7627272	.01010101	1
1659	0	.38504636	.38504636	.38504636	.36103079	.31949452	.2581847	.11208963	.11208963	.11208963	.11208963	.09406513	.0897578	.37475169	.37475169	.37475169	.37475169	.3586905	.28274906	1	0
1660	1	.92787343	.85265619	.7798028	.73905498	.67417294	.52782679	.42786098	.29318881	.22953981	.19941199	.16992909	.12784451	.84827477	.79414636	.71680391	.67175913	.62095261	.46790284	.01010101	1
1661	1	.88884717	.82001007	.7408902	.68772739	.60993022	.43825054	.42714071	.38468528	.34238267	.30423212	.22982663	.15059972	.83730698	.83730698	.75098753	.72025764	.63467401	.47347558	.01010101	1
1662	1	.9323169	.89836085	.80841708	.74934316	.67202175	.49376076	.43394953	.39677346	.33149403	.28056443	.22485143	.15616959	.92486107	.87821507	.77697366	.71774542	.67067313	.53712606	.01010101	1
1663	1	.7794081	.75583261	.69983584	.65001714	.60801977	.41479155	.34497064	.31444675	.27636319	.24384704	.2133446	.14611989	.79739588	.79739588	.7683751	.63378465	.50772536	.41294897	.01010101	1
1664	1	.76170456	.758277	.70432103	.67714995	.63230282	.52023441	.50903583	.44602334	.41770315	.37855983	.31456602	.20059103	.91828704	.91828704	.83651978	.82261211	.7608372	.65499985	.01010101	1
1665	1	.82526451	.75951648	.6928755	.62809861	.55936444	.36392528	.3703596	.29333991	.23546124	.207964	.17191505	.10659015	.93689972	.93689972	.86647433	.63103306	.42802924	.2828725	.01010101	1
1666	0	.90756804	.86452651	.77282572	.68678248	.5495553	.41431469	.41345447	.38819218	.30707568	.2905159	.24243867	.16601494	.8244521	.8244521	.73756313	.71274972	.60324192	.46718889	1	0
1667	1	.75126696	.69863391	.63530952	.59969473	.52822381	.37441653	.37751561	.30923867	.25349569	.20387632	.16659379	.12259704	.72763121	.72763121	.66761947	.64739895	.62259364	.52218646	.01010101	1
1668	1	.93194264	.84065539	.7686547	.70329225	.63447618	.48003298	.31992924	.29574782	.25832659	.22950178	.1988425	.14973655	.82877022	.82877022	.80185235	.79104	.74905682	.60835737	.01010101	1
1669	1	1.1023029	.99917132	.86487037	.77565575	.68627423	.51917958	.59905767	.46044558	.38165408	.33941713	.2854141	.19763997	1.0511956	.9654206	.85363632	.78012818	.69484699	.50736821	.01010101	1
1670	0	.80378878	.7980231	.69635546	.6628927	.59213829	.46740913	.27698231	.27698231	.24745268	.22736329	.20389509	.16370642	.66993803	.66993803	.66993803	.66993803	.66993803	.62356436	1	0
1671	0	.33363068	.33363068	.33363068	.33363068	.33363068	.29384637	.085412264	.085412264	.085412264	.085412264	.085412264	.067403018	.65921813	.65921813	.65921813	.65921813	.65921813	.52397877	1	0
1672	0	.70433545	.70433545	.65117985	.59565967	.55545944	.3861773	.42757875	.42757875	.3242439	.29128963	.26080203	.19899276	.32626075	.32626075	.32626075	.32626075	.32626075	.31208611	1	0
1673	0	.31450993	.31450993	.31450993	.31450993	.31450993	.24719739	.15958673	.15958673	.15958673	.15958673	.15958673	.14306277	.52075589	.52075589	.52075589	.52075589	.52075589	.35537112	1	0
1674	1	.84106314	.75727499	.68972075	.65499735	.61004865	.48362911	.33534491	.28366065	.24355441	.22254324	.19561279	.14165851	.88983232	.79395223	.72740221	.68899322	.61302972	.48290938	.01010101	1
1675	0	.56151104	.56151104	.56151104	.48711032	.41112018	.36553091	.15713179	.15713179	.15713179	.14697832	.13217467	.11449549	.37259912	.37259912	.37259912	.37259912	.37259912	.26681155	1	0
1676	0	.53123271	.53123271	.49476576	.46376085	.37649298	.23467791	.31420279	.31420279	.24579078	.22424603	.19318652	.13519627	.28381562	.28381562	.28381562	.28381562	.28171736	.24519169	1	0
1677	0	.67185819	.67185819	.54271257	.52763367	.47196424	.35126314	.20974731	.20974731	.20130813	.18252766	.14094174	.11690158	.42312121	.42312121	.42312121	.42018184	.39511117	.32310143	1	0
1678	0	.50575531	.50575531	.50575531	.50575531	.50575531	.50575531	.12349361	.12349361	.12349361	.12349361	.12349361	.12349361	.14912635	.14912635	.14912635	.14912635	.14912635	.14912635	1	0
1679	0	1.0185533	.94904602	.87022817	.82988238	.74396491	.55665958	.45851827	.39307213	.33764663	.30708671	.27127919	.1972667	1.0592263	.92690861	.87207341	.81946331	.75713897	.59754765	1	0
1680	1	1.1042434	1.0770264	.91453242	.76812434	.6935935	.53661585	.26883304	.2521165	.23039448	.21490061	.19379777	.13614321	.82405174	.82405174	.74429458	.68329704	.63897908	.41896459	.01010101	1
1681	0	.64757329	.614474	.52383971	.47742355	.42354208	.32168287	.28927201	.28238994	.22942072	.20345384	.17786175	.1277743	.73079252	.69403511	.63034815	.57255328	.52177274	.38876563	1	0
1682	1	.97856861	.84510106	.76221925	.71628904	.65537834	.43512604	.52821887	.45610237	.35485494	.3029322	.24953318	.17773765	.98709202	.91747391	.84977287	.80564421	.67248917	.44819689	.01010101	1
1683	0	.667014	.66261697	.62845635	.59098125	.5473125	.37594405	.35534656	.33583182	.30363125	.26373637	.2230401	.15093488	.47761041	.47761041	.47761041	.44575405	.38765505	.3149519	1	0
1684	0	.87907779	.87731171	.79830611	.77063382	.67619073	.52914643	.38156283	.3734898	.35336369	.33757001	.29194856	.20672876	.97450703	.97450703	.89099133	.76618516	.66022933	.53543407	1	0
1685	1	1.0038431	.84096318	.73776221	.69199264	.62773883	.48020786	.4184829	.31340104	.26005703	.23079872	.20187116	.14530534	.82479119	.79088402	.71565497	.67302769	.58172786	.43661371	.01010101	1
1686	1	.96469462	.89289248	.8136667	.75359946	.68024421	.52090037	.39789635	.34102923	.29607612	.27395135	.22662285	.14814752	.88051403	.85891765	.7954309	.74450409	.66297352	.52091587	.01010101	1
1687	0	.798356	.77909392	.65662634	.60924578	.55105478	.43068206	.37321573	.3491804	.2560733	.22670513	.19214171	.1448735	.87160069	.87160069	.83927321	.64002335	.62466991	.51297212	1	0
1688	0	.61610484	.59841883	.53808165	.50142562	.4194023	.28132111	.2902779	.27514565	.24881065	.2166301	.19012854	.12846369	.33203572	.33203572	.33203572	.3251164	.30854592	.071159482	1	0
1689	0	.51697314	.51697314	.50209951	.43663001	.42093977	.32743841	.3932969	.3932969	.34151077	.28244436	.23818737	.15258324	.69823825	.69823825	.67948461	.6302982	.53952682	.45836306	1	0
1690	1	1.0685271	.9549641	.88175523	.83940506	.77802253	.64471698	.5730511	.45565414	.40008169	.36659348	.32993028	.25495338	1.097755	1.0317359	.97502613	.93691468	.89217567	.78209877	.01010101	1
1691	0	.89110404	.81894588	.76024878	.72304535	.63321543	.45039269	.26319611	.24728191	.22018707	.19832897	.17277372	.11405116	.81694645	.81694645	.75002164	.72418737	.66211176	.54226702	1	0
1692	1	.87706256	.78579742	.69500315	.62226331	.57178509	.44592711	.37946081	.3172285	.26141649	.22811788	.19031331	.14383715	.82670087	.79955202	.7516551	.695647	.63096976	.49933785	.01010101	1
1693	1	1.0877464	.88276041	.79215825	.7420963	.6774621	.54365063	.65349865	.40402287	.3261975	.28992826	.25002444	.18444842	1.0522579	.87536108	.78326035	.73111123	.65317035	.49114221	.01010101	1
1694	1	1.0062038	.82579029	.74668771	.70496368	.63974106	.50622284	.59688568	.38065064	.29667038	.2476207	.20856571	.14698499	.85578263	.72751868	.63290203	.57580364	.48258215	.32035306	.01010101	1
1695	1	.7182461	.7182461	.64411324	.6182338	.57073861	.42575854	.11458552	.11458552	.11458552	.11458552	.11458552	.10791028	.47832489	.47832489	.47832489	.47832489	.47832489	.47647458	.01010101	1
1696	1	.90789032	.8729769	.80017817	.76556903	.67797345	.51840484	.51203907	.40280432	.30951959	.2641601	.20935756	.14822513	.88597602	.88597602	.82704329	.79632646	.70499659	.59262991	.01010101	1
1697	1	.96510082	.8249017	.74043751	.65659487	.57497108	.43073842	.35199136	.29110014	.23971206	.21339339	.18578935	.13332981	.83200359	.81530523	.70663166	.63751113	.56934488	.45171785	.01010101	1
1698	1	.87405872	.84697437	.79411083	.76874459	.70733863	.56487954	.53264725	.50395167	.42437559	.39489806	.32910985	.224132	.48571134	.48571134	.48571134	.48571134	.48571134	.45765352	.01010101	1
1699	0	.90729606	.86092985	.73670143	.67302215	.62334466	.46595091	.39510477	.34461302	.29233795	.26115501	.2293551	.1539135	.67169017	.67169017	.67169017	.64978194	.59500539	.34817401	1	0
1700	0	.82641697	.77006733	.69975948	.66893333	.57581937	.36981091	.37167674	.35306174	.28187954	.25378564	.22181535	.14998323	.89464676	.89464676	.88540679	.86373317	.72992671	.28898531	1	0
1701	0	.36228365	.36228365	.32543385	.31174892	.2698251	.21966988	.15697592	.15697592	.14946568	.14478832	.12564898	.075057507	.30292916	.30292916	.30292916	.28640223	.24534085	.21017629	1	0
1702	1	.85572243	.83419281	.74082673	.69152343	.65013981	.51574516	.47386682	.45382059	.39242709	.35152572	.30197406	.20763987	.89698803	.89698803	.85550374	.78740901	.73961753	.50602722	.01010101	1
1703	1	.91122866	.91122866	.86339903	.82458454	.73031068	.50180829	.38885337	.38885337	.33032614	.26901132	.23882574	.19528654	.83807582	.83807582	.83807582	.79062402	.69735754	.55830878	.01010101	1
1704	1	.88997787	.84944403	.75296247	.70105594	.61902285	.4702993	.3820712	.33247083	.27224535	.24898511	.215069	.16569355	.76233286	.7348485	.65889537	.62648147	.54719257	.43581721	.01010101	1
1705	1	.99758917	.87613738	.77481854	.70153403	.6465807	.51121593	.33686233	.31341863	.28463298	.25086766	.23700619	.17981786	.88093442	.86791384	.84231347	.77434665	.68588233	.39985561	.01010101	1
1706	1	.87176043	.85039973	.73141229	.68831527	.61923593	.46740648	.40268356	.36454505	.28135914	.24575925	.20897207	.14071405	.69832289	.69832289	.60987896	.54062366	.49619904	.38510591	.01010101	1
1707	0	.95341408	.89573979	.84996086	.80949879	.73275685	.58767104	.33979732	.31245464	.28552884	.26327604	.23741901	.18524781	.97633821	.97633821	.93466997	.90585029	.87230009	.77396894	1	0
1708	1	.77619267	.7657575	.7395069	.7173419	.64385343	.53525692	.21624225	.21624225	.18293273	.1700905	.14864028	.11585575	.69800133	.69800133	.69800133	.63278246	.55699766	.40383604	.01010101	1
1709	1	.75612688	.69692612	.61018026	.55606681	.49024761	.35503823	.44955701	.40508461	.35655659	.31238961	.24576628	.14388353	.64030254	.64030254	.51624811	.5106194	.44750279	.22755042	.01010101	1
1710	0	.77769029	.77769029	.62975907	.61190104	.52370274	.40532649	.25030929	.25030929	.20519167	.18588096	.17034042	.12302002	.67224002	.67224002	.53596586	.52038366	.40025538	.32196265	1	0
1711	1	.86773086	.86773086	.78269136	.72767311	.68125927	.49872911	.30050445	.30050445	.2623226	.23691022	.21953738	.15367389	.74346089	.74346089	.74346089	.74346089	.74250281	.63515764	.01010101	1
1712	0	.90125436	.90125436	.89325547	.86869615	.74595535	.55391216	.46277672	.46277672	.46277672	.39827681	.36308408	.21208048	.61082053	.61082053	.61082053	.61082053	.61082053	.58442944	1	0
1713	0	.78418845	.78418845	.75687253	.70886934	.67088437	.5297749	.30425131	.30425131	.24964494	.23440707	.21218807	.14477217	.49841154	.49841154	.49841154	.49841154	.49841154	.49841154	1	0
1714	0	.70613658	.70613658	.56556785	.5214985	.48302829	.36052582	.21343863	.21343863	.20357543	.18576473	.15243739	.093844473	.55293596	.55293596	.55293596	.55293596	.41389853	.22376588	1	0
1715	0	.87127042	.78985929	.67595959	.61163574	.53037786	.378227	.40453309	.34642011	.27000293	.21341112	.17390028	.12937766	1.0321522	.99418271	.93842936	.7897222	.67847502	.49629593	1	0
1716	1	.77883708	.71787727	.65423095	.59204113	.50227714	.36144912	.46267253	.368716	.30661732	.268718	.22266167	.13402939	.789612	.789612	.74418306	.6619271	.55245739	.40571105	.01010101	1
1717	1	.80401498	.7615875	.68397528	.61826015	.52488822	.39164519	.43493009	.43336654	.32253605	.28844026	.25254229	.18239701	.48024386	.48024386	.48024386	.43424147	.37309641	.28048849	.01010101	1
1718	0	.51158476	.51158476	.51158476	.50736451	.49770522	.34771585	.12331116	.12331116	.12331116	.12331116	.12331116	.080151618	.41360843	.41360843	.41360843	.41360843	.41360843	.37749767	1	0
1719	0	.92180562	.84989172	.78013736	.71133721	.60847294	.46817398	.27342391	.27342391	.22188354	.19670969	.17586434	.13127387	.68091601	.68091601	.64101398	.52954209	.51560032	.40966797	1	0
1720	1	1.0345587	.8962276	.79433215	.73050225	.63073212	.34730455	.51951861	.4705863	.39099729	.33383745	.26112977	.14799026	.95571792	.91338646	.8471911	.76321459	.6097883	.36323863	.01010101	1
1721	1	.90860927	.88134366	.80783379	.74519032	.67168415	.49515897	.47934407	.43034941	.32595855	.29440737	.23184431	.14460289	.76241839	.76241839	.71414626	.70588863	.53733122	.44033843	.01010101	1
1722	1	.93501848	.89615244	.83416533	.79352087	.66838515	.48340791	.32780212	.29201722	.26679605	.24393606	.21132606	.14963096	.87905157	.87905157	.75920564	.73299992	.69569266	.51936066	.01010101	1
1723	0	.76299739	.76299739	.69635391	.66113651	.60756445	.51433027	.24416107	.24416107	.22272074	.20736885	.20137471	.17758662	.56297648	.56297648	.56297648	.56297648	.56297648	.3936516	1	0
1724	1	.70467782	.70467782	.70467782	.67748743	.63619989	.5558694	.19279021	.19279021	.19279021	.19020531	.1861369	.14785898	.40317512	.40317512	.40317512	.40317512	.40317512	.39601183	.01010101	1
1725	1	.57752359	.57752359	.51697469	.50957584	.46816593	.40144426	.17595464	.17595464	.15317529	.14771515	.1274789	.089229405	.60859382	.60859382	.60859382	.60859382	.4884932	.37194908	.01010101	1
1726	0	.955818	.89965147	.84495777	.8261683	.76257932	.6111424	.45340782	.41606885	.35511982	.33574283	.29276183	.22103572	.94118279	.94118279	.93090063	.91400671	.86415267	.7161665	1	0
1727	0	.87372857	.87372857	.82442123	.74008524	.59187955	.45996511	.51411128	.51411128	.38638234	.34472769	.28457016	.19627935	.88573343	.88573343	.82250553	.66629547	.57252574	.48441723	1	0
1728	0	.7058875	.7058875	.7058875	.6101799	.53682983	.42514598	.33973503	.33973503	.33973503	.29497194	.25841823	.18314284	.58203149	.58203149	.58203149	.5645858	.5190258	.28912652	1	0
1729	1	.82750088	.82750088	.72620153	.67851406	.54968882	.38247991	.26497722	.26497722	.1979059	.17537057	.14696324	.094770849	.75717825	.75717825	.68644822	.59650612	.51521301	.37377518	.01010101	1
1730	1	.8936705	.80642003	.76403093	.70432246	.61583638	.37674683	.55874276	.41319954	.35580075	.32404417	.25562328	.1808081	.62789989	.62789989	.5987891	.5611245	.45318294	.32548043	.01010101	1
1731	1	.86661482	.85585159	.74016511	.7015658	.6363399	.48362541	.52188241	.52188241	.36841428	.31025445	.24803591	.16972202	.13898969	.13898969	.13898969	.13898969	.13898969	.13898969	.01010101	1
1732	1	.86787099	.84859443	.77577674	.71353579	.65049624	.50128496	.36988628	.36629719	.33131683	.31047952	.2731438	.18909481	.90130723	.90130723	.79925293	.79844797	.71834803	.47383404	.01010101	1
1733	1	.74439335	.72362089	.65955096	.59870785	.44607002	.28128266	.29767448	.28601962	.24046212	.22562814	.19451147	.12663126	.67020392	.67020392	.58173698	.55600226	.48505133	.36966234	.01010101	1
1734	1	.90009189	.8473928	.7389133	.64564097	.56203902	.4312247	.40273714	.34471583	.29234344	.25578272	.20085451	.14487857	.79976547	.79230839	.72128546	.6850903	.53412187	.28604758	.01010101	1
1735	0	.85430461	.77286839	.72459877	.67619705	.55388439	.4059009	.36582291	.33864599	.32311362	.28069323	.24035984	.16370314	.71689576	.71689576	.63750261	.59899426	.51697278	.32020688	1	0
1736	0	.71080947	.71080947	.54395568	.52207386	.49476057	.39280272	.41302806	.41302806	.3697958	.35661405	.30493414	.27051383	.5992521	.5992521	.5992521	.55724841	.52573717	.43923122	1	0
1737	0	.7030251	.7030251	.7030251	.7030251	.7030251	.62523943	.28765488	.28765488	.28765488	.28765488	.28765488	.13136226	.62564784	.62564784	.62564784	.62564784	.62564784	.62564784	1	0
1738	1	.88251877	.8820197	.82344478	.73539269	.66628468	.51359057	.3518275	.3518275	.34087026	.31749868	.28893051	.16337907	.66008371	.66008371	.63512081	.58401847	.47815979	.39378074	.01010101	1
1739	0	.51599056	.51599056	.51599056	.50230551	.47859681	.37064087	.29417264	.29417264	.29417264	.29417264	.28838217	.21335891							1	0
1740	1	.79770368	.73126519	.65596759	.60520363	.55031013	.42223266	.43988949	.43014514	.31256396	.27058631	.23791569	.13945559	.96292502	.96292502	.89057142	.85970908	.82734287	.70997751	.01010101	1
1741	0	.76412052	.76412052	.76412052	.72298074	.65508473	.53927314	.41158307	.41158307	.41158307	.39882529	.3610664	.23569494	.86425436	.86425436	.86425436	.83615762	.79541624	.68149084	1	0
1742	0	.95522523	.93093544	.88345706	.79912263	.72908962	.56924015	.41568142	.38037878	.31585187	.28422612	.23093641	.1784634	.89553803	.86708748	.80102587	.78587782	.7035253	.51870847	1	0
1743	0	.9083389	.89147097	.66818208	.59690964	.53384382	.36487561	.48423207	.47001338	.36963207	.30632627	.24866539	.14832419	.58878034	.58878034	.55901802	.53621066	.50898528	.41215408	1	0
1744	1	.85043776	.82062858	.70439255	.63321853	.49050304	.35209233	.34083325	.33108175	.27292866	.24336034	.20203912	.13888609	.77342397	.77342397	.72286713	.65955418	.5766651	.44469577	.01010101	1
1745	1	.87033737	.8125025	.74909616	.71357417	.64704466	.49596956	.41794991	.38718748	.30501193	.27464974	.24553847	.17223325	.76400596	.73309588	.69113147	.65715301	.52080852	.38770995	.01010101	1
1746	1	1.0312995	.90292126	.83382076	.7928977	.73601222	.58440202	.56148541	.44051987	.38624007	.35432583	.31050044	.22705328	1.0471382	.94269228	.87739438	.8073777	.72169417	.52770233	.01010101	1
1747	1	.66891813	.66891813	.51121825	.49678802	.44828135	.33886027	.36532211	.36532211	.27656519	.27117008	.23635152	.16560471	.39700085	.39700085	.39700085	.39700085	.3594923	.3019267	.01010101	1
1748	0	.90966678	.81093931	.70671088	.66237372	.59798861	.46276721	.57305324	.50804329	.40690374	.33508313	.24804431	.15323979	.93626434	.93626434	.76544368	.74561828	.67212391	.57550639	1	0
1749	0	.88148141	.88101864	.78943264	.73815954	.66420865	.53485239	.31646502	.31145209	.25941581	.24216503	.21989268	.16375777	.69552743	.69552743	.63414395	.63014686	.55899465	.47166774	1	0
1750	0	.81724721	.81724721	.71254802	.63428926	.58424664	.41554838	.28933614	.28933614	.24886549	.21586752	.19173324	.11127391	.54266655	.54266655	.54266655	.54266655	.52366567	.47103456	1	0
1751	0	.7124666	.7124666	.7124666	.7124666	.63650572	.58298934	.14228755	.14228755	.14228755	.14228755	.14228755	.14228755	.42198658	.42198658	.42198658	.42198658	.42198658	.42198658	1	0
1752	1	.97650582	.8122375	.72379977	.67351878	.61060154	.46257514	.52531826	.37969685	.28874487	.24907976	.20831174	.14706898	.97937167	.85531628	.77332532	.72179729	.63330853	.44175613	.01010101	1
1753	0	.9703306	.89058018	.75138915	.70208722	.63403833	.46858349	.41683662	.36310321	.31199676	.27341428	.23279324	.15791816	.88878918	.82085383	.7436887	.65199155	.54529512	.40262198	1	0
1754	0	.7648986	.71629417	.66300964	.61154187	.55735683	.45675206	.43132067	.42430758	.26792961	.2438761	.22699025	.1412766	.8429749	.8429749	.82118177	.76567775	.69549203	.51808345	1	0
1755	1	.84396899	.78625065	.69512421	.67036259	.59248942	.44300216	.46882123	.38972586	.3385973	.29474762	.26102483	.1948618	.94782531	.94782531	.79096729	.75837719	.72002351	.60375839	.01010101	1
1756	0	.71108758	.71108758	.63233292	.58550227	.52795291	.43494976	.29728085	.29728085	.27698255	.25731689	.22946697	.15530831	.71081066	.71081066	.63098037	.58820593	.53950787	.441425	1	0
1757	0	.78329396	.78329396	.78329396	.72030461	.66724455	.45862687	.27359074	.27359074	.27359074	.27359074	.26105708	.20593619	.76754749	.76754749	.76754749	.61265492	.45766953	.33427444	1	0
1758	0	.90898442	.90898442	.78128296	.73374271	.68545902	.59495628	.33099622	.33099622	.32684219	.27607858	.2494213	.18176639	.88386816	.88386816	.83031321	.81503415	.62878525	.44577193	1	0
1759	0	.80277634	.80277634	.80277634	.80277634	.80277634	.53150791													1	0
1760	0	.81080347	.75407362	.70504409	.59695655	.52987963	.41847104	.43345028	.43345028	.3932696	.35300434	.27742463	.19769046	.47378701	.47378701	.38344806	.3774569	.35794139	.2124145	1	0
1761	1	.89715916	.83900273	.80532414	.73105454	.64784026	.51771981	.43956393	.43956393	.29988503	.28483677	.24717814	.1680423	.75981569	.75981569	.75981569	.75981569	.75981569	.71335733	.01010101	1
1762	1	.87502784	.8692838	.82487118	.79511225	.70765781	.55570906	.39529604	.37633502	.31056219	.26099044	.22573411	.16075754	.93064547	.93064547	.8739174	.82894993	.77337486	.62416101	.01010101	1
1763	1	.8497467	.80019528	.71847582	.66830206	.57317114	.43502912	.5283252	.40616256	.29013765	.25978589	.22607329	.15905905	.88914615	.84671831	.75815362	.70846879	.62231869	.50783765	.01010101	1
1764	0	.92446017	.83889216	.7528066	.71264327	.63918614	.51021147	.43226081	.39221197	.3376745	.30284178	.25712419	.18835694	.89874887	.8761673	.73375303	.70588124	.63473547	.50035608	1	0
1765	0	.91795361	.83462113	.77114773	.73539925	.67873359	.54515052	.48785335	.41769099	.34500223	.30171925	.25174659	.16417545	.95931852	.90568221	.80824256	.78161681	.72249454	.57954627	1	0
1766	0	.8488555	.8488555	.76560366	.71203232	.6390413	.51353782	.31859559	.31859559	.28135204	.26955801	.24646145	.17732269	.70360512	.70360512	.70360512	.70360512	.57019264	.4233743	1	0
1767	1	.92656595	.91745669	.87496889	.8401255	.73896611	.54321682	.38532102	.3725915	.33812606	.32131517	.2514019	.17512769	.97469753	.97469753	.91833478	.88730335	.8812353	.52716982	.01010101	1
1768	1	1.0182531	.88881695	.76837134	.72098464	.66030145	.51589561	.45211005	.43471116	.36214879	.31851447	.27569434	.18330503	.91661769	.91661769	.90903682	.77521217	.66462499	.55845064	.01010101	1
1769	1	.97929209	.94419312	.88625127	.83436084	.77272254	.63149959	.4916842	.48621309	.42361176	.40772653	.29931596	.20420271	.96329099	.96329099	.95034844	.92831677	.87791759	.75918043	.01010101	1
1770	1	1.0072081	.90141559	.8463763	.80072862	.74249005	.61194175	.55967081	.49531472	.42634797	.39281058	.32879966	.23510349	1.0258923	.97338098	.92996007	.88290441	.82876742	.72991955	.01010101	1
1771	1	.98795408	.9137038	.83593422	.77068669	.69407445	.54030716	.46639717	.40471536	.32674444	.28867757	.25303268	.18359458	.97940493	.92244077	.83945495	.77837324	.69900274	.53976798	.01010101	1
1772	0	.65449303	.65449303	.58922958	.55633014	.53554124	.36455813	.12836576	.12836576	.11305696	.11114526	.10175312	.092935085	.49178296	.49178296	.49178296	.49178296	.39059025	.30801162	1	0
1773	0	.70858616	.70858616	.63592052	.60439551	.54885602	.33179295	.52143109	.52143109	.39430064	.3642413	.30440003	.18604738	.7196182	.7196182	.7196182	.7196182	.7196182	.55425173	1	0
1774	0	.47248811	.47248811	.47248811	.47248811	.47248811	.42660624	.27955014	.27955014	.27955014	.27955014	.27955014	.24387443							1	0
1775	1	1.0525546	.9087165	.8213551	.7554096	.65198058	.46275705	.63666165	.51810211	.38022649	.30732101	.2251696	.15091136	.99434966	.92794633	.82067156	.67722672	.53264546	.35140795	.01010101	1
1776	1	.95038736	.89741468	.78921503	.72391558	.61840075	.47291684	.47172385	.43301386	.38330573	.35067874	.31552672	.12609142	.96454173	.96454173	.96454173	.91952479	.84879208	.629776	.01010101	1
1777	0	.73262334	.69367564	.64581263	.61087286	.52706659	.4115383	.3766343	.36009437	.3182041	.29658478	.25574815	.18400383	.72617149	.7204994	.64873326	.6125648	.55920565	.45004857	1	0
1778	0	.91795361	.83509213	.77157611	.73558176	.67932779	.54625118	.48785335	.41820061	.34771997	.30370384	.25345296	.16718942	.95931852	.90568221	.80824256	.78161681	.72249454	.57954627	1	0
1779	0	.93545395	.92668158	.81386852	.74151087	.65211344	.48770365	.52714252	.42652029	.35274589	.29729596	.2485238	.18683863	.64388615	.64388615	.64388615	.64388615	.59549445	.55105472	1	0
1780	0	.72247386	.67431676	.64405996	.59614885	.53742546	.37193763	.28342187	.28342187	.23464441	.23244244	.20526695	.15183437	.8573727	.8573727	.77379751	.72477371	.63736695	.50868368	1	0
1781	1	1.0213282	.94754702	.85004544	.80745453	.7511704	.60656589	.51106542	.44847816	.36476088	.33831316	.28141862	.19850284	.93294585	.93282419	.86176825	.83262902	.74824238	.6004287	.01010101	1
1782	0	.62661737	.62661737	.62661737	.62661737	.5965184	.52400649	.28962415	.28962415	.28962415	.28962415	.28469211	.26780346							1	0
1783	0	.92180496	.82726097	.77620393	.73985094	.68473613	.5246402	.37268889	.35040712	.30548126	.28224742	.24595535	.18616197	.98986262	.95262986	.87244028	.83194888	.80031967	.66693211	1	0
1784	0	.86796892	.79426479	.71592599	.65527314	.58210576	.42324209	.42644203	.3757093	.32749999	.29021609	.23465431	.1644662	.86796033	.81697106	.68791068	.60557437	.5277487	.34811175	1	0
1785	0	.80223465	.71692163	.69077349	.66686291	.56950867	.29498622	.1976757	.1976757	.16094661	.14704967	.13167924	.10230631	.50161719	.50161719	.50161719	.48591369	.43162653	.37564981	1	0
1786	0	.53700882	.53700882	.52092201	.45917755	.43140978	.36195743	.18724787	.18724787	.15917343	.14032233	.12086302	.092138559	.50755364	.50755364	.43399566	.40874732	.39193809	.32983387	1	0
1787	0	.58804798	.56157768	.5232296	.44850081	.40343386	.33743209	.21826339	.20892948	.17020208	.15000108	.12270841	.089873582	.73566139	.73566139	.59915394	.5205549	.48186541	.3279919	1	0
1788	0	.45819342	.45819342	.44543487	.43458271	.38545048	.28031707	.17792451	.17792451	.15880311	.14043772	.12305886	.11471611	.93492895	.93492895	.93492895	.83764422	.77382958	.56433201	1	0
1789	1	.42584211	.42584211	.42584211	.38098526	.34269384	.27025998	.093699217	.093699217	.093699217	.09281224	.091718048	.074138194	.36663723	.36663723	.36663723	.36663723	.36663723	.36663723	.01010101	1
1790	1	1.0025657	.91238636	.85421681	.80218273	.73109096	.56561017	.41843069	.39358163	.34782058	.32147819	.2835359	.17014599	.95203722	.94366372	.84002566	.74964809	.68008852	.52792513	.01010101	1
1791	1	.90832174	.83229244	.76934928	.71313107	.63709462	.48907089	.45254278	.4061321	.34272301	.29176956	.23780972	.16550303	.85355651	.83157682	.76794004	.69940054	.64161366	.48024774	.01010101	1
1792	0	.77533066	.76657063	.72588468	.65916699	.62628233	.49633747	.33756191	.28911406	.26161957	.2286464	.1972034	.14699674	.72799468	.72799468	.72799468	.71413875	.59642303	.42849696	1	0
1793	1	.76152229	.74934256	.68056637	.64336395	.58675861	.47485328	.38373166	.37048912	.33044565	.30930418	.26689065	.19067293	.92269617	.86011642	.81537783	.79810488	.75154716	.61923224	.01010101	1
1794	0	.68758523	.68758523	.64001	.6060161	.57894707	.43410632	.32877791	.32877791	.28546423	.27326357	.23634863	.17474192	.75070202	.75070202	.74422956	.71383995	.68090039	.51789939	1	0
1795	1	.92787552	.89305878	.82283795	.77099645	.69003391	.45953757	.43495423	.37554944	.29288042	.24519861	.19909722	.13374978	.81978059	.81772321	.78017998	.73178911	.66658258	.53090411	.01010101	1
1796	0	.66888684	.66888684	.6367476	.57144153	.51447368	.22717357	.36063659	.36063659	.31188446	.28054482	.22731292	.12689239	.9598276	.9598276	.86288244	.83642626	.82984293	.51371121	1	0
1797	0	1.0389863	1.0389863	.99044096	.9059304	.8260814	.64256227	.42818499	.42818499	.33882165	.30580288	.28581589	.20068681	1.1220816	1.1220816	.99409169	.94040167	.83370066	.64810228	1	0
1798	1	.96257854	.88674212	.82353216	.77263802	.70315439	.54255456	.53868258	.51932073	.45668393	.27464545	.22562099	.14606214	.86041361	.80378354	.73588377	.65280652	.55934596	.39004406	.01010101	1
1799	1	.98960757	.8416273	.76292664	.71651059	.65368867	.51949567	.66732323	.44119406	.35537115	.30478016	.24942228	.17291924	1.0266258	.93902212	.85947102	.80849707	.7318809	.56663752	.01010101	1
1800	0	.85174429	.8126725	.78914815	.76573873	.73119295	.61615324	.36875778	.3459332	.31986988	.27120066	.24145874	.19364709	.92426431	.92426431	.87945062	.83941853	.81492692	.67669284	1	0
1801	1	.98763645	.88780105	.814309	.75431353	.67606902	.50079787	.48347282	.41981971	.3569085	.31086826	.25803268	.1807338	.93868345	.90783864	.85191071	.8153379	.72608495	.54107934	.01010101	1
1802	0	.87182134	.76392496	.72318804	.67123282	.61673355	.49978745	.30601823	.30300921	.24614066	.22154528	.17991722	.13371292	.75906193	.75906193	.74226117	.6394968	.61094546	.4974851	1	0
1803	0	.80910033	.80910033	.72939205	.66821849	.56127763	.41331786	.3311339	.3311339	.29739624	.27060509	.25564405	.22090232	.7468881	.7468881	.72861236	.71642101	.68218315	.52118766	1	0
1804	0	.79459685	.74954569	.67131484	.59441197	.52507573	.4169476	.38537765	.36472571	.31436563	.27130592	.15979812	.095319033	.55411541	.50127977	.43536627	.34611082	.31179038	.22839838	1	0
1805	1	.80497551	.76073158	.69749373	.65723199	.59790599	.43459141	.39102352	.31884217	.27695405	.25674498	.22653523	.16108173	.90867639	.8827405	.82130325	.76546049	.69822502	.54629242	.01010101	1
1806	1	.6055283	.6055283	.58174819	.57088459	.5145818	.35867071	.17579365	.17579365	.15411645	.14692616	.12859935	.10545456							.01010101	1
1807	0	.62287438	.62287438	.59790313	.55757618	.49134266	.39173585	.31996995	.31996995	.30929774	.30129683	.26390782	.14948201	.50506312	.50506312	.44056493	.42351657	.40420973	.22852975	1	0
1808	1	.94810599	.90357894	.79241621	.75303662	.69266021	.58913851	.51176596	.45460689	.417642	.37211454	.32015631	.2245608	.96206909	.91376483	.82871068	.79279566	.70930195	.54911983	.01010101	1
1809	0	.74457395	.74457395	.66750091	.60317695	.35673201	.24774891	.18131828	.18131828	.16120785	.13432693	.10776937	.085931301	.35284221	.35284221	.34949499	.32720321	.29983407	.15445215	1	0
1810	1	.85187691	.77355081	.70363021	.61816311	.52439624	.37317967	.60823572	.4953236	.41165745	.34361398	.23752332	.14177501	.6874789	.66735178	.64067113	.528247	.35715452	.22271061	.01010101	1
1811	1	.92824417	.90309119	.84432507	.80682409	.76215219	.60518706	.37819719	.33719426	.28772026	.24710602	.21364629	.15553814	.9349013	.92085093	.82847559	.75222766	.65704	.42091286	.01010101	1
1812	1	.90303022	.88288903	.82077944	.75028056	.65260267	.46440729	.31541067	.28679341	.26056534	.24112797	.20463836	.1361371	.85925531	.85925531	.85375214	.78516531	.7639848	.60081327	.01010101	1
1813	0	.36193091	.36193091	.36193091	.35117522	.33686763	.31477603	.24992573	.24992573	.24992573	.24992573	.24992573	.21013153	.34427172	.34427172	.34427172	.34427172	.34427172	.23586655	1	0
1814	0	.46956885	.46956885	.45344388	.40724033	.32535726	.27079666	.1781497	.1781497	.15075397	.13701445	.10183921	.072920322	.63213426	.63213426	.6311025	.59063542	.55080557	.28571966	1	0
1815	0	.68748426	.65972936	.58631104	.53062385	.49962345	.39092439	.47831202	.47831202	.41413099	.39817357	.238671	.12703919	.60420907	.60420907	.60420907	.59494162	.57257515	.48651308	1	0
1816	0	.87540162	.82043529	.74147666	.66497993	.58284235	.46084633	.3451544	.32348239	.26516169	.2443518	.20948058	.15421107	.75981373	.75981373	.645913	.63645172	.59840715	.52739555	1	0
1817	1	.99103206	.86610949	.77404845	.72988832	.67120242	.54364204	.54633111	.43620729	.34316891	.29961312	.25402868	.18002337	.77334797	.76858801	.695629	.66109705	.59712785	.45591739	.01010101	1
1818	0	.76699752	.76699752	.67565334	.62225676	.56901288	.42414922	.30174696	.30174696	.27208889	.26988184	.2543824	.1721462	.66981775	.66981775	.51127678	.50655091	.48012727	.35778439	1	0
1819	0	.83668011	.79229891	.70163602	.66037422	.61550295	.47224385	.4016102	.36098391	.29339427	.26968622	.23765388	.1784994	.92762506	.87165046	.83898586	.78098977	.70180202	.53940648	1	0
1820	0	.91795361	.83462113	.77114773	.73539925	.67873359	.54515052	.48785335	.41769099	.34500223	.30171925	.25174659	.16417545	.95931852	.90568221	.80824256	.78161681	.72249454	.57954627	1	0
1821	0	1.0208387	.96818602	.88672978	.82835877	.75712562	.60664678	.49724227	.49479008	.43140143	.40226924	.36435157	.26495725	.94844806	.94844806	.94844806	.88191819	.81741589	.58868587	1	0
1822	0	.97089803	.83148152	.75950986	.71521485	.65577209	.52187669	.49477863	.36921293	.3033697	.27261215	.23529512	.17343032	1.0661892	.90813106	.8068676	.72536469	.62719595	.45128995	1	0
1823	1	.80895978	.80895978	.75861162	.69601321	.66301876	.56432503	.43351996	.43351996	.33033031	.31523436	.25610128	.16945535	.83814555	.83814555	.83014303	.80550408	.65312004	.43376246	.01010101	1
1824	1	.71698093	.68571854	.59595644	.5503819	.49965602	.33145559	.23768973	.23574769	.19946951	.1820195	.15767851	.11882874	.53217351	.53217351	.50726837	.48837721	.46804827	.29455578	.01010101	1
1825	1	.88919687	.82223308	.76300341	.7045337	.58676195	.41713607	.4607054	.35392058	.29420614	.23033684	.1779542	.116678	.83138454	.8069886	.72069257	.63543922	.55850947	.46439165	.01010101	1
1826	0	.87557471	.87557471	.85838521	.71683395	.64158034	.39498109	.20944184	.20944184	.20314449	.18935239	.1611239	.12627041	.52484584	.52484584	.52307773	.44106156	.39288324	.29623765	1	0
1827	1	.86320019	.81923681	.75012618	.70257092	.64011252	.42867047	.3282069	.30913597	.23528075	.20493901	.17169839	.12540191	.90886801	.90886801	.90886801	.90886801	.89340001	.74090195	.01010101	1
1828	0	.9258917	.8667236	.80738139	.76617289	.70156705	.54940784	.42161179	.36183232	.30683124	.28042161	.24051601	.17571083	.99929941	.93672264	.85445917	.80479866	.74672186	.62337065	1	0
1829	0	.8295849	.80426908	.74142528	.66868132	.5993945	.47416788	.33666414	.28079444	.2507962	.23372471	.20796663	.16574663	.73905194	.73060548	.66230118	.63599026	.5884738	.44478753	1	0
1830	0	.68826234	.68826234	.673985	.63867664	.57661271	.49191257	.25550592	.25550592	.25550592	.25550592	.21175867	.20020804	.37782043	.37782043	.37782043	.37782043	.37782043	.37782043	1	0
1831	0	.49466687	.49466687	.41978842	.38421583	.37000588	.30987018	.27765465	.27765465	.26164925	.18496454	.15771732	.12031764	.47934639	.47934639	.47934639	.47934639	.4533034	.39234242	1	0
1832	0	.43488187	.43488187	.40354812	.38779217	.38491064	.29755607	.16235906	.16235906	.14626694	.140387	.12992495	.098582238	.31711727	.31711727	.31711727	.31711727	.31711727	.24131507	1	0
1833	0	.86952913	.79328036	.71827531	.67289108	.61585319	.48778969	.38318539	.29564911	.23917514	.2118749	.17688081	.12316078	.91353893	.85254365	.759399	.71440297	.63651538	.44524011	1	0
1834	0	.52817822	.52817822	.52702737	.46483529	.4211989	.30994275	.24259651	.24259651	.24259651	.21284321	.17752144	.1318841							1	0
1835	0	.80741721	.77060324	.67778784	.58684015	.532372	.40313831	.42724645	.40558946	.30169016	.26678145	.2201407	.13672879	.6431759	.6431759	.6431759	.4975639	.40813261	.3071667	1	0
1836	0	.81066734	.79963988	.70303512	.64791369	.56135386	.41531861	.27868736	.27851522	.25946689	.23690701	.20347524	.14655638	.75701523	.75701523	.62804759	.54682767	.46769321	.33009928	1	0
1837	1	.96097517	.871153	.7858144	.71411335	.62577927	.4561033	.44514132	.34203666	.28382206	.2542119	.21587121	.14648205	.89835912	.859846	.80688441	.77011633	.71426481	.55895334	.01010101	1
1838	1	.98960757	.8416273	.76438928	.71784502	.65509772	.5206579	.66732323	.44160259	.35499895	.30438048	.24896926	.17257631	1.0266258	.9401148	.86101538	.81166834	.73560154	.56830651	.01010101	1
1839	0	.75406528	.75406528	.75406528	.73613584	.69369745	.50852668	.30943125	.30943125	.30943125	.2532779	.23601979	.17742318	.76808715	.76808715	.76808715	.76808715	.76808715	.55191159	1	0
1840	0	.88751191	.81319922	.70656276	.65323389	.58639085	.42916524	.60817665	.42193955	.34710857	.29896972	.24970284	.17304868	.81235456	.71281207	.61635262	.58631146	.48039019	.2794835	1	0
1841	1	.81916046	.78739715	.71451867	.64939857	.57163256	.4352355	.52184641	.48400044	.44911855	.31073964	.21459657	.14148492	.96448261	.96448261	.9325617	.84733236	.73648059	.47331727	.01010101	1
1842	0	.92978805	.87527299	.80041063	.76335192	.69378722	.55391049	.40768409	.38176465	.32944816	.29891825	.2614685	.17559773	.91287637	.91287637	.88685501	.86887246	.7564677	.5544132	1	0
1843	1	.95888686	.87441146	.80754566	.77187943	.691787	.43914548	.51898384	.39710319	.33409333	.30136955	.24607575	.15139529	.93320376	.93320376	.91468549	.83217949	.62656736	.53282285	.01010101	1
1844	1	.88523442	.85455233	.75924802	.73239851	.64271539	.51449442	.35863698	.32764107	.30266488	.27319998	.22654593	.18239111	.82337999	.82337999	.75815052	.75320172	.65976655	.44603425	.01010101	1
1845	1	.80402899	.72255301	.67467934	.65070707	.58864069	.37249851	.42524618	.42053986	.34320468	.29056489	.23120877	.10739928	.37783599	.37783599	.37090826	.36062092	.34042913	.25125194	.01010101	1
1846	0	.86160082	.86109418	.8181684	.78936791	.74275756	.57277644	.38585943	.38585943	.35853457	.34182984	.31725383	.20661688	1.0036478	1.0036478	.98173535	.97039962	.93472433	.64793587	1	0
1847	0	.95338231	.95338231	.93952137	.90749002	.86361945	.7298243	.61102521	.61102521	.53847742	.51348025	.46262163	.33296087	1.0250151	1.0250151	.99573344	.99327677	.9698298	.79799449	1	0
1848	0	.70338941	.70338941	.70338941	.64628035	.58595634	.46643859	.30458063	.30458063	.30458063	.30458063	.25268787	.13409606	.74558532	.74558532	.74558532	.74558532	.74558532	.59676808	1	0
1849	0	.89752352	.81168789	.76632494	.74020052	.70347255	.61010528	.3445487	.33644718	.29329896	.27874833	.25217503	.20416409	.90863639	.90863639	.90071619	.86908066	.80235696	.61173081	1	0
1850	0	.81827807	.81827807	.74316144	.68875504	.65134531	.44468653	.24317431	.24317431	.23879129	.22646075	.18584484	.13784909	.43136626	.43136626	.43136626	.4291313	.40092915	.30134082	1	0
1851	0	.39946264	.39946264	.31531972	.2867378	.25056022	.17867297	.18671268	.18671268	.15565681	.12966359	.097290814	.074155152	.34644318	.34644318	.34644318	.32664463	.28591973	.21669626	1	0
1852	1	.88083345	.78690159	.71382499	.65109944	.59438211	.47797784	.50053543	.41239518	.31730324	.28062806	.2298198	.15748322	.93849659	.90847117	.85338336	.82195753	.74139577	.54532373	.01010101	1
1853	0	.83926076	.81166625	.75164431	.71368718	.66163778	.56681728	.38133132	.33896214	.30474681	.27302873	.23854977	.17982748	.88583833	.88583833	.84910184	.82996666	.79104525	.64068496	1	0
1854	1	.95280612	.88261747	.83647257	.7869187	.72101641	.57358962	.32891041	.29877198	.25481212	.23563123	.20903176	.15828228	.94750404	.93367767	.87134403	.83470857	.7848624	.65514892	.01010101	1
1855	0	.75857532	.74865049	.66216397	.60627353	.53127605	.30101392	.51571786	.49855006	.44304457	.40062314	.34373856	.26042065	1.0290878	1.0290878	.88139206	.83723038	.77744675	.57764906	1	0
1856	0	.81852669	.81143367	.78317463	.76375031	.66821551	.48713213	.36260527	.36260527	.28821546	.26033098	.22523838	.16536126	.73886752	.73886752	.62495816	.5777548	.51841462	.35183409	1	0
1857	0	.9005872	.87917286	.83900607	.78646767	.72485101	.5107342	.39165747	.35391426	.31706947	.28595906	.2338329	.16197544	.43233287	.43233287	.43233287	.41187966	.33253321	.26771212	1	0
1858	1	1.0318671	.89242965	.81487823	.76896548	.70966959	.5989306	.5833804	.41787463	.34420496	.30984035	.27023339	.20371625	1.0037953	.8758601	.81311184	.77274424	.72511661	.61495757	.01010101	1
1859	0	.74022317	.72135329	.61278665	.5783	.50772262	.37364578	.23095363	.21274	.18064666	.16278112	.1389609	.10619539	.60072851	.6000222	.57004249	.55314493	.49341476	.2908752	1	0
1860	0	.71057224	.68256658	.61921686	.58046043	.53260291	.40252537	.26465231	.26465231	.20650959	.18165338	.15056455	.098754227	.76244771	.76244771	.68981969	.62618947	.54931486	.35253638	1	0
1861	0	.80883819	.80883819	.79642761	.7684592	.72221982	.35560364	.26129246	.26129246	.25129032	.20578849	.18814033	.11355644	.77131367	.77131367	.77131367	.77131367	.73817122	.39161667	1	0
1862	0	.53046489	.53046489	.53046489	.53046489	.42075437	.36165559	.33466876	.33466876	.33466876	.33466876	.32137185	.17711848	.49253649	.49253649	.49253649	.49253649	.49253649	.42614973	1	0
1863	1	.8746388	.74146014	.64677328	.57978785	.49620557	.32799041	.49959588	.35888171	.28703135	.24271876	.19720417	.13200411	.94391602	.84698075	.7228874	.54486668	.428644	.28079918	.01010101	1
1864	1	.76340246	.75269848	.67728722	.65575993	.59725058	.46378672	.3087765	.2867949	.26550823	.24332404	.20286661	.14237797	.84293759	.84293759	.80991054	.77191526	.63516057	.38731807	.01010101	1
1865	1	.6082027	.6082027	.55408263	.51034838	.41986591	.35965154	.26268786	.26268786	.22460771	.19767982	.16901517	.11839065	.77436435	.77436435	.74767399	.72446799	.70476353	.29221761	.01010101	1
1866	0	.75837028	.75837028	.74516034	.62817454	.46683425	.36090207	.33531982	.33531982	.32645774	.26206613	.24059707	.18273348	.91134602	.91134602	.91134602	.83639926	.6949439	.52219975	1	0
1867	0	.85820383	.80934107	.75060326	.72699571	.63065171	.41775161	.27832651	.23086804	.19516051	.17964363	.16626471	.1194967	.42359573	.42359573	.32826763	.31754422	.26316869	.18173337	1	0
1868	0	.81688923	.81688923	.77336025	.77149236	.69392109	.61571181	.43144041	.43144041	.42282128	.36352766	.31582254	.24009061	.7430824	.7430824	.7430824	.74254727	.7263689	.60864079	1	0
1869	0	.93683565	.83779097	.7464577	.68078172	.59113395	.32856318	.512784	.42953211	.3541652	.31647384	.26506966	.16087037	.87942427	.8543179	.82207918	.7249068	.63356954	.36539966	1	0
1870	1	.85152674	.77781731	.71290839	.64830965	.56931955	.46389359	.52201867	.44760054	.38863379	.33781329	.28479123	.19871715	.70796758	.70796758	.6812824	.62242031	.58814162	.38205886	.01010101	1
1871	0	.86845189	.82463813	.7092151	.62815368	.53923804	.31199712	.3764497	.36071193	.3175635	.26001009	.20926857	.1049017	.9203676	.9203676	.89392829	.82674176	.33277625	.23763716	1	0
1872	1	.99931175	.90607464	.84631526	.80728292	.75856352	.64566523	.44459391	.37760341	.32752889	.30413193	.2723375	.21280158	1.0052284	.93855816	.88405025	.85425097	.80894923	.6971665	.01010101	1
1873	1	.91502917	.82239527	.758304	.70194906	.62720287	.46069768	.29764783	.23668897	.20643961	.18777326	.16368985	.1226902	.67600727	.67600727	.66975176	.58954597	.53955793	.47868687	.01010101	1
1874	1	.83540523	.80200136	.70590222	.6445893	.59104681	.46389323	.27320617	.26268303	.21314543	.17754662	.14867902	.1147449	.58996773	.58996773	.58996773	.51107621	.47323981	.3748343	.01010101	1
1875	1	.53639776	.53639776	.53639776	.53639776	.44269007	.40010816	.14392459	.14392459	.14392459	.14392459	.11635888	.10577255	.41152877	.41152877	.41152877	.41152877	.41152877	.41152877	.01010101	1
1876	1	.7494809	.71523881	.62121159	.47526461	.40795451	.28693569	.19466805	.17669803	.16056699	.14023	.12493891	.1021899	.50950974	.50950974	.41731173	.36910558	.34661481	.25791764	.01010101	1
1877	0	.84634745	.84634745	.7588079	.72275078	.6871739	.5066576	.32607812	.32607812	.32607812	.28097647	.26642877	.2196995	.88952482	.88952482	.88952482	.88952482	.78661638	.70563346	1	0
1878	0	.84377718	.80549717	.70618057	.67405534	.6207698	.47549361	.46330768	.43436319	.34290028	.29709864	.25663066	.15194625	.83135331	.83135331	.8073715	.76822317	.67195964	.52209985	1	0
1879	0	.77322328	.72282505	.65914249	.60343236	.54946983	.41024202	.30079424	.2694298	.21828818	.19408882	.17180914	.12880155	.68749517	.6781795	.61981499	.5785507	.51047337	.34821028	1	0
1880	0	.85324949	.82499254	.78125542	.74538815	.65349329	.53617632	.5218215	.49886805	.45799464	.42061132	.35169411	.22019702	.89284259	.89284259	.88132352	.85934108	.74674082	.56201559	1	0
1881	0	.78827071	.73386621	.62677455	.55278444	.47360867	.33978975	.31302333	.3124516	.2599439	.21561468	.17351258	.11856246	.67216319	.67216319	.67216319	.64832401	.50590873	.35792112	1	0
1882	0	.58460224	.58460224	.5814414	.54913086	.47829181	.30604264	.33040696	.33040696	.30060756	.26089722	.20331973	.13842973	.71836627	.71836627	.71836627	.71836627	.71836627	.5146113	1	0
1883	0							.16442412	.16442412	.16442412	.16442412	.16442412	.14400887	0	0	0	0	0	0	1	0
1884	0	.40667456	.40667456	.38509017	.36643952	.34751773	.28781575	.324682	.324682	.27447903	.2246654	.18975198	.14412081	.45051199	.45051199	.45051199	.45051199	.38933533	.31513605	1	0
1885	0	.75069916	.74406993	.64004731	.59642458	.53847229	.46404427	.37369245	.36436075	.31787503	.29387993	.23479015	.17013726	.74279284	.74279284	.67255735	.61067939	.53222573	.42375886	1	0
1886	0	.85974497	.75652742	.68279231	.64810753	.58817983	.46475631	.39882016	.37350762	.31942779	.28891283	.23701471	.15846503	.89730132	.85823298	.81737363	.76721841	.69413757	.49755695	1	0
1887	0	.53056103	.53056103	.47333181	.3830449	.34183633	.25077319	.099303484	.099303484	.099303484	.099303484	.099303484	.099303484							1	0
1888	1	1.0513459	.88077831	.7872383	.73493016	.66747344	.53540158	.87733161	.65098095	.3392207	.29800829	.24694997	.17389855	1.0755568	.83580506	.73692155	.67970896	.59152901	.42290592	.01010101	1
1889	0	.99919075	.85981572	.73134375	.67361766	.56632817	.41014704	.38755381	.35630316	.29866284	.25284314	.21287143	.14046508	.71786952	.71786952	.60053694	.50237679	.43189237	.3301186	1	0
1890	0	.55100381	.55100381	.55100381	.55100381	.55100381	.52229917													1	0
1891	0	.34130365	.34130365	.34130365	.31151962	.27267206	.21723995	.050780296	.050780296	.050780296	.050780296	.050780296	.050780296							1	0
1892	0	.76850772	.76610261	.71514249	.68510067	.622177	.42663687	.41325879	.38770556	.32981557	.29616654	.26014733	.1877867	.807818	.807818	.71811289	.61808789	.56839275	.38934827	1	0
1893	0	.78931946	.78931946	.65419459	.59937912	.5650996	.36853892	.1653443	.1653443	.15453923	.13498795	.126486	.066563368	.63460857	.63460857	.63460857	.62202287	.54121256	.36441743	1	0
1894	0	1.0222124	.96091193	.87917912	.84970534	.74846178	.342801	.55361408	.50864679	.47029561	.40094203	.23539677	.15227261	.98583061	.98583061	.98583061	.94553047	.93245423	.39350593	1	0
1895	1	.70797151	.70797151	.65337729	.59390128	.55392873	.42624986	.31838679	.31838679	.23986745	.2008031	.17861825	.14097637	.77105033	.77105033	.69859731	.66564107	.61312759	.49699289	.01010101	1
1896	0	.72315991	.72315991	.69795692	.6469655	.60112357	.48217538	.3567096	.3567096	.33843255	.326895	.22754651	.18047041	.79011035	.79011035	.75433224	.75209701	.65556407	.50646055	1	0
1897	0	.62007177	.62007177	.59044337	.57163513	.49704546	.37694016	.35552096	.35552096	.22929597	.20321316	.15262187	.091398865							1	0
1898	0	.53929675	.53929675	.44077229	.40248489	.37903714	.2893495	.28892028	.28892028	.225375	.19107491	.16445875	.11067873							1	0
1899	0	.53138202	.53138202	.53138202	.52350211	.48039228	.34054685	.17712933	.17712933	.17712933	.1727576	.15731677	.12609667	.40465891	.40465891	.40465891	.40465891	.40465891	.40465891	1	0
1900	0	.65665627	.65665627	.65299177	.64281797	.6198597	.55219471	.18699932	.18699932	.16937405	.16748106	.15599287	.089075327	.79372954	.79372954	.79372954	.75970989	.70225191	.57914543	1	0
1901	1	1.0543685	.91254294	.8320809	.7792744	.71533978	.57771575	.58379638	.46629059	.38712662	.34328443	.29418039	.20474279	1.0207469	.98427856	.8536579	.7907269	.72853315	.52551168	.01010101	1
1902	0	.61788696	.61788696	.59390223	.53559053	.47593421	.35743099	.29976892	.29976892	.28882158	.2670303	.19815022	.14103585	.65679479	.65679479	.65679479	.60596526	.50587606	.33814579	1	0
1903	0	.74345517	.74345517	.72970086	.63729304	.59689403	.41798779	.40403587	.40403587	.3893581	.2851342	.23561728	.18681082	.47853714	.47853714	.47853714	.44894683	.4265641	.29295754	1	0
1904	0	.3616814	.3616814	.35456967	.35086167	.33502299	.29464713	.13708699	.13708699	.13708699	.13116479	.12960184	.11405557	.4049983	.4049983	.4049983	.4049983	.39308703	.33710849	1	0
1905	0	.79324579	.79324579	.73278511	.70414412	.66538382	.42525619	.3769809	.3769809	.34512138	.34445226	.31607807	.15744245	.36156213	.36156213	.36156213	.36156213	.36156213	.29189271	1	0
1906	0	.76513064	.70235074	.61067545	.56526077	.50635964	.42861205	.32230717	.32230717	.29959387	.234272	.2060827	.15771824	.79852712	.79852712	.64605165	.63314795	.59597111	.41815394	1	0
1907	0	.90022618	.78676105	.70777869	.57900321	.48852116	.36198962	.36002988	.3599925	.28404707	.24081385	.19431394	.12068769	.71854281	.71854281	.66367316	.63543415	.5349884	.28687254	1	0
1908	0	.76876116	.72113776	.65912259	.59501338	.53315628	.33309036	.87228191	.80003303	.6799382	.31660676	.20709974	.13750145	.21559179	.21559179	.21559179	.21559179	.19026542	.15636599	1	0
1909	0	.48490542	.48490542	.48490542	.48490542	.48490542	.36831576	.20731854	.20731854	.20731854	.20731854	.20731854	.15309131	.43579161	.43579161	.43579161	.43579161	.43579161	.43579161	1	0
1910	0	.64340079	.64340079	.64340079	.64340079	.61587191	.55291575	.17197305	.17197305	.17197305	.17197305	.13592154	.11198169							1	0
1911	0	.21117073	.21117073	.21117073	.20091102	.18944713	.15436736	.10436678	.10436678	.10436678	.10253972	.096490264	.071714014	.17210799	.17210799	.17210799	.17210799	.14783829	.13589311	1	0
1912	0	.89320773	.8837167	.82350999	.78663296	.72086418	.54182351	.5446431	.4668721	.38725799	.32291681	.28349945	.19255084	.9667902	.94921923	.89435077	.84450042	.76649296	.50353462	1	0
1913	0	.93536526	.85730457	.75233299	.65779901	.56587821	.41368943	.40554202	.37504989	.32047075	.28291935	.2437256	.17327255	.92732859	.88632894	.75368929	.66390145	.56430155	.40228888	1	0
1914	0	.84605527	.82515055	.75704163	.69094342	.59774822	.39258665	.36862552	.36087781	.29480916	.26173973	.21055841	.13406408	.44219869	.44219869	.44132996	.39758068	.37017035	.26151693	1	0
1915	0	.98913676	.98913676	.91339737	.86593914	.82114851	.68741596	.46779996	.46779996	.41836572	.38331765	.35022008	.26680195	.87836778	.87836778	.87836778	.84971929	.77699363	.65255821	1	0
1916	0	.64318937	.64318937	.64318937	.64318937	.64318937	.64318937													1	0
1917	0	.57037908	.57037908	.57037908	.56314242	.52393109	.46116823	.33491242	.33491242	.33491242	.29820788	.25304261	.22139272	.50895834	.50895834	.50895834	.50895834	.50895834	.39100361	1	0
1918	1	.4778589	.4778589	.4778589	.4778589	.4778589	.4778589													.01010101	1
1919	0	.64260328	.64260328	.62911093	.57090253	.48575026	.34361956	.16911	.16911	.16227692	.14481056	.12775195	.098586172	.55529195	.55529195	.52691114	.52623129	.43439823	.33727527	1	0
1920	0	.92887104	.92887104	.87069333	.86802983	.77837217	.56592655	.40869468	.40869468	.31538522	.30262363	.26944268	.1567179	.87282598	.87282598	.87282598	.86597359	.81898373	.68353117	1	0
1921	0	.70916754	.70916754	.70916754	.70916754	.69265568	.44384196													1	0
1922	0	.97473276	.90857428	.83968222	.79890084	.74789166	.60284126	.40168476	.38971695	.32457572	.29571348	.24376178	.18464756	.96994168	.96994168	.8933568	.86457336	.76591432	.59863985	1	0
