# Supplementary material for: Measuring novelty in science with word embedding
Source: PLoS One. 2021 Jul 2;16(7):e0254034. doi: 10.1371/journal.pone.0254034 (PMC8253414; doi:10.1371/journal.pone.0254034)
Supplement: S4 Dataset — (CSV) [file pone.0254034.s005.csv]

doc_id	ref_id1	ref_id2	dist_title	dist_abstract	dist_keyword
1	8490	8491	.33028424	.072782576
1	8490	11560	.39354151	.16440278
1	8490	12363	.37205184	.24083519
1	8490	13122	.3221004	.23469895	.21378809
1	8490	13397	.32206219	.13587075
1	8490	13848	.56208479	.28949803	.73411489
1	8490	13994	.52801776	.22653717
1	8490	14319	.29642838	.069127858	.43848926
1	8490	14510	.48089641
1	8490	14887	.31869733	.12032837
1	8490	15118	.73489165	.13736814
1	8490	15422	.56348276	.14724702
1	8490	15773	.49858451
1	8490	15774	.62610626	.16996962
1	8490	15886	.53656983	.24621177	.178666
1	8490	15907	.35079038	.17127872
1	8491	11560	.48537332	.12777179
1	8491	12363	.35015005	.18533623
1	8491	13122	.33637333	.15869915
1	8491	13397	.4505167	.10760278
1	8491	13848	.56548822	.32277834
1	8491	13994	.74716997	.19009316
1	8491	14319	.23621684	.051293015
1	8491	14510	.63739425
1	8491	14887	.49665546	.15633965
1	8491	15118	.80865008	.19448978
1	8491	15422	.79244137	.10927022
1	8491	15773	.67855144
1	8491	15774	.77134871	.14638942
1	8491	15886	.65973043	.20501077
1	8491	15907	.21388286	.12224948
1	11560	12363	.47706109	.19636077
1	11560	13122	.4902541	.18917751
1	11560	13397	.52365625	.16474813
1	11560	13848	.56131506	.31534666
1	11560	13994	.76780689	.24399352
1	11560	14319	.43451166	.15410137
1	11560	14510	.63360095
1	11560	14887	.60838884	.26587343
1	11560	15118	.73758543	.26325375
1	11560	15422	.78794509	.15265197
1	11560	15773	.71014518
1	11560	15774	.77854049	.20170146
1	11560	15886	.77065474	.22860801
1	11560	15907	.47239989	.18441385
1	12363	13122	.42433423	.191311
1	12363	13397	.52863312	.26399267
1	12363	13848	.48242307	.26114625
1	12363	13994	.49099076	.16840523
1	12363	14319	.32780695	.1746605
1	12363	14510	.56331724
1	12363	14887	.49148583	.24686986
1	12363	15118	.43199575	.19991201
1	12363	15422	.70261288	.2280249
1	12363	15773	.57050478
1	12363	15774	.58759928	.084137738
1	12363	15886	.61185992	.24566543
1	12363	15907	.34117305	.18640798
1	13122	13397	.38452804	.21766144
1	13122	13848	.57242924	.43736821	.6612581
1	13122	13994	.68809605	.11659402
1	13122	14319	.31920069	.15509117	.44761491
1	13122	14510	.44978583
1	13122	14887	.5308181	.29161114
1	13122	15118	.72492397	.37699437
1	13122	15422	.77519292	.10225391
1	13122	15773	.67167914
1	13122	15774	.75559342	.18781143
1	13122	15886	.7196759	.13694787	.2621634
1	13122	15907	.29286176	.092081904
1	13397	13848	.77723169	.36269176
1	13397	13994	.67665267	.22234565
1	13397	14319	.34144586	.12049276
1	13397	14510	.62265581
1	13397	14887	.29003811	.20630562
1	13397	15118	.8206718	.28455085
1	13397	15422	.55112833	.15750229
1	13397	15773	.71727431
1	13397	15774	.74847388	.21809769
1	13397	15886	.7275812	.22721446
1	13397	15907	.33835483	.13624185
1	13848	13994	.80641568	.46201706
1	13848	14319	.60781336	.29790914	.75469804
1	13848	14510	.72148347
1	13848	14887	.80905008	.4101122
1	13848	15118	.3441028	.25638658
1	13848	15422	.84342408	.4320004
1	13848	15773	.67964387
1	13848	15774	.75594455	.35260814
1	13848	15886	.82447749	.45331293	.70310038
1	13848	15907	.64800084	.43387389
1	13994	14319	.6645034	.15564501
1	13994	14510	.30083126
1	13994	14887	.63983673	.15260071
1	13994	15118	.73963022	.29577059
1	13994	15422	.33712691	.11137134
1	13994	15773	.1769293
1	13994	15774	.17092311	.10640782
1	13994	15886	.26495737	.1379205
1	13994	15907	.67656815	.077709913
1	14319	14510	.65036482
1	14319	14887	.46757317	.11259693
1	14319	15118	.65951073	.18603736
1	14319	15422	.69238287	.11650264
1	14319	15773	.68952799
1	14319	15774	.73680794	.11969274
1	14319	15886	.67995	.15231389	.52678216
1	14319	15907	.25864005	.10635072
1	14510	14887	.6624437
1	14510	15118	.7390486
1	14510	15422	.4106006
1	14510	15773	.19465005
1	14510	15774	.26748854
1	14510	15886	.23598802
1	14510	15907	.61929572
1	14887	15118	.83032435	.16353804
1	14887	15422	.63548338	.17735076
1	14887	15773	.644656
1	14887	15774	.68354809	.12521452
1	14887	15886	.67640764	.21926087
1	14887	15907	.49501634	.16399431
1	15118	15422	.80128473	.294622
1	15118	15773	.78023398
1	15118	15774	.75265664	.15172219
1	15118	15886	.78628099	.35848379
1	15118	15907	.83580154	.29478383
1	15422	15773	.35047567
1	15422	15774	.37510371	.16769266
1	15422	15886	.3257525	.13661498
1	15422	15907	.68727934	.073372602
1	15773	15774	.096882284
1	15773	15886	.19760042
1	15773	15907	.66352332
1	15774	15886	.21675736	.18379706
1	15774	15907	.71776348	.12014765
1	15886	15907	.644315	.12943053
2	6775	6776	.2928288	.17630124
2	6775	9102	.11552376	.088541925	.12391126
2	6776	9102	.37316221	.15690851
3	697	698	.11347216	.33356911
3	697	890	.56875157
3	697	1811	.48489195	.28138238	.54328036
3	697	2120	.15762699	.28043264
3	697	2281	.56715238	.43340319	.69514763
3	697	2630	.45090091	.1746316
3	697	3295	.70391148	.47898281	.61367446
3	697	4130	.49886239	.37819976
3	697	5905	.5005703	.26965857
3	697	6237	.46384817	.31576455	.38879222
3	697	6546	.72899008
3	697	7495	.67261934	.38007474	.58511531
3	697	8330	.17439526	.23237091	.30927259
3	697	8645	.52216756	.46747851	.47793823
3	697	9342	.49689156	.32820839	.75475824
3	697	9586	.54644102	.34080607	.10639137
3	697	9754	.47186625	.45153964
3	697	10098	.37358129	.2634269
3	697	10577	.67135721	.47974795
3	697	10724	.062192738	.24155295	.11882138
3	697	15223	.57398486	.4050771	.64371693
3	698	697			.28016746
3	698	890	.63307965
3	698	1811	.55560434	.16424346	.47838187
3	698	2120	.26176697	.15248245
3	698	2281	.5189572	.21281999	.54081309
3	698	2630	.6004349	.33495581
3	698	3295	.68398345	.19755495	.52366233
3	698	4130	.6142844	.19346249
3	698	5905	.61157167	.22902769
3	698	6237	.46958923	.1500271	.47430086
3	698	6546	.62903047
3	698	7495	.6106168	.23080784	.58145761
3	698	8330	.156295	.16088957	.27415329
3	698	8645	.5518986	.22577798	.52261865
3	698	9342	.59794414	.18954086	.65521193
3	698	9586	.54190671	.14111847	.21285796
3	698	9754	.52037692	.19173384
3	698	10098	.39659351	.15313458
3	698	10577	.64538044	.18424749
3	698	10724	.13132954	.2097826	.2850998
3	698	15223	.59043944	.22297853	.70125997
3	890	1811	.22838181
3	890	2120	.49313879
3	890	2281	.4372611
3	890	2630	.39426351
3	890	3295	.40358579
3	890	4130	.20206916
3	890	5905	.3769775
3	890	6237	.44471151
3	890	6546	.57869625
3	890	7495	.52430391
3	890	8330	.55451536
3	890	8645	.39650273
3	890	9342	.27238864
3	890	9586	.34079146
3	890	9754	.22062844
3	890	10098	.37680501
3	890	10577	.45912105
3	890	10724	.62285107
3	890	15223	.35356724
3	1811	2120	.50764501	.1860438
3	1811	2281	.3969903	.14555138	.57085079
3	1811	2630	.25305289	.15168285
3	1811	3295	.52157998	.16768938	.45426661
3	1811	4130	.10849214	.064038098
3	1811	5905	.1933496	.051439643
3	1811	6237	.3572275	.14164072	.42544729
3	1811	6546	.59791422
3	1811	7495	.62238103	.13275141	.413652
3	1811	8330	.42610025	.17176723	.34312451
3	1811	8645	.30491465	.15764958	.33338606
3	1811	9342	.26535439	.089882731	.55869579
3	1811	9586	.34331924	.089045465	.47305959
3	1811	9754	.23983228	.10662222
3	1811	10098	.22958428	.044269323
3	1811	10577	.54791451	.13725358
3	1811	10724	.5458765	.30761582	.49831879
3	1811	15223	.37628001	.12614244	.51768583
3	2120	2281	.45084375	.26679796
3	2120	2630	.44437826	.27101207
3	2120	3295	.59527957	.18936896
3	2120	4130	.49055296	.19716656
3	2120	5905	.5772779	.2169162
3	2120	6237	.35371614	.078588367
3	2120	6546	.69814003
3	2120	7495	.54239428	.15458179
3	2120	8330	.31980425	.16808754
3	2120	8645	.44197387	.19212037
3	2120	9342	.37903982	.15615499
3	2120	9586	.45620853	.11840159
3	2120	9754	.45768213	.21598464
3	2120	10098	.44361812	.16600794
3	2120	10577	.57759452	.19795591
3	2120	10724	.14672363	.10462642
3	2120	15223	.49295551	.17299658
3	2281	2630	.51795864	.35906953
3	2281	3295	.39142454	.11201608	.2288546
3	2281	4130	.43857151	.15667224
3	2281	5905	.60384011	.21963525
3	2281	6237	.30690765	.17961103	.44763029
3	2281	6546	.527421
3	2281	7495	.4637596	.17895788	.53132629
3	2281	8330	.45225042	.32580441	.54455674
3	2281	8645	.27358395	.12482792	.34369016
3	2281	9342	.38179588	.18044561	.47785938
3	2281	9586	.23443884	.09636116	.62493277
3	2281	9754	.43238276	.16855681
3	2281	10098	.44963843	.18939847
3	2281	10577	.34995419	.082040191
3	2281	10724	.59489608	.37148368	.67455816
3	2281	15223	.40052783	.16181386	.56584013
3	2630	3295	.56147492	.37776393
3	2630	4130	.23713213	.20216435
3	2630	5905	.14225233	.088686883
3	2630	6237	.37910312	.24232912
3	2630	6546	.70762646
3	2630	7495	.6181978	.22409576
3	2630	8330	.44381243	.25196791
3	2630	8645	.37287301	.30863905
3	2630	9342	.20529282	.18336505
3	2630	9586	.46453553	.27705675
3	2630	9754	.35721952	.28019017
3	2630	10098	.19174069	.14069307
3	2630	10577	.54015821	.36332393
3	2630	10724	.48523802	.3256675
3	2630	15223	.39286363	.24126351
3	3295	4130	.54737133	.14911067
3	3295	5905	.69093013	.24812359
3	3295	6237	.42451793	.12707245	.33134198
3	3295	6546	.47723001
3	3295	7495	.41419005	.10181487	.51763523
3	3295	8330	.63875049	.31861007	.45052451
3	3295	8645	.35184675	.076455712	.17563099
3	3295	9342	.39949304	.1489929	.62031662
3	3295	9586	.29054493	.087935507	.53008687
3	3295	9754	.42648196	.11438942
3	3295	10098	.53594697	.21600735
3	3295	10577	.23281682	.041205227
3	3295	10724	.73702741	.31538427	.56383204
3	3295	15223	.38263243	.10500973	.61808223
3	4130	5905	.20037842	.094590068
3	4130	6237	.44268346	.14802945
3	4130	6546	.59824198
3	4130	7495	.61230671	.1083349
3	4130	8330	.43742746	.21462667
3	4130	8645	.39787126	.12096947
3	4130	9342	.25167888	.076193213
3	4130	9586	.37832844	.084348798
3	4130	9754	.21752018	.095166564
3	4130	10098	.25265294	.10458285
3	4130	10577	.5305028	.13498533
3	4130	10724	.57239479	.31341207
3	4130	15223	.40011358	.084078133
3	5905	6237	.50071657	.18685794
3	5905	6546	.73580766
3	5905	7495	.74367285	.15058792
3	5905	8330	.45643145	.20587116
3	5905	8645	.48972815	.19772553
3	5905	9342	.37118608	.097812533
3	5905	9586	.53971487	.14380163
3	5905	9754	.33347392	.13537824
3	5905	10098	.15272301	.057051778
3	5905	10577	.67490429	.21274799
3	5905	10724	.54815066	.31981665
3	5905	15223	.51679921	.14328641
3	6237	6546	.57488763
3	6237	7495	.42751276	.10723191	.44195902
3	6237	8330	.42392832	.16087508	.34776384
3	6237	8645	.22782791	.10583699	.21173251
3	6237	9342	.31084329	.12173223	.63358772
3	6237	9586	.2759909	.097586036	.31769526
3	6237	9754	.44982815	.14838016
3	6237	10098	.36823213	.14446068
3	6237	10577	.45744663	.13612598
3	6237	10724	.45775181	.1379177	.27121687
3	6237	15223	.37029409	.13414592	.54653859
3	6546	7495	.46532238
3	6546	8330	.52192169
3	6546	8645	.58406997
3	6546	9342	.60320985
3	6546	9586	.43743688
3	6546	9754	.53890657
3	6546	10098	.53264874
3	6546	10577	.54201615
3	6546	10724	.78416932
3	6546	15223	.4587273
3	7495	8330	.624246	.28291744	.45822245
3	7495	8645	.43179971	.089066386	.43605709
3	7495	9342	.37324089	.058468819	.46678907
3	7495	9586	.34972328	.085152388	.4997822
3	7495	9754	.43799949	.12216914
3	7495	10098	.54758787	.15933245
3	7495	10577	.43150043	.11896545
3	7495	10724	.69341469	.25865775	.50887966
3	7495	15223	.24617296	.036393285	.38917029
3	8330	8645	.50335073	.28972608	.40212315
3	8330	9342	.50351119	.22612566	.62853318
3	8330	9586	.50182307	.21703857	.24057549
3	8330	9754	.41452408	.22803718
3	8330	10098	.27327013	.16561854
3	8330	10577	.61390477	.30482745
3	8330	10724	.2219879	.21293515	.28758287
3	8330	15223	.53988111	.28272486	.61981362
3	8645	9342	.28522211	.11612147
3	8645	9586	.25648081	.10244119	.4137339
3	8645	9754	.38332516	.082855523
3	8645	10098	.37918788	.19901186
3	8645	10577	.37874317	.086771011
3	8645	10724	.54309952	.31158209	.36995322
3	8645	15223	.33805615	.070714772	.52314985
3	9342	8645			.63683724
3	9342	9586	.25879765	.081262052	.66005421
3	9342	9754	.26742703	.11085123
3	9342	10098	.33313	.10732758
3	9342	10577	.39856344	.14455652
3	9342	10724	.52823293	.26315212	.72052956
3	9342	15223	.21463674	.052351654	.38025475
3	9586	9754	.32297522	.12447441
3	9586	10098	.3899858	.10509968
3	9586	10577	.33495551	.077920675
3	9586	10724	.61744499	.2388888	.091702104
3	9586	15223	.27949578	.081495702	.58364022
3	9754	10098	.29043567	.15211004
3	9754	10577	.43424243	.10175204
3	9754	10724	.51537943	.34704697
3	9754	15223	.30851936	.10619473
3	10098	10577	.52193928	.1795609
3	10098	10724	.42486966	.26292187
3	10098	15223	.38818449	.14823759
3	10577	10724	.68408823	.32486272
3	10577	15223	.40837204	.12351364
3	10724	15223	.6207183	.29033995	.58411825
4	1583	1584	.72684181	.23214775
4	1583	1710	.516366	.24373686
4	1583	1868	.60007679	.26255053
4	1583	4724	.17648917	.084799945
4	1583	4924	.41482842	.1482895
4	1583	6928	.58873403
4	1583	8182	.38299692	.14829332
4	1583	8540	.46584594	.14327294
4	1583	8876	.54167002	.2583096
4	1583	8877	.69038105	.27335554
4	1583	9621	.39757383	.096605718
4	1583	9852	.61836004	.23952776
4	1583	10057	.3695879	.14306396
4	1583	10593	.41818374	.1449942
4	1583	10715	.61120313	.2059226
4	1583	10994	.51228237	.17949146
4	1583	11133	.42119896	.16000438
4	1583	11196	.43073201	.11298519
4	1583	11741	.48803788	.12634254
4	1583	11897	.69486839	.15790993
4	1583	12022	.48946136	.19262582
4	1583	12304	.47497803	.1826486
4	1583	12593	.32730997	.13591278
4	1583	12854	.55697566	.30088651
4	1583	13320	.52714503	.15781993
4	1583	13381	.56137204	.20922989
4	1583	13585	.60660052	.27109724
4	1583	13616	.63088572	.14441955
4	1583	13618	.42994082	.14542574
4	1583	13681	.52458704	.1816265
4	1583	15142	.42447513	.1421966
4	1583	16015	.2746672	.086493254
4	1584	1710	.49490201	.1180166
4	1584	1868	.49708939	.087897182
4	1584	4724	.73714036	.29295516	.86846602
4	1584	4924	.67316544	.1782611	.66224986
4	1584	6928	.74405241
4	1584	8182	.50253987	.13870174
4	1584	8540	.50357902	.15713346
4	1584	8876	.59105706	.096547961
4	1584	8877	.48186493	.073208034
4	1584	9621	.6275304	.14006919	.71937215
4	1584	9852	.40916967	.085755348
4	1584	10057	.62530112	.17140961	.77580822
4	1584	10593	.59314013	.18089044
4	1584	10715	.50189531	.10331225	.24200726
4	1584	10994	.52363753	.095338106	.40227938
4	1584	11133	.48413789	.1471343	.64509141
4	1584	11196	.503474	.13292837	.38209057
4	1584	11741	.50421703	.16123098	.3544451
4	1584	11897	.29351825	.18986064
4	1584	12022	.55714679	.075228631	.31900406
4	1584	12304	.56122315	.18124002
4	1584	12593	.58815271	.20072341	.64612246
4	1584	12854	.50277805	.1763162
4	1584	13320	.49604368	.078037798	.27499115
4	1584	13381	.56310159	.13800412	.40780258
4	1584	13585	.53537416	.072114766
4	1584	13616	.32782853	.17880636	.63463163
4	1584	13618	.68387651	.29600912
4	1584	13681	.5929774	.25827843
4	1584	15142	.58219182	.21468621	.79340315
4	1584	16015	.57441318	.14505827	.58395493
4	1710	1868	.21929342	.15453976
4	1710	4724	.62622899	.28331774
4	1710	4924	.50319004	.28202826
4	1710	6928	.78347152
4	1710	8182	.26975149	.21933091
4	1710	8540	.22157186	.20965487
4	1710	8876	.45176697	.067911327
4	1710	8877	.45338374	.12688243
4	1710	9621	.45898932	.17972809
4	1710	9852	.29275328	.066738069
4	1710	10057	.47855663	.23130453
4	1710	10593	.3022272	.23934257
4	1710	10715	.21754247	.14869547
4	1710	10994	.28928804	.066794038
4	1710	11133	.14281821	.1824612
4	1710	11196	.21395189	.15840501
4	1710	11741	.31664938	.17814404
4	1710	11897	.66426957	.17469478
4	1710	12022	.37016338	.15749961
4	1710	12304	.28977543	.18315506
4	1710	12593	.48509902	.27285939
4	1710	12854	.25466233	.2324115
4	1710	13320	.35871387	.058662057
4	1710	13381	.55987632	.24757969
4	1710	13585	.27578151	.15590221
4	1710	13616	.55006963	.18678695
4	1710	13618	.40861356	.24553901
4	1710	13681	.44726455	.28670138
4	1710	15142	.32150352	.19069213
4	1710	16015	.55674326	.1763106
4	1868	1584			.24313712
4	1868	4724	.65063727	.32651448	.8445121
4	1868	4924	.52186108	.17969179	.722372
4	1868	6928	.79629594
4	1868	8182	.29593092	.14383614
4	1868	8540	.23228133	.14710379
4	1868	8876	.39869642	.13977849
4	1868	8877	.48410809	.10218042
4	1868	9621	.59099597	.1705879	.74161839
4	1868	9852	.27135217	.11855751
4	1868	10057	.5624491	.18408054	.77652615
4	1868	10593	.40059608	.17979103
4	1868	10715	.17316198	.079632103	.21529621
4	1868	10994	.35881513	.14590955	.33668351
4	1868	11133	.22172338	.12005591	.63398874
4	1868	11196	.25859791	.13830668	.29994237
4	1868	11741	.32813847	.1807977	.30709171
4	1868	11897	.69423211	.17847848
4	1868	12022	.46389771	.11508644	.32363755
4	1868	12304	.32649034	.17291707
4	1868	12593	.56847537	.22952479	.71321213
4	1868	12854	.16942453	.15024251
4	1868	13320	.39417487	.13146263	.25985116
4	1868	13381	.65505332	.21294922	.53889155
4	1868	13585	.26358521	.094673157
4	1868	13616	.56103575	.22116023	.63033569
4	1868	13618	.62557781	.31368083
4	1868	13681	.55228615	.26508528
4	1868	15142	.49612421	.20409638	.74337757
4	1868	16015	.58914167	.21440673	.70776391
4	4724	4924	.23749155	.18673581	.63206482
4	4724	6928	.60915077
4	4724	8182	.27807528	.19041437
4	4724	8540	.5441643	.2093839
4	4724	8876	.65631193	.2914148
4	4724	8877	.7237677	.32409686
4	4724	9621	.52539468	.15334225	.50866079
4	4724	9852	.64557308	.27012634
4	4724	10057	.42933124	.20408428	.42553568
4	4724	10593	.57145417	.23408109
4	4724	10715	.70980978	.25694644	.81087208
4	4724	10994	.41698456	.22834325	.63066304
4	4724	11133	.48342758	.22083271	.51023638
4	4724	11196	.45063639	.15522337	.4693805
4	4724	11741	.51568055	.16088903	.60399282
4	4724	11897	.58017087	.16798049
4	4724	12022	.61139315	.27302086	.6959902
4	4724	12304	.43194759	.25886399
4	4724	12593	.34976763	.1837436	.55967242
4	4724	12854	.65443754	.32794708
4	4724	13320	.60894799	.21430427	.76340455
4	4724	13381	.71890354	.25620645	.85642856
4	4724	13585	.75683224	.30951875
4	4724	13616	.63188219	.19373739	.5743047
4	4724	13618	.55501014	.22345471
4	4724	13681	.64556825	.27200246
4	4724	15142	.5114063	.20892525	.83445811
4	4724	16015	.2262364	.099635363	.38544309
4	4924	6928	.6161598
4	4924	8182	.1541543	.083074152
4	4924	8540	.46938956	.12918395
4	4924	8876	.61474895	.26398528
4	4924	8877	.62530088	.22718173
4	4924	9621	.54176426	.099775076	.35411978
4	4924	9852	.55543894	.23400098
4	4924	10057	.35365528	.094525874	.45934868
4	4924	10593	.43456286	.13108718
4	4924	10715	.52596903	.17513645	.71328914
4	4924	10994	.25275135	.2144891	.5495863
4	4924	11133	.38588929	.12058258	.58794975
4	4924	11196	.31792158	.11578321	.56129062
4	4924	11741	.35584962	.1113565	.65445244
4	4924	11897	.53334248	.13708341
4	4924	12022	.47503972	.1444003	.44314772
4	4924	12304	.2711876	.18341547
4	4924	12593	.29323179	.090775907	.36059588
4	4924	12854	.55206442	.270742
4	4924	13320	.50344098	.17966211	.70353281
4	4924	13381	.69350183	.2115801	.59262669
4	4924	13585	.5556736	.21633208
4	4924	13616	.58010542	.12811601	.54416096
4	4924	13618	.59700567	.22533399
4	4924	13681	.63991618	.21557087
4	4924	15142	.45897645	.15687698	.76264429
4	4924	16015	.26254618	.14294827	.41823298
4	6928	8182	.66866016
4	6928	8540	.7253179
4	6928	8876	.71025348
4	6928	8877	.70335609
4	6928	9621	.73640883
4	6928	9852	.57086647
4	6928	10057	.64082098
4	6928	10593	.66355866
4	6928	10715	.8490625
4	6928	10994	.76974261
4	6928	11133	.7158947
4	6928	11196	.72740567
4	6928	11741	.69302344
4	6928	11897	.80889755
4	6928	12022	.79946291
4	6928	12304	.74549758
4	6928	12593	.62788004
4	6928	12854	.80649298
4	6928	13320	.46489698
4	6928	13381	.83719003
4	6928	13585	.75560462
4	6928	13616	.62986898
4	6928	13618	.76213801
4	6928	13681	.76591325
4	6928	15142	.70528555
4	6928	16015	.61274683
4	8182	8540	.25402272	.11565101
4	8182	8876	.4406715	.21016198
4	8182	8877	.45826012	.22064167
4	8182	9621	.44270307	.10206616
4	8182	9852	.3637436	.1828652
4	8182	10057	.32204658	.1066612
4	8182	10593	.34525245	.1129359
4	8182	10715	.30238533	.12428075
4	8182	10994	.13922709	.13181221
4	8182	11133	.15127099	.072140276
4	8182	11196	.17004234	.063779473
4	8182	11741	.24569559	.080212295
4	8182	11897	.45421207	.085138083
4	8182	12022	.34097487	.077663839
4	8182	12304	.18416744	.12237954
4	8182	12593	.29677695	.10311639
4	8182	12854	.3065232	.20518714
4	8182	13320	.37160254	.12741601
4	8182	13381	.58725488	.21436685
4	8182	13585	.38487226	.17202049
4	8182	13616	.45860898	.10252255
4	8182	13618	.46001202	.20372069
4	8182	13681	.48653346	.18656456
4	8182	15142	.32910007	.1588071
4	8182	16015	.25765967	.11827725
4	8540	8876	.35526508	.22627074
4	8540	8877	.46064913	.21063507
4	8540	9621	.39688987	.11682117
4	8540	9852	.29376894	.18219411
4	8540	10057	.38891894	.14556283
4	8540	10593	.27940232	.09563756
4	8540	10715	.24653995	.12654108
4	8540	10994	.27844757	.13847071
4	8540	11133	.16166425	.10949141
4	8540	11196	.23456156	.077939153
4	8540	11741	.27208555	.10700178
4	8540	11897	.65282547	.16039038
4	8540	12022	.34246397	.1251545
4	8540	12304	.28586203	.081547141
4	8540	12593	.42570353	.15470332
4	8540	12854	.20950919	.21466649
4	8540	13320	.30856824	.13327432
4	8540	13381	.54920286	.16816384
4	8540	13585	.29117101	.17562211
4	8540	13616	.53392768	.18141019
4	8540	13618	.44297206	.1290589
4	8540	13681	.42759132	.14058965
4	8540	15142	.28974497	.092149317
4	8540	16015	.50326186	.14463943
4	8876	8877	.57735014	.093030453
4	8876	9621	.49724126	.17199934
4	8876	9852	.41046584	.081267178
4	8876	10057	.46108162	.23334301
4	8876	10593	.55888295	.25148332
4	8876	10715	.50410306	.13820219
4	8876	10994	.53846347	.10488546
4	8876	11133	.3861891	.20387053
4	8876	11196	.48956484	.17823726
4	8876	11741	.53307748	.18891865
4	8876	11897	.67497492	.20881879
4	8876	12022	.51534367	.1614247
4	8876	12304	.59884119	.23812687
4	8876	12593	.52757275	.26257861
4	8876	12854	.39918309	.24427223
4	8876	13320	.57564324	.084883451
4	8876	13381	.66271436	.20641172
4	8876	13585	.43088222	.12351418
4	8876	13616	.4525376	.19603938
4	8876	13618	.50170678	.29779696
4	8876	13681	.66974258	.31211877
4	8876	15142	.52284026	.20826787
4	8876	16015	.57739735	.16681325
4	8877	9621	.6321677	.17330283
4	8877	9852	.3994177	.12486243
4	8877	10057	.65210003	.20957196
4	8877	10593	.57928157	.25813627
4	8877	10715	.45516789	.16083062
4	8877	10994	.51283228	.15986258
4	8877	11133	.43600893	.20602268
4	8877	11196	.45548373	.21172607
4	8877	11741	.54605687	.22241658
4	8877	11897	.72848368	.23043734
4	8877	12022	.56711864	.1548351
4	8877	12304	.56083542	.24767035
4	8877	12593	.67898405	.24439543
4	8877	12854	.40498292	.24807191
4	8877	13320	.50543571	.12549078
4	8877	13381	.59682006	.1680485
4	8877	13585	.39303851	.079078257
4	8877	13616	.58686018	.19835031
4	8877	13618	.57644475	.33126253
4	8877	13681	.58335006	.31841856
4	8877	15142	.61005211	.2367847
4	8877	16015	.54074049	.19005692
4	9621	9852	.56802243	.1786375
4	9621	10057	.350061	.051393092	.20902056
4	9621	10593	.42650121	.10272354
4	9621	10715	.56694365	.15305907	.73043704
4	9621	10994	.52908778	.13795114	.43073523
4	9621	11133	.38705444	.1153931	.40067041
4	9621	11196	.44852132	.087988973	.41867673
4	9621	11741	.50713456	.11863834	.58286595
4	9621	11897	.60771066	.13089496
4	9621	12022	.38999206	.095338106	.37096059
4	9621	12304	.57282531	.16581494
4	9621	12593	.40170801	.059487402	.11916578
4	9621	12854	.57522082	.27088773
4	9621	13320	.51939905	.10000771	.68450469
4	9621	13381	.37804013	.14263618	.65796757
4	9621	13585	.52477068	.1849013
4	9621	13616	.50637168	.092805207	.30077577
4	9621	13618	.37837696	.17002332
4	9621	13681	.4159776	.18240887
4	9621	15142	.43345743	.1285345	.62877518
4	9621	16015	.46285671	.084910512	.28913957
4	9852	10057	.57342839	.21767235
4	9852	10593	.45045507	.22062296
4	9852	10715	.3346687	.12335157
4	9852	10994	.31438762	.058313549
4	9852	11133	.2895937	.15197408
4	9852	11196	.34060383	.13503832
4	9852	11741	.31019843	.1487543
4	9852	11897	.7120254	.16179883
4	9852	12022	.56281781	.13324207
4	9852	12304	.36396217	.17170304
4	9852	12593	.58370477	.25660181
4	9852	12854	.2717672	.18714178
4	9852	13320	.28781146	.064411879
4	9852	13381	.62513191	.21675181
4	9852	13585	.36145914	.11006665
4	9852	13616	.52537143	.21071965
4	9852	13618	.55886942	.26249206
4	9852	13681	.49239248	.26597494
4	9852	15142	.47800946	.19650137
4	9852	16015	.57351518	.14665663
4	10057	10593	.39730471	.13596612
4	10057	10715	.53718805	.18494284
4	10057	10994	.38862956	.1832599
4	10057	11133	.34592718	.13405758
4	10057	11196	.4060477	.12844443
4	10057	11741	.39948219	.1342259
4	10057	11897	.57043731	.14152229
4	10057	12022	.27240622	.11152273
4	10057	12304	.45235276	.19359428
4	10057	12593	.15908742	.025219917	.29003173
4	10057	12854	.55520141	.31928271
4	10057	13320	.47374803	.1482147	.76164395
4	10057	13381	.46032041	.17356735	.7879321
4	10057	13585	.51887006	.23200411
4	10057	13616	.44554949	.089571714	.384009
4	10057	13618	.42588621	.22051656
4	10057	13681	.44309616	.22343481
4	10057	15142	.32199681	.16594416	.72183436
4	10057	16015	.28454453	.13093537	.22406751
4	10593	10715	.35326612	.13105649
4	10593	10994	.41990888	.18070465
4	10593	11133	.2416907	.13906842
4	10593	11196	.29903156	.087888539
4	10593	11741	.36276203	.13058001
4	10593	11897	.7121284	.18787152
4	10593	12022	.40711838	.10266238
4	10593	12304	.32468086	.12129629
4	10593	12593	.44421595	.14081502
4	10593	12854	.40810221	.22713691
4	10593	13320	.29959852	.14007539
4	10593	13381	.5596801	.21268427
4	10593	13585	.33516788	.19535577
4	10593	13616	.63852948	.19941843
4	10593	13618	.45254475	.17832404
4	10593	13681	.44675535	.15016979
4	10593	15142	.29310042	.13190299
4	10593	16015	.52452075	.1570369
4	10715	10057			.7496137
4	10715	10994	.30264837	.12191212	.2815699
4	10715	11133	.19982451	.14141238	.55202615
4	10715	11196	.20032996	.099828362
4	10715	11741	.22710454	.13341254
4	10715	11897	.7219702	.20395517
4	10715	12022	.35338068	.10005057	.28958744
4	10715	12304	.2619741	.15971971
4	10715	12593	.52034652	.21078092	.70587546
4	10715	12854	.12140113	.13483757
4	10715	13320	.37051994	.096570432	.19052273
4	10715	13381	.61756486	.21575248	.6572594
4	10715	13585	.21773237	.099700093
4	10715	13616	.62112701	.23722172	.6586054
4	10715	13618	.5760774	.27614641
4	10715	13681	.48767865	.21842778
4	10715	15142	.45391238	.14954323	.75379026
4	10715	16015	.60519552	.18014461	.67700303
4	10994	10057			.41898865
4	10994	11133	.23120236	.10835159
4	10994	11196	.17287487	.086129963
4	10994	11741	.19014233	.10815084
4	10994	11897	.55996239	.12166798
4	10994	12022	.3971768	.093984127
4	10994	12304	.11754167	.11332524
4	10994	12593	.39456946	.20632768	.50467837
4	10994	12854	.32591522	.17978936
4	10994	13320	.33373797	.042295337	.33665133
4	10994	13381	.64135098	.21318293	.61623555
4	10994	13585	.43770891	.13325685
4	10994	13616	.58976912	.14989644	.47169966
4	10994	13618	.50068903	.18756944
4	10994	13681	.41720843	.20888311
4	10994	15142	.38229424	.1559425	.64556968
4	10994	16015	.35447717	.12142766	.46360523
4	11133	10057			.30006534
4	11133	10994			.36276156
4	11133	11196	.17367601	.072599947
4	11133	11741	.23109734	.10088229
4	11133	11897	.57385373	.082313359
4	11133	12022	.30799848	.11020231
4	11133	12304	.25483298	.1005674
4	11133	12593	.3708145	.14826792	.41486359
4	11133	12854	.22127271	.21400535
4	11133	13320	.32669789	.11623907	.56405365
4	11133	13381	.53532374	.26240259	.71369934
4	11133	13585	.27577198	.17848504
4	11133	13616	.50541091	.12179583	.49683082
4	11133	13618	.37509072	.17510867
4	11133	13681	.4058494	.19003785
4	11133	15142	.24358511	.14975864	.75436711
4	11133	16015	.44275135	.14426291	.30101687
4	11196	10057			.32165003
4	11196	10715			.28147668
4	11196	10994			.18863773
4	11196	11133			.30548328
4	11196	11741	.17090255	.060363591	.14749587
4	11196	11897	.59835476	.090097725
4	11196	12022	.32042444	.087864876	.25650889
4	11196	12304	.15412009	.083737314
4	11196	12593	.40603954	.13549006	.42070943
4	11196	12854	.22640753	.15049273
4	11196	13320	.3474046	.082606256	.32526249
4	11196	13381	.58762968	.21499592	.62879574
4	11196	13585	.28895837	.15145344
4	11196	13616	.593988	.13785428	.4546752
4	11196	13618	.47584635	.15010935
4	11196	13681	.40496457	.13947111
4	11196	15142	.40168464	.10913783	.66670364
4	11196	16015	.39819694	.11054218	.32103068
4	11741	10057			.47552621
4	11741	10715			.25226104
4	11741	10994			.28156966
4	11741	11133			.34060931
4	11741	11897	.64961731	.10122406
4	11741	12022	.37349212	.13195878	.29626995
4	11741	12304	.16209966	.10742396
4	11741	12593	.40960711	.13535297	.56367886
4	11741	12854	.23594862	.19880056
4	11741	13320	.3594501	.116696	.29889035
4	11741	13381	.63794577	.23100275	.69182187
4	11741	13585	.37271708	.18650424
4	11741	13616	.63992459	.11798096	.54698205
4	11741	13618	.52802998	.17179561
4	11741	13681	.44074655	.15901685
4	11741	15142	.38503748	.13076222	.67566204
4	11741	16015	.45637923	.12002331	.47146362
4	11897	12022	.56373203	.15653461
4	11897	12304	.65274894	.14282143
4	11897	12593	.54300964	.14901674
4	11897	12854	.73903507	.25631303
4	11897	13320	.70387709	.132465
4	11897	13381	.68773746	.26511151
4	11897	13585	.72523153	.23032755
4	11897	13616	.27612364	.082476199
4	11897	13618	.6626358	.18768352
4	11897	13681	.78065807	.24886119
4	11897	15142	.65951824	.16757995
4	11897	16015	.54175532	.11930394
4	12022	10057			.45721799
4	12022	10994			.23375016
4	12022	11133			.40354836
4	12022	12304	.44810784	.14201367
4	12022	12593	.31899005	.12904853	.36899555
4	12022	12854	.423778	.18936753
4	12022	13320	.46014559	.079698861	.23554564
4	12022	13381	.48852116	.16652936	.49640292
4	12022	13585	.38543695	.11341667
4	12022	13616	.49865943	.15438575	.43305451
4	12022	13618	.43885076	.23719007
4	12022	13681	.54267085	.1902172
4	12022	15142	.35230345	.18271226	.61801362
4	12022	16015	.42900467	.14562917	.45012301
4	12304	12593	.46434969	.22164083
4	12304	12854	.27411383	.20445341
4	12304	13320	.39122611	.14442831
4	12304	13381	.6708684	.27023858
4	12304	13585	.37984622	.19211221
4	12304	13616	.71206105	.1964401
4	12304	13618	.55632412	.10743928
4	12304	13681	.40929729	.13060254
4	12304	15142	.42301404	.14266211
4	12304	16015	.42105043	.18274003
4	12593	12854	.55853611	.33893269
4	12593	13320	.46294403	.17373687
4	12593	13381	.42188424	.17286372
4	12593	13585	.56473666	.25955731
4	12593	13616	.39082366	.0879215
4	12593	13618	.48928595	.22508878
4	12593	13681	.54441798	.23304707
4	12593	15142	.31750774	.17536306	.7483747
4	12593	16015	.19898099	.12225533	.28669107
4	12854	13320	.39815784	.1926465
4	12854	13381	.63915277	.31459725
4	12854	13585	.28195113	.15763623
4	12854	13616	.63599491	.34322733
4	12854	13618	.53906965	.37262821
4	12854	13681	.50704312	.24865574
4	12854	15142	.46189839	.27472907
4	12854	16015	.56871653	.28191024
4	13320	12593			.64449525
4	13320	13381	.63978231	.18581212	.5557673
4	13320	13585	.40658581	.11657804
4	13320	13616	.51485884	.13842785
4	13320	13618	.51625156	.2031793
4	13320	13681	.46879691	.21790308
4	13320	15142	.39108872	.12552315	.76189137
4	13320	16015	.51244688	.11562407	.67067254
4	13381	12593			.59530497
4	13381	13585	.58899963	.20337808
4	13381	13616	.59660041	.20663273
4	13381	13618	.45641464	.29175174
4	13381	13681	.57018292	.26870936
4	13381	15142	.55894369	.22605497	.80328536
4	13381	16015	.38675582	.12753391	.46322912
4	13585	13616	.56567311	.25982493
4	13585	13618	.55073428	.32474452
4	13585	13681	.52489138	.25737751
4	13585	15142	.53326523	.23071694
4	13585	16015	.60593677	.20050752
4	13616	12593			.33690697
4	13616	13320			.60028809
4	13616	13381			.50030732
4	13616	13618	.5694046	.19035023
4	13616	13681	.68222892	.2487132
4	13616	15142	.55477494	.16435122	.67051947
4	13616	16015	.49805331	.10329515	.36008
4	13618	13681	.45270944	.19000667
4	13618	15142	.46203244	.16740149
4	13618	16015	.49556738	.1704306
4	13681	15142	.47671974	.17053092
4	13681	16015	.5815379	.20886761
4	15142	16015	.44179463	.14748549	.75457382
7	1859	1860	.19487756	.1833576	.25539303
7	1859	2175	.16791105	.14141583
7	1859	10068	.56778562	.23595238
7	1859	12911	.48351443	.17238027
7	1859	13795	.52051985	.20207804
7	1859	14195	.68895042	.25518215	.48787874
7	1860	2175	.21435708	.2343514
7	1860	10068	.63472688	.37426001
7	1860	12911	.74921906	.29805386
7	1860	13795	.71818626	.33775282
7	1860	14195	.65842736	.18631274	.44001293
7	2175	10068	.62208492	.24291003
7	2175	12911	.58833766	.17671162
7	2175	13795	.52505761	.13265669
7	2175	14195	.69245559	.25294358
7	10068	12911	.77697653	.19426662
7	10068	13795	.77161658	.17572087
7	10068	14195	.65572774	.22613764
7	12911	13795	.26724875	.22598797
7	12911	14195	.64325368	.14011204
7	13795	14195	.73466372	.33696651
8	4097	4098	.073172569	.073201954
8	4097	4237	.23111367	.051137745
8	4097	5253	.37256426	.098017931
8	4097	7428	.3934108	.15610856
8	4097	8150	.23195887	.1476205
8	4097	8533	.32393092	.19797158
8	4097	8658	.38418341	.12429529
8	4097	9151	.25615633	.11049813
8	4097	9545	.34197104	.15251309
8	4097	9823	.25594318	.1274209
8	4097	10155	.25203186	.17823154
8	4097	10344	.16785234	.095737517
8	4097	10858	.41800219	.19482452
8	4097	12219	.86524516
8	4097	12749	.36497647	.14019418
8	4098	4237	.21630353	.085385263
8	4098	5253	.37602472	.13893908
8	4098	7428	.38620079	.15567589
8	4098	8150	.22559977	.053185165
8	4098	8533	.3640492	.20017946
8	4098	8658	.40806323	.15396649
8	4098	9151	.27270442	.1357612
8	4098	9545	.33520204	.10599291
8	4098	9823	.25826633	.14660215
8	4098	10155	.24330497	.20424765
8	4098	10344	.19162434	.052147269
8	4098	10858	.4212262	.15488726
8	4098	12219	.85047603
8	4098	12749	.37719285	.13859504
8	4237	5253	.42600572	.10536194
8	4237	7428	.48419768	.16410786
8	4237	8150	.13669014	.13122076
8	4237	8533	.39521509	.17584556	.33717227
8	4237	8658	.47823584	.16510904	.44960421
8	4237	9151	.37257099	.11932558	.16807085
8	4237	9545	.48277766	.14969432	.35502142
8	4237	9823	.38967317	.13507271	.25144434
8	4237	10155	.3639493	.20049351
8	4237	10344	.23152429	.084167004
8	4237	10858	.51562274	.18687844
8	4237	12219	.70198923
8	4237	12749	.45057106	.15982002	.54784495
8	5253	7428	.085730791	.070710599
8	5253	8150	.48663211	.193416
8	5253	8533	.13180727	.093551457
8	5253	8658	.052604973	.045501351
8	5253	9151	.077136636	.053093255
8	5253	9545	.055937767	.091809571
8	5253	9823	.052589953	.056311727
8	5253	10155	.09318912	.077070713
8	5253	10344	.4701798	.16605949
8	5253	10858	.06315887	.08797276
8	5253	12219	.79907477
8	5253	12749	.10100991	.066109002
8	7428	8150	.52391219	.15509027
8	7428	8533	.15552115	.054025114
8	7428	8658	.10041147	.073762059
8	7428	9151	.098829448	.048293233
8	7428	9545	.055275977	.059773862
8	7428	9823	.084084868	.053555965
8	7428	10155	.091227412	.052012026
8	7428	10344	.5119518	.18800867
8	7428	10858	.047949851	.03113246
8	7428	12219	.80612111
8	7428	12749	.068378091	.054481983
8	8150	8533	.46916074	.19236737
8	8150	8658	.50813007	.20171386
8	8150	9151	.40201449	.15289444
8	8150	9545	.4895196	.10537612
8	8150	9823	.41575962	.15391386
8	8150	10155	.39137363	.22048187
8	8150	10344	.27439034	.082194924
8	8150	10858	.54948962	.13264132
8	8150	12219	.74112952
8	8150	12749	.52358919	.14872617
8	8533	8658	.10185218	.14431578	.10576063
8	8533	9151	.10540664	.062238693	.1454587
8	8533	9545	.14277828	.10463637	.091961324
8	8533	9823	.14138794	.060467064	.14263558
8	8533	10155	.15668339	.091783941
8	8533	10344	.54891974	.22570682
8	8533	10858	.1361081	.052310944
8	8533	12219	.72365963
8	8533	12749	.14713472	.086900055	.18741512
8	8658	9151	.097741425	.06615144	.25287569
8	8658	9545	.077819765	.087741435
8	8658	9823	.10744733	.07912004	.13664049
8	8658	10155	.13916874	.059286058
8	8658	10344	.51743662	.19707865
8	8658	10858	.06901437	.094548643
8	8658	12219	.79518712
8	8658	12749	.11333358	.075099051	.054339707
8	9151	9545	.079311669	.081852317
8	9151	9823	.059247255	.042974651
8	9151	10155	.083119631	.05482167
8	9151	10344	.43284601	.16548127
8	9151	10858	.10029131	.06546545
8	9151	12219	.80136269
8	9151	12749	.10863179	.050251603	.3319875
8	9545	8658			.056513965
8	9545	9151			.13535684
8	9545	9823	.029095471	.066011786	.15724486
8	9545	10155	.06754446	.10268664
8	9545	10344	.49517554	.16915369
8	9545	10858	.045350611	.060362339
8	9545	12219	.78610128
8	9545	12749	.10819465	.067198694	.099196494
8	9823	9151			.19809258
8	9823	10155	.044077277	.075849593
8	9823	10344	.40942061	.19437432
8	9823	10858	.076199591	.066033244
8	9823	12219	.77186537
8	9823	12749	.10863227	.057335138	.26097709
8	10155	10344	.36895013	.23966408
8	10155	10858	.084186971	.064738393
8	10155	12219	.7762692
8	10155	12749	.11844152	.074687958
8	10344	10858	.54111564	.18439132
8	10344	12219	.88622206
8	10344	12749	.50933218	.18536937
8	10858	12219	.84757316
8	10858	12749	.062626898	.067108095
8	12219	12749	.84214866
9	883	884	.19769835	.10516596
9	883	2150	.23674321	.13902706
9	883	2741	.1568206	.17663115
9	883	4057	.059274554	.079138696
9	883	4308	.089884818	.041568518
9	883	4360	.39226037	.081347644
9	883	4655	.071790218	.036263704
9	883	5033	.10172665	.19480383
9	883	5666	.069100797	.087039232
9	883	6945	.08955431	.096980393
9	883	7180	.47788376	.16887611
9	883	7900	.10007173
9	883	8084	.13948166	.050695717
9	883	8293	.05366236	.080191553
9	883	8469	.15065515	.091435611
9	883	10050	.11346346	.04855901
9	883	10291	.083982527	.037933886
9	883	10702	.069427252	.12034363
9	883	10918	.12778103	.11391205
9	883	11154	.11566234	.059056938
9	883	12364	.167252	.056508303
9	883	12619	.57876199	.17776453
9	883	12677	.097099841	.067164958
9	883	12840	.1667366	.10811651
9	883	13415	.33605129	.22289574
9	883	13576	.08273381	.11931503
9	883	15256	.36387217	.11627233
9	883	16185	.66320145	.16042733
9	884	2150	.30874306	.1949712	.23963434
9	884	2741	.26777089	.33818179
9	884	4057	.18270433	.14647925	.092935681
9	884	4308	.22364074	.12285703
9	884	4360	.45524526	.17617273
9	884	4655	.1416173	.11083513
9	884	5033	.19526112	.36966401
9	884	5666	.15906948	.13661933
9	884	6945	.15071476	.075837731	.095394015
9	884	7180	.45613587	.25854331
9	884	7900	.16815943
9	884	8084	.1447497	.1295045
9	884	8293	.22110903	.14516455
9	884	8469	.21111482	.17390692
9	884	10050	.20327318	.14445221	.17168504
9	884	10291	.21839041	.11010772	.08934778
9	884	10702	.22130299	.08863914	.079456687
9	884	10918	.13955629	.077955008	.058606446
9	884	11154	.24374276	.11913449
9	884	12364	.22514826	.14239228	.13087034
9	884	12619	.49032336	.27042377
9	884	12677	.16429836	.16091174	.085256577
9	884	12840	.22146815	.12923956	.036458313
9	884	13415	.42626041	.37938195	.39914262
9	884	13576	.17194885	.11873436	.3282488
9	884	15256	.43917853	.11750782	.11839259
9	884	16185	.68960249	.18599987	.33194572
9	2150	2741	.19479352	.23250294
9	2150	4057	.22808868	.14239353	.16295129
9	2150	4308	.17326236	.14078552
9	2150	4360	.20697236	.15194386
9	2150	4655	.24387914	.14743662
9	2150	5033	.27859062	.35061377
9	2150	5666	.24481463	.18275809
9	2150	6945	.25171542	.15872318	.30267322
9	2150	7180	.30317092	.069014013
9	2150	7900	.26214194
9	2150	8084	.296942	.16146106
9	2150	8293	.21749675	.14906275
9	2150	8469	.2665323	.1332553
9	2150	10050	.2526558	.16398329	.38120276
9	2150	10291	.26516539	.16030771	.30319786
9	2150	10702	.24890661	.15334874	.32294494
9	2150	10918	.29686898	.17408884	.30070066
9	2150	11154	.22659165	.13855737
9	2150	12364	.32724971	.14052659	.31943613
9	2150	12619	.47894263	.071635246
9	2150	12677	.26998097	.16466123	.26099676
9	2150	12840	.25128496	.15255189	.18578136
9	2150	13415	.51692224	.26626903	.30903453
9	2150	13576	.24001968	.12691242	.4959507
9	2150	15256	.2049135	.13828123	.16761971
9	2150	16185	.29786491	.11080372	.33785892
9	2741	4057	.18766683	.20569336
9	2741	4308	.13814974	.18379229
9	2741	4360	.44504756	.22420692
9	2741	4655	.17592621	.21575433
9	2741	5033	.20600402	.20140219
9	2741	5666	.18304867	.21214354
9	2741	6945	.18018699	.24288017
9	2741	7180	.38854194	.25664234
9	2741	7900	.22136807
9	2741	8084	.25991255	.1800124
9	2741	8293	.15412271	.22198033
9	2741	8469	.11124694	.19926202
9	2741	10050	.1861887	.13048577
9	2741	10291	.2453894	.17388141
9	2741	10702	.2008099	.33938605
9	2741	10918	.20671803	.29243845
9	2741	11154	.11351639	.21129525
9	2741	12364	.24673879	.16768563
9	2741	12619	.46362907	.20913994
9	2741	12677	.19297504	.11600506
9	2741	12840	.16587549	.31899321
9	2741	13415	.48437071	.1415711
9	2741	13576	.19243926	.26504934
9	2741	15256	.38280654	.31179327
9	2741	16185	.61887443	.32801604
9	4057	4308	.096920431	.072625816
9	4057	4360	.38011426	.088687837
9	4057	4655	.068467438	.05936563
9	4057	5033	.077818751	.25419134
9	4057	5666	.04973495	.098928928
9	4057	6945	.11179155	.095726728	.1876446
9	4057	7180	.51152849	.16357261
9	4057	7900	.065130413
9	4057	8084	.11160475	.064061821
9	4057	8293	.074424446	.042045295
9	4057	8469	.1932382	.086142123
9	4057	10050	.087973297	.077461421	.20818794
9	4057	10291	.056974947	.076422036	.18126392
9	4057	10702	.087098122	.12184048	.18158948
9	4057	10918	.14694947	.1293599	.17537618
9	4057	11154	.14813578	.069775701
9	4057	12364	.16772884	.058014274	.195481
9	4057	12619	.60167193	.17222345
9	4057	12677	.10371184	.096790493	.1423741
9	4057	12840	.17419004	.083262324	.087533116
9	4057	13415	.37816644	.27592689	.31846321
9	4057	13576	.085809708	.11500198	.41296184
9	4057	15256	.35434389	.10542113	.089336812
9	4057	16185	.66083372	.16150582	.23707426
9	4308	4360	.35884905	.081802368
9	4308	4655	.12025988	.050682843
9	4308	5033	.14292723	.19021147
9	4308	5666	.096866488	.062433243
9	4308	6945	.13995272	.10051537
9	4308	7180	.39251256	.16934526
9	4308	7900	.15527743
9	4308	8084	.2054829	.057433903
9	4308	8293	.071210206	.080782413
9	4308	8469	.15216702	.093248367
9	4308	10050	.090112865	.051452398
9	4308	10291	.17453712	.057655156
9	4308	10702	.14443988	.11456782
9	4308	10918	.16735667	.11691338
9	4308	11154	.09450388	.082495928
9	4308	12364	.1964801	.05940783
9	4308	12619	.49639225	.18958437
9	4308	12677	.12574768	.061369956
9	4308	12840	.1863634	.1332705
9	4308	13415	.46603793	.24612093
9	4308	13576	.10269272	.11619413
9	4308	15256	.32351851	.12480664
9	4308	16185	.56275231	.17935079
9	4360	4655	.39853317	.08159256
9	4360	5033	.42777628	.24886483
9	4360	5666	.40634704	.12939185
9	4360	6945	.41595411	.14554918
9	4360	7180	.38172501	.15601617
9	4360	7900	.41319972
9	4360	8084	.41907203	.088047922
9	4360	8293	.38417357	.1135689
9	4360	8469	.45935178	.11224645
9	4360	10050	.38101619	.098444939
9	4360	10291	.36320585	.12255424
9	4360	10702	.39765924	.13289565
9	4360	10918	.45611531	.14604557
9	4360	11154	.40052724	.10324013
9	4360	12364	.4258607	.10507393
9	4360	12619	.59878528	.1682899
9	4360	12677	.42533183	.14151669
9	4360	12840	.40340096	.11876917
9	4360	13415	.55511332	.29822773
9	4360	13576	.40711868	.13605464
9	4360	15256	.12183022	.13511306
9	4360	16185	.16009551	.15921491
9	4655	5033	.10506117	.20266342
9	4655	5666	.067263663	.083089352
9	4655	6945	.089364707	.090443313
9	4655	7180	.43234897	.17821008
9	4655	7900	.083044648
9	4655	8084	.0760324	.03484565
9	4655	8293	.093765914	.049809098
9	4655	8469	.14218438	.090042353
9	4655	10050	.11367476	.065523982
9	4655	10291	.11270052	.054367959
9	4655	10702	.13099051	.11678654
9	4655	10918	.11415476	.10952616
9	4655	11154	.14807379	.060721099
9	4655	12364	.15343702	.051348686
9	4655	12619	.47827512	.19880694
9	4655	12677	.077513576	.092774093
9	4655	12840	.13709009	.085211277
9	4655	13415	.3582297	.27496618
9	4655	13576	.10261083	.11957484
9	4655	15256	.40260506	.099746943
9	4655	16185	.67523324	.15704745
9	5033	5666	.071247399	.17704064
9	5033	6945	.11038047	.3196497
9	5033	7180	.51351464	.37871218
9	5033	7900	.1353119
9	5033	8084	.13282597	.1874373
9	5033	8293	.10171109	.21967608
9	5033	8469	.18591321	.27213782
9	5033	10050	.13904619	.16066688
9	5033	10291	.096273303	.19687271
9	5033	10702	.12802809	.38558614
9	5033	10918	.15066117	.33422631
9	5033	11154	.17190039	.24122059
9	5033	12364	.21913284	.21447515
9	5033	12619	.56364393	.38418108
9	5033	12677	.13054931	.17983639
9	5033	12840	.19944066	.33975112
9	5033	13415	.362342	.31372678
9	5033	13576	.14178622	.32506382
9	5033	15256	.40388608	.35557669
9	5033	16185	.70867062	.40552998
9	5666	6945	.080794215	.11089563
9	5666	7180	.46086264	.21205509
9	5666	7900	.088537514
9	5666	8084	.093702972	.07662344
9	5666	8293	.074429095	.10496575
9	5666	8469	.17502856	.15225828
9	5666	10050	.091102004	.067021966
9	5666	10291	.077806711	.08413136
9	5666	10702	.094951272	.13016969
9	5666	10918	.11503994	.13115537
9	5666	11154	.14238471	.11774933
9	5666	12364	.15078664	.076874018
9	5666	12619	.53279793	.23125213
9	5666	12677	.083088338	.090901673
9	5666	12840	.16560721	.1568405
9	5666	13415	.39971697	.32072258
9	5666	13576	.10404032	.11436343
9	5666	15256	.39565426	.16007787
9	5666	16185	.68996179	.18732947
9	6945	7180	.49344432	.20579809
9	6945	7900	.1102522
9	6945	8084	.11808425	.10031188
9	6945	8293	.097756088	.10896474
9	6945	8469	.17392558	.13243967
9	6945	10050	.16206253	.097025692	.12023693
9	6945	10291	.11592495	.077789068	.086598516
9	6945	10702	.088812053	.08844316	.08687824
9	6945	10918	.031820595	.036426961	.064554274
9	6945	11154	.13219523	.095108986
9	6945	12364	.24121118	.092490256	.16943336
9	6945	12619	.54377759	.18945426
9	6945	12677	.091896355	.10463244	.095426023
9	6945	12840	.16079533	.11572951	.1255613
9	6945	13415	.4314273	.31580472	.45271868
9	6945	13576	.14651501	.10239911	.29063916
9	6945	15256	.41881436	.10402226	.20039576
9	6945	16185	.70190185	.16897851	.36938435
9	7180	7900	.5084728
9	7180	8084	.4417811	.20102239
9	7180	8293	.49765271	.18510222
9	7180	8469	.38282657	.11913085
9	7180	10050	.43610489	.21376169
9	7180	10291	.57349735	.20599049
9	7180	10702	.58643007	.17581147
9	7180	10918	.46883655	.22675067
9	7180	11154	.41743851	.15620023
9	7180	12364	.40895963	.17380321
9	7180	12619	.26227343	.055654585
9	7180	12677	.44470197	.201814
9	7180	12840	.36154926	.17365199
9	7180	13415	.62041301	.25733429
9	7180	13576	.43956172	.18938535
9	7180	15256	.45455158	.15227705
9	7180	16185	.3593545	.10144854
9	7900	8084	.11101395
9	7900	8293	.12294871
9	7900	8469	.21221542
9	7900	10050	.13455313
9	7900	10291	.1127845
9	7900	10702	.097348988
9	7900	10918	.14635885
9	7900	11154	.17543715
9	7900	12364	.23249334
9	7900	12619	.57911038
9	7900	12677	.10204208
9	7900	12840	.17579454
9	7900	13415	.40776706
9	7900	13576	.076538086
9	7900	15256	.41714984
9	7900	16185	.70754957
9	8084	8293	.18878466	.064067006
9	8084	8469	.19623435	.11973572
9	8084	10050	.18026829	.053565443
9	8084	10291	.14109904	.06019932
9	8084	10702	.16478467	.14990038
9	8084	10918	.13341159	.12084049
9	8084	11154	.21936607	.082328737
9	8084	12364	.18583512	.033175051
9	8084	12619	.50443876	.20803934
9	8084	12677	.11698312	.075152397
9	8084	12840	.1751371	.1195758
9	8084	13415	.38628942	.25922626
9	8084	13576	.14111596	.09408474
9	8084	15256	.44789445	.14949429
9	8084	16185	.6949445	.18969905
9	8293	8469	.1786654	.094982743
9	8293	10050	.085474432	.085822701
9	8293	10291	.10036051	.065319121
9	8293	10702	.076695979	.13462293
9	8293	10918	.14981979	.10980862
9	8293	11154	.11297423	.080181122
9	8293	12364	.2173354	.058550239
9	8293	12619	.58611339	.21156728
9	8293	12677	.099360764	.10449493
9	8293	12840	.17903912	.10532856
9	8293	13415	.44138634	.30812693
9	8293	13576	.11778754	.1138525
9	8293	15256	.33253515	.10179603
9	8293	16185	.64780414	.17266893
9	8469	10050	.1937688	.13274479
9	8469	10291	.24572706	.11685139
9	8469	10702	.21712959	.12886816
9	8469	10918	.183146	.14987242
9	8469	11154	.12373143	.062633038
9	8469	12364	.21805519	.11034936
9	8469	12619	.41458511	.15531534
9	8469	12677	.1399197	.12347621
9	8469	12840	.17241853	.1020354
9	8469	13415	.42952198	.244771
9	8469	13576	.16314799	.14707267
9	8469	15256	.4165988	.069120347
9	8469	16185	.68030936	.14313287
9	10050	10291	.14438665	.04069984
9	10050	10702	.15543634	.1522159
9	10050	10918	.17493349	.12462693	.12201244
9	10050	11154	.17226326	.092006683
9	10050	12364	.12951529	.054081798	.28998756
9	10050	12619	.48506612	.18794566
9	10050	12677	.11083823	.037415266	.165093
9	10050	12840	.20847672	.14912659	.25725019
9	10050	13415	.4520781	.20902842	.54682207
9	10050	13576	.11071408	.12437975	.31248474
9	10050	15256	.34340233	.1609599	.3254171
9	10050	16185	.61176449	.21356791	.28487915
9	10291	10050			.15032995
9	10291	10702	.082120895	.12176609	.060036123
9	10291	10918	.16927791	.10427099	.076083958
9	10291	11154	.18867695	.078765094
9	10291	12364	.23352492	.052476406	.087323308
9	10291	12619	.69203568	.19986284
9	10291	12677	.1318081	.05303365	.10524935
9	10291	12840	.23122877	.12527937	.10487992
9	10291	13415	.37016356	.22700816	.42174023
9	10291	13576	.17697239	.12273633	.29925436
9	10291	15256	.30985296	.13218194	.18372709
9	10291	16185	.64052391	.20410353	.3981424
9	10702	10050			.12728167
9	10702	10918	.13919634	.090804398	.051636755
9	10702	11154	.15728408	.10480034
9	10702	12364	.2800079	.13418168	.16943526
9	10702	12619	.66773874	.20670485
9	10702	12677	.13164949	.18072629	.15665114
9	10702	12840	.21900433	.11490929	.11967021
9	10702	13415	.42439467	.39812118	.51740205
9	10702	13576	.14400929	.10562277	.3064363
9	10702	15256	.36296225	.061355472	.21863133
9	10702	16185	.67600954	.11592722	.33998716
9	10918	11154	.16387045	.11783808
9	10918	12364	.22509259	.11074638	.168441
9	10918	12619	.50957757	.22924697
9	10918	12677	.10197496	.13952017	.10317278
9	10918	12840	.17737973	.14693898	.092752516
9	10918	13415	.42593843	.37383252	.49572384
9	10918	13576	.1624589	.097563386	.28378928
9	10918	15256	.46569443	.099257886	.20922488
9	10918	16185	.7157948	.17279071	.36651927
9	11154	12364	.26460862	.082733393
9	11154	12619	.48926532	.16822505
9	11154	12677	.16124672	.086663723
9	11154	12840	.117351	.072019577
9	11154	13415	.48758709	.23765266
9	11154	13576	.15784556	.13166571
9	11154	15256	.34315902	.053817928
9	11154	16185	.64070821	.12533927
9	12364	12619	.43349165	.16880816
9	12364	12677	.18335229	.064073086	.090234876
9	12364	12840	.23651344	.12436616	.10685676
9	12364	13415	.38475573	.22689193	.29212135
9	12364	13576	.16948044	.094031215	.37378508
9	12364	15256	.4343847	.13566166	.15138322
9	12364	16185	.63578653	.17468786	.50100219
9	12619	12677	.49485987	.17787498
9	12619	12840	.4261077	.20225215
9	12619	13415	.6732887	.18814516
9	12619	13576	.47938979	.20366621
9	12619	15256	.65528798	.1911692
9	12619	16185	.62326229	.15208316
9	12677	12840	.1612258	.17878741	.10533965
9	12677	13415	.42764646	.14917666
9	12677	13576	.12046862	.13722944	.32553095
9	12677	15256	.41102701	.16127908	.13200182
9	12677	16185	.69895542	.22382838	.38325584
9	12840	13415	.46682823	.35447896
9	12840	13576	.18393236	.15100688
9	12840	15256	.39393568	.074267924	.069887996
9	12840	16185	.6473763	.12683278	.3699972
9	13415	12677			.28761405
9	13415	12840			.3153432
9	13415	13576	.38622832	.34162086	.63005006
9	13415	15256	.53054297	.3495509	.18565875
9	13415	16185	.71925926	.37097865	.53856844
9	13576	12840			.36869979
9	13576	15256	.39306498	.13192052	.44367903
9	13576	16185	.65540105	.15889984	.47342634
9	15256	16185	.22109872	.09493494	.30862087
10	4791	5318	.38245738
10	4791	7549	.24985838	.078329921
10	4791	7643	.5474512
10	4791	7901	.42605108
10	4791	8169	.20880395	.12940198
10	4791	8350	.45811439
10	4791	9574	.34875393	.32763052
10	4791	10801	.59906709	.32466167
10	4791	12825	.44191444	.391864
10	5318	7549	.29919946
10	5318	7643	.4626323		.52787739
10	5318	7901	.24958009
10	5318	8169	.24260056
10	5318	8350	.28274763
10	5318	9574	.46536738
10	5318	10801	.49835324		.64886194
10	5318	12825	.49696338
10	7549	7643	.56212556
10	7549	7901	.47267246
10	7549	8169	.15178305	.065895379
10	7549	8350	.34968281
10	7549	9574	.41571289	.25579947
10	7549	10801	.58374155	.21856308
10	7549	12825	.46819848	.27832937
10	7643	7901	.14280605
10	7643	8169	.44807345
10	7643	8350	.41144568
10	7643	9574	.36792922
10	7643	10801	.085997462		.18497217
10	7643	12825	.45672023
10	7901	8169	.35809875
10	7901	8350	.32089239
10	7901	9574	.38722074
10	7901	10801	.16445851
10	7901	12825	.49314058
10	8169	8350	.27283037
10	8169	9574	.27720952	.20522165
10	8169	10801	.52907914	.20555776
10	8169	12825	.30950314	.23715699
10	8350	9574	.43240124
10	8350	10801	.39032322
10	8350	12825	.47203124
10	9574	10801	.45248538	.15686375
10	9574	12825	.24825728	.1100297
10	10801	12825	.51728404	.14923131
11	264	265	.66902506	.21951723
11	264	444	.78631127	.33908987
11	264	566	.98599863	.35030138
11	264	647	.71486872	.17053491
11	264	820	.70286411	.19476348
11	264	1187	.63494879	.21228755
11	264	1289	.8210547	.14799911
11	264	2255	.65879583
11	264	2402	.70394146	.25661623
11	264	2403	.50949085	.18607169
11	264	2895	.67965251	.17517292
11	264	3111	.67452359	.21291357
11	264	3174	.6574952
11	264	3736	.8369962	.20841783
11	264	3773	.93976748	.27355754
11	264	3774	.97279179	.29646724
11	264	3798	.86416578	.28753841
11	264	4067	.65188152	.36379689
11	264	4406	.65764993	.20492518
11	264	5082	.77456981	.31529129
11	264	5841	.82507259	.2445243
11	264	6508	.65484798	.23630929
11	264	6828	.61437076	.22292149
11	264	6846	.82607508	.34530306
11	264	7135	1.022522	.29508823
11	264	9986	.75608408	.2353723
11	264	10224	.7516818	.31375647
11	264	10225	.69065708
11	265	444	.43932247	.27884048
11	265	566	.68422306	.48427546
11	265	647	.9020378	.3563568
11	265	820	.59767079	.40973884
11	265	1187	.64394939	.3530556	.42975032
11	265	1289	.70130253	.31343383	.6389153
11	265	2255	.55956435
11	265	2402	.6670984	.22313946
11	265	2403	.64252186	.2001192
11	265	2895	.60098302	.36290485
11	265	3111	.68748993	.39280069
11	265	3174	.53126383
11	265	3736	.76652837	.31958097
11	265	3773	.70154399	.44946349
11	265	3774	.77104664	.44853354
11	265	3798	.74896866	.52252918	.74105471
11	265	4067	.63534999	.44431496	.41642976
11	265	4406	.54451191	.40093952	.51653486
11	265	5082	.6837604	.45358372	.66527665
11	265	5841	.80827743	.45297307
11	265	6508	.59892398	.41283625
11	265	6828	.73857135	.41564834
11	265	6846	.74978459	.50561726
11	265	7135	.69066942	.44709665
11	265	9986	.72715235	.37342775
11	265	10224	.60522544	.49384212
11	265	10225	.52628279
11	444	566	.59704441	.46207684
11	444	647	.97743207	.44497991
11	444	820	.69211364	.29698396
11	444	1187	.57066572	.27374482
11	444	1289	.74600601	.383322
11	444	2255	.67443413
11	444	2402	.73786855	.33853632
11	444	2403	.72478986	.36205459
11	444	2895	.54689032	.26745909
11	444	3111	.72511756	.23297995
11	444	3174	.65188646
11	444	3736	.65249181	.22346413
11	444	3773	.6704393	.26078558
11	444	3774	.78331375	.2341221
11	444	3798	.6610353	.4398219
11	444	4067	.5515762	.20772743
11	444	4406	.61264265	.28602409
11	444	5082	.58378136	.20574701
11	444	5841	.88501734	.30066764
11	444	6508	.58301753	.24154192
11	444	6828	.76673615	.26464009
11	444	6846	.75613904	.21819085
11	444	7135	.68219608	.39685643
11	444	9986	.64860082	.22014332
11	444	10224	.658409	.2395947
11	444	10225	.60159194
11	566	265			.90493655
11	566	647	.91521853	.31298143
11	566	820	.69615936	.35924631
11	566	1187	.67280149	.38011169	.85818362
11	566	1289	.54178369	.23052496	.77369595
11	566	2255	.51847994
11	566	2402	.83267105	.28437138
11	566	2403	.88340884	.32617164
11	566	2895	.48035526	.27341932
11	566	3111	.71901536	.41620922
11	566	3174	.63689142
11	566	3736	.68980658	.38492608
11	566	3773	.40438002	.35465211
11	566	3774	.51808548	.37892991
11	566	3798	.55256408	.40620476	.83627611
11	566	4067	.76415771	.49623483	.89795434
11	566	4406	.54567802	.27140278	.59294856
11	566	5082	.56359434	.45169604	.85068858
11	566	5841	.72785151	.36555588
11	566	6508	.62643671	.37096268
11	566	6828	.64380395	.40344787
11	566	6846	.57978821	.41370505
11	566	7135	.246831	.09545356
11	566	9986	.68617636	.40624261
11	566	10224	.44443011	.43124855
11	566	10225	.55941468
11	647	820	.61532158	.29414397
11	647	1187	.60950756	.3020677
11	647	1289	.64899498	.1760217
11	647	2255	.59651434
11	647	2402	.82361603	.26852363
11	647	2403	.87956214	.2583698
11	647	2895	.59934568	.25850368
11	647	3111	.69629252	.33373094
11	647	3174	.65554309
11	647	3736	.55240023	.2807321
11	647	3773	.58281028	.33551502
11	647	3774	.61865842	.32279229
11	647	3798	.49531013	.26500458
11	647	4067	.8521167	.45233893
11	647	4406	.73170459	.26988143
11	647	5082	.47085541	.33810198
11	647	5841	.35875124	.25196576
11	647	6508	.70697099	.30471349
11	647	6828	.34109032	.29579562
11	647	6846	.46703714	.36624378
11	647	7135	.82241857	.25581867
11	647	9986	.59083617	.30415791
11	647	10224	.5604111	.38330632
11	647	10225	.63855398
11	820	1187	.52330303	.20732564
11	820	1289	.53711867	.23635173
11	820	2255	.5541352
11	820	2402	.73289394	.42328274
11	820	2403	.78480542	.40115476
11	820	2895	.44054544	.098919213
11	820	3111	.52731174	.14679027
11	820	3174	.5857197
11	820	3736	.65661758	.19540435
11	820	3773	.57095134	.13516575
11	820	3774	.66919076	.18523145
11	820	3798	.48986167	.17074138
11	820	4067	.52947676	.26002377
11	820	4406	.30419374	.13826144
11	820	5082	.416547	.18487614
11	820	5841	.51038373	.17303026
11	820	6508	.37965256	.12048614
11	820	6828	.40729445	.14034432
11	820	6846	.56762147	.18296367
11	820	7135	.63524854	.31576926
11	820	9986	.54292357	.17417544
11	820	10224	.29164553	.13116854
11	820	10225	.45019996
11	1187	1289	.4777773	.26085716	.43245524
11	1187	2255	.56063586
11	1187	2402	.59050429	.36599916
11	1187	2403	.4630267	.3007341
11	1187	2895	.31456172	.16103947
11	1187	3111	.37882388	.12205553
11	1187	3174	.42505211
11	1187	3736	.38393742	.098045826
11	1187	3773	.61490524	.18922466
11	1187	3774	.75425839	.21075612
11	1187	3798	.48013902	.23690134	.60316277
11	1187	4067	.48503083	.2093159	.52691162
11	1187	4406	.57739782	.22881931	.63580477
11	1187	5082	.31641668	.14290786	.72636569
11	1187	5841	.52482975	.13376832
11	1187	6508	.49843186	.18693519
11	1187	6828	.40563911	.12293696
11	1187	6846	.56022745	.22902536
11	1187	7135	.71036887	.3277117
11	1187	9986	.33489895	.077181756
11	1187	10224	.53036535	.2224533
11	1187	10225	.4527728
11	1289	2255	.48400092
11	1289	2402	.76928693	.2084896
11	1289	2403	.71342993	.2023645
11	1289	2895	.49254543	.15917385
11	1289	3111	.39724869	.28806579
11	1289	3174	.29380929
11	1289	3736	.63425595	.27201772
11	1289	3773	.4410035	.28328407
11	1289	3774	.48220348	.31207192
11	1289	3798	.43217313	.31800056	.60260969
11	1289	4067	.80372918	.42344087	.54373384
11	1289	4406	.59588325	.20176417	.52221191
11	1289	5082	.52064645	.35718054	.73284239
11	1289	5841	.45312911	.26236802
11	1289	6508	.57301581	.28782475
11	1289	6828	.41529888	.27393681
11	1289	6846	.51726031	.35914224
11	1289	7135	.47088861	.16442734
11	1289	9986	.4525826	.26730227
11	1289	10224	.37036425	.36300349
11	1289	10225	.50803328
11	2255	2402	.71751255
11	2255	2403	.74921453
11	2255	2895	.42388946
11	2255	3111	.61929166
11	2255	3174	.52234352
11	2255	3736	.65611875
11	2255	3773	.35364908
11	2255	3774	.48704153
11	2255	3798	.60974586
11	2255	4067	.74895573
11	2255	4406	.54905754
11	2255	5082	.51250839
11	2255	5841	.48966432
11	2255	6508	.56310201
11	2255	6828	.45915592
11	2255	6846	.46914381
11	2255	7135	.44815433
11	2255	9986	.63998109
11	2255	10224	.43056387
11	2255	10225	.53007674
11	2402	2403	.31354034	.12117678
11	2402	2895	.61664248	.3618983
11	2402	3111	.79554522	.42606467
11	2402	3174	.69555497
11	2402	3736	.66443527	.34878367
11	2402	3773	.81946272	.42087936
11	2402	3774	.85629249	.43025601
11	2402	3798	.700863	.5067302
11	2402	4067	.78052068	.46719497
11	2402	4406	.74369144	.34808016
11	2402	5082	.75173932	.46163589
11	2402	5841	.74938929	.41120136
11	2402	6508	.6500982	.40683395
11	2402	6828	.7205264	.41743141
11	2402	6846	.77761358	.47185099
11	2402	7135	.82109439	.27651441
11	2402	9986	.72484106	.36722195
11	2402	10224	.76429605	.50434011
11	2402	10225	.7339443
11	2403	2895	.59541154	.33302397
11	2403	3111	.59662139	.37231404
11	2403	3174	.62855512
11	2403	3736	.72188377	.28688264
11	2403	3773	.87424517	.44134206
11	2403	3774	.91573203	.45176363
11	2403	3798	.72938311	.49700338
11	2403	4067	.73329103	.44603842
11	2403	4406	.76171982	.32728684
11	2403	5082	.75511819	.45223975
11	2403	5841	.80126333	.41709846
11	2403	6508	.66352183	.39373344
11	2403	6828	.71948212	.38734579
11	2403	6846	.85345787	.50848418
11	2403	7135	.84721363	.30260801
11	2403	9986	.69037318	.31710118
11	2403	10224	.81553936	.49541205
11	2403	10225	.7552017
11	2895	3111	.43091846	.13011718
11	2895	3174	.4415347
11	2895	3736	.45798635	.15690666
11	2895	3773	.44523948	.11573654
11	2895	3774	.53531003	.12188041
11	2895	3798	.33621264	.15484911
11	2895	4067	.61052608	.28973377
11	2895	4406	.42541534	.14854389
11	2895	5082	.30619323	.16107702
11	2895	5841	.39946002	.12735873
11	2895	6508	.40134907	.12970203
11	2895	6828	.29245788	.10347503
11	2895	6846	.34834862	.14634585
11	2895	7135	.57322776	.22559255
11	2895	9986	.36967081	.13670272
11	2895	10224	.36691201	.13797349
11	2895	10225	.30602306
11	3111	3174	.3751595
11	3111	3736	.6901052	.1302951
11	3111	3773	.57250655	.13163519
11	3111	3774	.56863582	.17808068
11	3111	3798	.46883684	.24604338
11	3111	4067	.63455904	.15126657
11	3111	4406	.55135912	.17217034
11	3111	5082	.48256826	.12717098
11	3111	5841	.40057975	.10395408
11	3111	6508	.56283206	.096311986
11	3111	6828	.31962264	.079605401
11	3111	6846	.50238621	.15179348
11	3111	7135	.72644019	.36049402
11	3111	9986	.27558762	.088698685
11	3111	10224	.40384597	.12066996
11	3111	10225	.44574684
11	3174	3736	.66894937
11	3174	3773	.55333698
11	3174	3774	.63252175
11	3174	3798	.50314128
11	3174	4067	.77202338
11	3174	4406	.64070892
11	3174	5082	.54224384
11	3174	5841	.48025244
11	3174	6508	.55893558
11	3174	6828	.43269825
11	3174	6846	.49751586
11	3174	7135	.65490538
11	3174	9986	.46694964
11	3174	10224	.4567911
11	3174	10225	.37173975
11	3736	3773	.58436525	.17029536
11	3736	3774	.68351638	.19288826
11	3736	3798	.54408455	.25728583
11	3736	4067	.63959521	.19581991
11	3736	4406	.65147412	.20817989
11	3736	5082	.4268862	.1327818
11	3736	5841	.60508436	.1474278
11	3736	6508	.65008163	.16838694
11	3736	6828	.51158762	.098698199
11	3736	6846	.48604935	.19139826
11	3736	7135	.70382702	.33358192
11	3736	9986	.46645832	.087547779
11	3736	10224	.58775967	.16322917
11	3736	10225	.59255338
11	3773	3774	.18053651	.083107114
11	3773	3798	.37375361	.20091206
11	3773	4067	.71406305	.2113179
11	3773	4406	.51516718	.1886912
11	3773	5082	.45311099	.096840441
11	3773	5841	.48499835	.088800728
11	3773	6508	.60826564	.10407239
11	3773	6828	.43399465	.11012048
11	3773	6846	.35189605	.086251795
11	3773	7135	.33299482	.29675364
11	3773	9986	.53590703	.11063629
11	3773	10224	.22602773	.093365312
11	3773	10225	.50299203
11	3774	3798	.44872552	.18194461
11	3774	4067	.80457407	.23469371
11	3774	4406	.59637249	.23322874
11	3774	5082	.61635482	.093848586
11	3774	5841	.47094756	.11417043
11	3774	6508	.76627231	.12705082
11	3774	6828	.46845025	.12892449
11	3774	6846	.46140045	.089123189
11	3774	7135	.38129383	.32868397
11	3774	9986	.57940322	.12954837
11	3774	10224	.25335914	.13955843
11	3774	10225	.57299376
11	3798	4067	.66660213	.39900732	.79886615
11	3798	4406	.4932704	.26097661	.61994922
11	3798	5082	.37388766	.20099992	.57815278
11	3798	5841	.33238697	.16684067
11	3798	6508	.49405795	.20554972
11	3798	6828	.3313936	.17669302
11	3798	6846	.38314641	.20364791
11	3798	7135	.55687034	.35918754
11	3798	9986	.42227066	.21912992
11	3798	10224	.35841727	.22474796
11	3798	10225	.42930222
11	4067	4406	.44855571	.19813889	.38554007
11	4067	5082	.39389765	.14309084	.45664001
11	4067	5841	.78077549	.21267051
11	4067	6508	.66509002	.14528781
11	4067	6828	.62375677	.19863784
11	4067	6846	.72055554	.21286732
11	4067	7135	.79589093	.43256623
11	4067	9986	.46964085	.14511049
11	4067	10224	.57680726	.18517399
11	4067	10225	.51680398
11	4406	5082	.46436161	.21310896
11	4406	5841	.59011829	.20483333
11	4406	6508	.3859117	.15202558
11	4406	6828	.45328146	.18641216
11	4406	6846	.52185082	.23541903
11	4406	7135	.5966624	.1942597
11	4406	9986	.5724299	.1999498
11	4406	10224	.24007487	.19132257
11	4406	10225	.28586274
11	5082	4406			.67167854
11	5082	5841	.4140045	.093968868
11	5082	6508	.50219351	.10743743
11	5082	6828	.30193728	.093698561
11	5082	6846	.37515992	.089039862
11	5082	7135	.62300479	.38048708
11	5082	9986	.2301001	.075552583
11	5082	10224	.41282833	.09198004
11	5082	10225	.39357251
11	5841	6508	.59694362	.097400486
11	5841	6828	.19978684	.077902079
11	5841	6846	.31733942	.12637877
11	5841	7135	.68025005	.29585493
11	5841	9986	.43087262	.09709239
11	5841	10224	.36947405	.13514036
11	5841	10225	.41812325
11	6508	6828	.47568125	.094619155
11	6508	6846	.57197869	.11171907
11	6508	7135	.6803543	.30966043
11	6508	9986	.58182371	.12342566
11	6508	10224	.44532388	.080985129
11	6508	10225	.41529697
11	6828	6846	.25558835	.11912799
11	6828	7135	.65453696	.33934677
11	6828	9986	.30074	.08015132
11	6828	10224	.25666767	.097064316
11	6828	10225	.26158392
11	6846	7135	.62081641	.35946023
11	6846	9986	.4027642	.14247876
11	6846	10224	.33615828	.061365485
11	6846	10225	.31599945
11	7135	9986	.7431078	.34260243
11	7135	10224	.41609401	.35919684
11	7135	10225	.64970452
11	9986	10224	.45108861	.14613086
11	9986	10225	.41895264
11	10224	10225	.2899791
12	1955	1956	.42838949	.15693986
12	1955	4266	.18745053	.26010013
12	1955	5436	.32016677	.14632684
12	1955	12227	.29036683	.15510219
12	1955	12228	.47762543
12	1955	13584	.40108263
12	1956	4266	.43621504	.10506594
12	1956	5436	.50839889	.061603606
12	1956	12227	.18697208	.039724588
12	1956	12228	.75153136
12	1956	13584	.51082718
12	4266	5436	.3725242	.12703872
12	4266	12227	.29973161	.11664039
12	4266	12228	.50728041
12	4266	13584	.42792761
12	5436	12227	.4715268	.081832528
12	5436	12228	.56638211
12	5436	13584	.54266614
12	12227	12228	.66549957
12	12227	13584	.40598881
12	12228	13584	.60817397
13	286	287	.020107687
13	286	2158	.19398439
13	286	4261	.16533512
13	286	5956	.27183998
13	286	6129	.14108938
13	286	6694	.3100583
13	286	9911	.22625202
13	287	2158	.19597143
13	287	4261	.13955921
13	287	5956	.25921047
13	287	6129	.14253771
13	287	6694	.28676909
13	287	9911	.21982384
13	2158	4261	.24928999
13	2158	5956	.22664988
13	2158	6129	.23886752
13	2158	6694	.26043355
13	2158	9911	.21640265
13	4261	5956	.28795683
13	4261	6129	.16328669
13	4261	6694	.21024579
13	4261	9911	.2527023
13	5956	6129	.30596799	.055333674
13	5956	6694	.28380442	.066832423
13	5956	9911	.30867356
13	6129	5956			.36675584
13	6129	6694	.26199496	.055185854	.2989471
13	6129	9911	.23177564
13	6694	5956			.27438271
13	6694	9911	.31867754
14	895	896	.32035935
14	895	1109	.6512022
14	895	1234	.40710497
14	895	1235	.40710497
14	895	1520	.60055333
14	895	2427	.57191217
14	895	2874	.29222929
14	895	2878	.41680545
14	895	4585	.85158992
14	895	4882	.50558627
14	895	5706	.54994392
14	895	6935	.56851673
14	895	7057	.51426202
14	895	7714	.38518834
14	895	9558	.54935139
14	895	9559	.45324206
14	895	9560	.47430086
14	895	9687	.37030166
14	895	11394	.52144682
[truncated: 235,173 more rows]
